# Supplementary material for: Organoid-derived C-Kit+/SSEA4− human retinal progenitor cells promote a protective retinal microenvironment during transplantation in rodents
Source: Nat Commun. 2019 Mar 14;10:1205. doi: 10.1038/s41467-019-08961-0 (PMC6418223; doi:10.1038/s41467-019-08961-0)
Supplement: Supplementary file 3 — Supplementary Data 1 [file 41467_2019_8961_MOESM3_ESM.xlsx]

## Sheet: 全部
Supplementary Data 1 Averaged fragments per kilobase of exon per million fragments mapped (FPKM) value of genes in 30D, 45D, and 60D C-Kit+ cells as well as hRPCs
	Symbol	RPC1	RPC2	RPC3	30D_1	30D_2_	30D_3	45D_1_	45D_2_	45D_3_	60D_1_	60D_2_	60D_3_
RPC	DKK3	278.24	148.05	384.7	535.94	380.06	591.92	532.1	526.98	548.46	537.04	533.36	523.56
	MSI2	54.47	28.6	38.74	11.92	13.86	11.29	7.92	8.05	8.92	10.73	10.47	11.14
	HES1	50.64	38.4	26.02	18.2	9.64	12.52	12.87	11.93	11.06	7.37	8.76	8.17
	SOX9	43.9	16.52	29.67	21.82	15.57	32.33	21.79	21.4	22.62	12.34	13.67	12.08
	IGF1R	30.58	36.32	29.22	18.87	19.15	10.89	9.16	9.22	8.98	19.24	19.86	20.59
	SMARCD3	28.97	21.09	32.23	16.74	18.81	14.04	12.51	12.72	12.48	21.25	21.13	21.56
	CCND1	25.21	34.68	46.06	224.56	165.91	522.38	622.27	628.71	622.81	242.05	237.42	245.33
	MYC	22.62	34.06	9.33	30.46	21.46	22.95	27.11	26.38	27.57	17.54	17.05	16.4
	NOTCH1	20.96	10.53	10.18	10.68	8.66	9.08	8.99	8.4	8.87	7.97	8	8.31
	MAP2	20.27	8.93	19.72	5.79	7.33	1.1	0.25	0.15	0.21	2.31	2.01	2.44
	SFRP2	294.34	78.22	370.26	4.37	8.17	1.06	0.66	0.56	0.76	1.03	1.18	1.13
	PAX6	135.77	61.08	179.7	0.23	1.84	0.25	0.26	0.19	0.23	0.73	0.39	0.52
	SIX6	18.61	13.21	16.5	0.07	0	0	0	0.14	0	0.07	0	0
	SOX2	39.41	10.47	25.66	0.96	2.35	0.12	0.08	0.2	0.12	1.34	1.87	1.67
	SOX11	8.55	8.57	7.87	6.84	4.97	5.22	3.1	2.65	2.9	5.71	5.74	5.97
	DACH1	7.78	3.26	3.74	2.15	3.4	1.07	0.43	0.54	0.56	1.42	1.63	1.6
	MEIS1	6.29	7.67	10.39	11.44	23.37	6.42	5.86	4.98	4.81	13.89	14.33	13.98
	LHX2	4.54	3.84	10.03	0	0.38	0	0.17	0.21	0.25	0.34	0.47	0.47
	HEY1	4.28	6.19	3.8	6.91	8.24	6.31	9.92	8.57	9.29	5.45	5.75	5.46
	GLI3	3.82	2.6	4.56	10.64	11.44	5.46	3.97	3.88	3.96	6.11	5.75	6.31
	SIX3-AS1	3.71	1.37	4.53	0	0	0	0	0	0	0	0	0
	FZD3	3.63	2.19	3.38	1.41	1.6	0.8	0.4	0.45	0.55	0.87	0.85	0.94
	MYCN	3.6	0.71	3.69	0.55	0.84	0.15	0	0.06	0.11	0.28	0.34	0.28
	HES6	3.24	3.66	7.24	1.32	1.12	0.98	1.16	2.55	1.08	1.81	1.06	1.24
	CRX	2.65	2.56	4.97	2.01	2.21	1.54	2.87	2.34	2.49	2.36	2.01	2.67
	BRCA1	1.86	2.67	1.27	4.09	2.51	6.05	6.03	5.97	5.18	1.84	2.06	2.43
	OTX2	0.58	0.95	3.89	0	0.37	0	0.05	0	0	0.14	0.05	0.21
	MFNG	0.56	0.28	0.2	0.1	0.2	0	0.15	0.24	0.15	0.3	0.56	0.1
	HEYL	0.44	0.55	0.12	0.34	0.49	0.12	0.2	0.15	0.12	0.17	0.15	0.1
	RAX2	0.43	0.6	1.78	0.32	0.33	0.31	0.14	0.2	0.24	0.38	0.44	0.47
	RXRG	0.26	0.36	2.06	0	0	0	0	0	0	0	0	0
	ASCL1	0.25	0	0.69	0	0	0	0	0	0	0	0	0
Photoreceptor cells	NR2F1	40.89	24.08	33.72	19.41	31.76	21.16	23.52	24.6	24.88	24.28	25.92	25.44
	NR2F2	20.44	28.87	13.92	32.95	39.28	33.96	17.84	17.23	17.71	28.02	29.27	29.46
	PIAS3	15	16.58	15.57	16.11	14.73	16.82	20.09	17.58	20.37	18.89	17.32	19.39
	RORB	13.47	6.05	15.39	0.3	1.41	0.06	0.06	0.03	0.11	0.4	0.4	0.28
	RHOD	3.53	2.47	7.26	7.63	7.13	3.75	1.43	0.91	1.44	3.72	3.53	2.37
	CRX	2.65	2.56	4.97	2.01	2.21	1.54	2.87	2.34	2.49	2.36	2.01	2.67
	ROM1	2.17	1.64	2.79	1.22	0.7	1.02	0.98	1.14	1.4	1.03	1.03	0.87
	RORA	1.91	0.75	2.04	1.45	1.54	1.48	1.47	1.38	1.58	1.2	1.3	1.18
	AIPL1	1.51	1.72	2.97	1.02	0.93	0.93	0.78	1.21	0.84	0.8	0.82	1.43
	OPN1SW	0.94	3.28	1.11	2.93	1.4	1.48	3.27	3	2.79	1.12	2.53	2.54
	PRPH2	0.81	1.15	0.13	0.13	0	0	0.03	0.07	0	0.03	0.07	0
	RCVRN	0.43	0.42	1.01	0	0.09	0	0	0	0	0	0	0.09
	TULP1	0.36	0.25	1.28	0	0	0	0	0.1	0.05	0.05	0	0
	GNAT2	0.3	0.36	0.44	0.44	0.37	0.37	0.45	0.3	0.3	0.22	0.22	0.15
	PDE6H	0.28	0.14	0.27	0	0	0	0	0	0	0	0	0
	THRB	0.27	0.13	0.61	0.16	0.1	0.37	0.61	0.71	0.82	0.16	0.14	0.1
	NRL	0.26	0.61	5.67	0.05	0.21	0.15	0.21	0.1	0.1	0.16	0.1	0.1
	RXRG	0.26	0.36	2.06	0	0	0	0	0	0	0	0	0
	ASCL1	0.25	0	0.69	0	0	0	0	0	0	0	0	0
	NEUROD1	0.24	0.3	1.11	0	0	0	0	0	0	0	0	0
	RBP3	0.17	0.32	1.03	0	0	0	0	0	0	0	0	0
	ABCA4	0.15	0.12	0.47	0.01	0.04	0.01	0.04	0.03	0	0.03	0	0
	USH2A	0.01	0.01	0.11	0.05	0	0	0.02	0.01	0	0.01	0	0.01
	MYO7A	0	0.07	0.26	0.07	0.06	0.02	0	0.01	0.01	0	0	0
	RS1	0	0.03	0.17	0	0.03	0	0	0	0	0	0	0
	GNAT1	0	0	0.45	0.06	0	0	0.04	0	0	0.04	0	0
Ganglion cells	SNCA	9.03	7.02	8.21	7.62	6.24	15.21	22.43	22.28	24.08	9.31	7.68	8.56
	SCN9A	15.94	6.96	3.17	1.31	2.92	5.03	2.88	2.81	2.75	1.97	2.06	2.53
	NRN1	3.92	1.33	4.93	0.26	0.15	0	0	0.13	0.13	0.26	0.62	0.35
	POU6F1	1.97	1.01	1.06	1.37	0.66	0.66	0.85	1.02	0.71	1.22	1.23	1.46
	SLIT1	1.3	0.01	0.52	0.07	0	0.01	0.03	0.01	0	0.01	0	0.03
	NEUROD1	0.24	0.3	1.11	0	0	0	0	0	0	0	0	0
	BARHL2	0.21	0	0.34	0	0	0	0	0	0	0	0	0
	DLX2	0.04	0.04	0	9.79	6.77	3.77	0.66	0.71	0.57	1.38	1.24	1.03
	POU4F2	0.03	0.03	0	0	0	0	0	0	0	0	0	0
	EBF3	0.02	0.04	0	0.05	0.09	0.05	0	0	0.02	0.09	0	0.12
	ATOH7	0	0.13	0.07	0.07	0	0.07	0	0	0	0.07	0	0
	DLX1	0	0.05	0.08	9.73	8.54	3.79	0.47	0.56	0.55	2.05	2.39	2.11
	ISL1	0	0	0.04	0.11	0.3	0	0	0	0	0.11	0	0
	POU4F1	0	0	0.03	0	0.03	0	0	0	0.03	0	0	0
	POU4F3	0	0	0	0	0.18	0	0	0.18	0.17	0	0	0
Amacrin cells	MEIS2	8.56	19.29	15.49	60.04	40.94	25.65	17.53	18.28	18.97	27.45	30.15	29.03
	CALB1	61.04	69.86	24.57	0.08	0.32	0.04	0	0.04	0.04	0.12	0	0.04
	SIX3	34.24	13.64	30.31	0	0	0	0	0	0	0	0	0.08
	SLC1A3	2.92	1.99	4.45	2.58	5.02	0.42	0.38	0.45	0.21	2.23	1.3	1.47
	GAD1	0.82	0.24	0.4	0.14	0.06	0	0.08	0.08	0.03	0.08	0.03	0.06
	PCP4	0.57	0	1.32	0	0	0	0	0	0	0	0	0
	BARHL2	0.21	0	0.34	0	0	0	0	0	0	0	0	0
	NR4A2	0.14	0.14	0.34	0.87	0.49	0.34	0.4	0.17	0.29	0.23	0.46	0.26
	NEUROD4	0	0.22	0.43	0	0	0	0	0	0	0	0	0
Horizontal cells	STX4	15.33	14.21	14.63	20.97	21.53	26.95	30.02	31.42	29.13	24	23.91	24.15
	CALB1	61.04	69.86	24.57	0.08	0.32	0.04	0	0.04	0.04	0.12	0	0.04
	SIX3	34.24	13.64	30.31	0	0	0	0	0	0	0	0	0.08
	PROX1	12.54	3.4	3.75	0.12	0.23	0.16	0.01	0.05	0.06	0.08	0.1	0.07
	CALB2	0	0.07	0.29	0.75	1.57	4.47	1.69	2.01	1.26	4.32	3.27	3.85
Bipolar cells	IRX5	0.12	0.05	0.43	0.18	0.1	0.46	0.26	0.06	0.1	0.23	0.33	0.35
	ASCL1	0.25	0	0.69	0	0	0	0	0	0	0	0	0
Non-retinal central nervous system	GRTP1	5.48	3.67	4.07	3.72	3.79	2.74	3.84	2.55	3.83	3.41	2.94	3.3
	PHOX2A	0.06	0.06	0	0.06	0	0	0.06	0.06	0.06	0.12	0	0
	HOXD9	0.05	0	0	0.05	0	0	0.05	0	0	0	0	0
	HOXA9	0	0.05	0	0	0.15	0	0	0	0	0	0.1	0
	DRGX	0	0	0	0	0	0.11	0	0	0	0	0	0
	EMX1	0	0	0.05	0	0	0	0	0	0	0.05	0	0
	EN1	0	0	0.03	0.17	0.14	0.03	0	0	0	0.24	0.28	0.14
	EN2	0	0	0	0.03	0.03	0	0	0.03	0	0	0	0
	GBX1	0	0	0	0	0.19	0	0	0	0	0.1	0	0
	OR4K13	0	0	0	0	0	0	0	0.11	0	0	0	0
Cardiac	MB	1.52	2.64	2.87	2.09	0.1	0	0.1	0.1	0	0	0	0
	MYL2	0.86	1.44	2.56	1.93	0	0	0	0.12	0.12	0	0	0
	MYLK2	0.59	0.5	0.33	0.22	0.07	0.29	0.11	0.04	0.22	0	0.11	0.04
	MYL3	0.45	0.54	0.44	0.33	0	0	0	0	0	0.22	0.11	0
	KCNE2	0.39	0.25	0.39	0.51	0	0.13	0.13	0	0.13	0.26	0	0
	NPPA	0.25	0.36	0.12	0	0	0.24	0	0.12	0	0	0	0
	MYH6	0.16	0.13	0.33	0.1	0	0	0	0	0	0	0	0
	XIRP1	0.1	0.13	0.15	0.1	0.1	0.02	0.05	0.16	0.13	0.02	0.03	0.07
	SMYD1	0.02	0	0	0	0	0	0	0	0	0	0	0
	GJB1	0	0.12	0	0	0	0	0	0	0	0	0	0
	CSRP3	0	0.07	0.07	0	0.28	0	0	0.07	0.07	0	0	0
	GJB6	0	0	0	0.05	0.11	0	0.16	0	0	0.21	0.19	0.1
	IRX4	0	0	0	0.05	0	0	0	0	0	0	0	0
Renal	HNF1B	2.11	3.07	0.54	0.4	0.22	0.04	0.04	0.07	0.04	0.42	0.59	0.34
	SCNN1A	0.19	0.15	0.31	0.21	0.26	0	0	0	0	0.09	0.1	0.13
	DIRC1	0.14	0.14	0.21	0.07	0.07	0.07	0.07	0.13	0.14	0.14	0.14	0.14
	PKHD1	0.14	0.07	0.09	0.01	0	0	0	0	0	0.01	0.02	0.02
	CDH16	0.08	0.07	0	0.04	0	0	0.04	0	0	0	0	0.04
	WT1	0	0.04	0	0.21	0.25	0.03	0	0	0	0	0.13	0
	REN	0	0	0.07	0.54	0.07	0.14	0.14	0.21	0.21	0.14	0.21	0.07
	CRH	0	0	0	0.07	0.14	0.07	0.07	0.07	0	0.07	0	0.07
	CYP11B1	0	0	0	0	0	0	0.03	0	0	0	0	0
Hepatic	ALB	2.55	2.22	2.65	3.01	0.09	0	0.04	0	0	0	0	0
	HNF1B	2.11	3.07	0.54	0.4	0.22	0.04	0.04	0.07	0.04	0.42	0.59	0.34
	CYP2J2	0.32	0.29	0.12	0	0.11	0	0	0.06	0.06	0.05	0	0
	CDH17	0.29	0.13	0.17	0.21	0.24	0.12	0.11	0.07	0.09	0.11	0.3	0.23
	ARG1	0.14	0.2	0	0	0	0	0.14	0	0	0.07	0	0
	GYS2	0.13	0.03	0	0	0.03	0	0	0	0.03	0.03	0	0.03
	CYP19A1	0.12	0.09	0.07	0	0.11	0.05	0.02	0	0.02	0.02	0.05	0.02
	VWF	0.07	0.09	0.11	0.02	0.03	0	0.03	0.03	0.02	0.02	0.02	0.02
	HNF4G	0.05	0	0	0.02	0.02	0.12	0.05	0.02	0.07	0.07	0.12	0.07
