# Supplementary material for: Organoid-derived C-Kit+/SSEA4− human retinal progenitor cells promote a protective retinal microenvironment during transplantation in rodents
Source: Nat Commun. 2019 Mar 14;10:1205. doi: 10.1038/s41467-019-08961-0 (PMC6418223; doi:10.1038/s41467-019-08961-0)
Supplement: Supplementary file 4 — Supplementary Data 2 [file 41467_2019_8961_MOESM4_ESM.xlsx]

## Sheet: default
Supplementary Data 2. List of immune and inflammation-related genes differentially expressed between 30D C-Kit+ cells and hRPCs
GO_term	Symbol	GeneID	Length	hRPC-Expression	30D C-Kit-Expression	log2Ratio(30D C-Kit/hRPC)	q-value	Up-Down-Regulation(30DCP/RPC)	p-value	Cellular Component	Molecular Function	Biological Process	Nr Description
immune system process	ADA	100	1566	1585	1101	-1.48968	1.56e-163	Down	8.37e-164	GO:0016020//membrane;GO:0005615//extracellular space;GO:0032839//dendrite cytoplasm;GO:0009897//external side of plasma membrane;GO:0060205//cytoplasmic vesicle lumen;GO:0030054//cell junction;GO:0005764//lysosome;GO:0043025//neuronal cell body;GO:0009986//cell surface;GO:0005829//cytosol	GO:0001883//purine nucleoside binding;GO:0004000//adenosine deaminase activity;GO:0008270//zinc ion binding	GO:0002686//negative regulation of leukocyte migration;GO:0050850//positive regulation of calcium-mediated signaling;GO:0033632//regulation of cell-cell adhesion mediated by integrin;GO:0001829//trophectodermal cell differentiation;GO:0046061//dATP catabolic process;GO:0043103//hypoxanthine salvage;GO:0001890//placenta development;GO:0050728//negative regulation of inflammatory response;GO:003089…	NP_000013.2//adenosine deaminase isoform 1 [Homo sapiens]
immune system process	SIGLEC14	100049587	2113	23.65	7.99	-2.52959	5.67e-07	Down	2.31e-06	GO:0101003//ficolin-1-rich granule membrane;GO:0016021//integral component of membrane;GO:0005886//plasma membrane;GO:0070821//tertiary granule membrane	GO:0030246//carbohydrate binding	GO:0007155//cell adhesion;GO:0043312//neutrophil degranulation;GO:0045087//innate immune response	EAW72034.1//hCG2040636, partial [Homo sapiens]
immune system process	BCL2L11	10018	4963	1200.42	520.88	-2.16853	7.39e-207	Down	3.23e-207	GO:0097136//Bcl-2 family protein complex;GO:0097141//BIM-BCL-2 complex;GO:0019898//extrinsic component of membrane;GO:0005741//mitochondrial outer membrane;GO:0012505//endomembrane system;GO:0005868//cytoplasmic dynein complex;GO:0005829//cytosol;GO:0097140//BIM-BCL-xl complex;GO:0005739//mitochondrion	GO:0070840//dynein complex binding;GO:0046982//protein heterodimerization activity;GO:0008017//microtubule binding	GO:0046620//regulation of organ growth;GO:0001844//protein insertion into mitochondrial membrane involved in apoptotic signaling pathway;GO:0034976//response to endoplasmic reticulum stress;GO:0002262//myeloid cell homeostasis;GO:0007420//brain development;GO:0035148//tube formation;GO:0008584//male gonad development;GO:0043065//positive regulation of apoptotic process;GO:0048066//developmental p…	XP_011508766.1//PREDICTED: bcl-2-like protein 11 isoform X9 [Homo sapiens];NP_001191037.1//bcl-2-like protein 11 isoform 13 [Homo sapiens];BAE37144.1//unnamed protein product, partial [Mus musculus];NP_619531.1//bcl-2-like protein 11 isoform 5 [Homo sapiens];XP_002811814.2//PREDICTED: bcl-2-like protein 11 isoform X1 [Pongo abelii];XP_021780879.1//bcl-2-like protein 11 isoform X4 [Papio anubis];X…
immune system process	SH2B3	10019	5425	2559.14	10131.7	1.02113	1.72e-294	Up	5.42e-295	GO:0005829//cytosol;GO:0005622//intracellular	GO:0035591//signaling adaptor activity;GO:0004871//signal transducer activity	GO:0007165//signal transduction;GO:0007596//blood coagulation;GO:0030154//cell differentiation;GO:0035162//embryonic hemopoiesis;GO:0035556//intracellular signal transduction;GO:0030097//hemopoiesis	NP_005466.1//SH2B adapter protein 3 isoform 1 [Homo sapiens];NP_001278353.1//SH2B adapter protein 3 isoform 2 [Homo sapiens]
immune system process	WASH1	100287171	1837	250.88	4878	3.3172	0	Up	0	GO:0043231//intracellular membrane-bounded organelle;GO:0031083//BLOC-1 complex;GO:0005770//late endosome;GO:0071437//invadopodium;GO:0005813//centrosome;GO:0071203//WASH complex;GO:0005814//centriole;GO:0055038//recycling endosome membrane;GO:0031901//early endosome membrane;GO:0005769//early endosome;GO:0005776//autophagosome;GO:0055037//recycling endosome	GO:0003779//actin binding;GO:0043015//gamma-tubulin binding;GO:0043014//alpha-tubulin binding;GO:0031625//ubiquitin protein ligase binding	GO:1904109//positive regulation of cholesterol import;GO:0030335//positive regulation of cell migration;GO:0034314//Arp2/3 complex-mediated actin nucleation;GO:0090306//spindle assembly involved in meiosis;GO:2000010//positive regulation of protein localization to cell surface;GO:0002468//dendritic cell antigen processing and presentation;GO:0099638//endosome to plasma membrane protein transport;…	XP_011515960.1//PREDICTED: WAS protein family homolog 1 isoform X1 [Homo sapiens]
immune system process	ADAM8	101	3141	29	380	2.74786	7.77e-46	Up	1.18e-45	GO:0032010//phagolysosome;GO:0032127//dense core granule membrane;GO:0101003//ficolin-1-rich granule membrane;GO:0042581//specific granule;GO:0005737//cytoplasm;GO:0070820//tertiary granule;GO:0071133//alpha9-beta1 integrin-ADAM8 complex;GO:0009986//cell surface;GO:0005887//integral component of plasma membrane;GO:0002102//podosome;GO:0035579//specific granule membrane;GO:0016021//integral compon…	GO:0004252//serine-type endopeptidase activity;GO:0050839//cell adhesion molecule binding;GO:0004222//metalloendopeptidase activity;GO:0043621//protein self-association;GO:0046872//metal ion binding;GO:0008237//metallopeptidase activity;GO:0005509//calcium ion binding;GO:0008270//zinc ion binding	GO:0071456//cellular response to hypoxia;GO:0002675//positive regulation of acute inflammatory response;GO:0051897//positive regulation of protein kinase B signaling;GO:0045785//positive regulation of cell adhesion;GO:2000309//positive regulation of tumor necrosis factor (ligand) superfamily member 11 production;GO:0002523//leukocyte migration involved in inflammatory response;GO:0098609//cell-ce…	NP_001157961.1//disintegrin and metalloproteinase domain-containing protein 8 isoform 2 precursor [Homo sapiens];NP_001100.3//disintegrin and metalloproteinase domain-containing protein 8 isoform 1 precursor [Homo sapiens];NP_001157962.1//disintegrin and metalloproteinase domain-containing protein 8 isoform 3 [Homo sapiens]
immune system process	TSPAN2	10100	3227	348	14	-5.59961	1.21e-122	Down	8.5e-123	GO:0005887//integral component of plasma membrane;GO:0016021//integral component of membrane;GO:0043209//myelin sheath;GO:0005886//plasma membrane	NA	GO:0042552//myelination;GO:0061564//axon development;GO:0048709//oligodendrocyte differentiation;GO:0007166//cell surface receptor signaling pathway;GO:0007420//brain development;GO:0006954//inflammatory response;GO:0014002//astrocyte development;GO:0014005//microglia development	NP_005716.2//tetraspanin-2 isoform 1 [Homo sapiens];NP_001295244.1//tetraspanin-2 isoform 2 [Homo sapiens];NP_001295245.1//tetraspanin-2 isoform 3 [Homo sapiens]
immune system process	RASGRP1	10125	5048	673	38	-5.11055	4.42e-232	Down	1.73e-232	GO:0016020//membrane;GO:0005794//Golgi apparatus;GO:0005829//cytosol;GO:0005622//intracellular;GO:0005789//endoplasmic reticulum membrane;GO:0005886//plasma membrane;GO:0042629//mast cell granule;GO:0000139//Golgi membrane	GO:0031210//phosphatidylcholine binding;GO:0005085//guanyl-nucleotide exchange factor activity;GO:0019992//diacylglycerol binding;GO:0042803//protein homodimerization activity;GO:0008289//lipid binding;GO:0005088//Ras guanyl-nucleotide exchange factor activity;GO:0005509//calcium ion binding;GO:0008270//zinc ion binding;GO:0001786//phosphatidylserine binding;GO:0005096//GTPase activator activity	GO:0046330//positive regulation of JNK cascade;GO:1902715//positive regulation of interferon-gamma secretion;GO:0043547//positive regulation of GTPase activity;GO:0043303//mast cell degranulation;GO:0032760//positive regulation of tumor necrosis factor production;GO:0046579//positive regulation of Ras protein signal transduction;GO:0032825//positive regulation of natural killer cell differentiati…	NP_001293015.1//RAS guanyl-releasing protein 1 isoform c [Homo sapiens];NP_001122074.1//RAS guanyl-releasing protein 1 isoform b [Homo sapiens];NP_005730.2//RAS guanyl-releasing protein 1 isoform a [Homo sapiens]
immune system process	ATP6AP2	10159	2044	3733	17479	1.2632	0	Up	0	GO:0070062//extracellular exosome;GO:0009897//external side of plasma membrane;GO:0101003//ficolin-1-rich granule membrane;GO:0043005//neuron projection;GO:0044297//cell body;GO:0016021//integral component of membrane;GO:0070821//tertiary granule membrane;GO:0005886//plasma membrane	GO:0004872//receptor activity;GO:0019899//enzyme binding	GO:0030177//positive regulation of Wnt signaling pathway;GO:0002003//angiotensin maturation;GO:0043312//neutrophil degranulation;GO:0021903//rostrocaudal neural tube patterning;GO:0043408//regulation of MAPK cascade;GO:0060323//head morphogenesis;GO:0032914//positive regulation of transforming growth factor beta1 production;GO:0048069//eye pigmentation	NP_005756.2//renin receptor precursor [Homo sapiens]
immune system process	TENM1	10178	12904	173	7954	4.55882	0	Up	0	GO:0005856//cytoskeleton;GO:0005634//nucleus;GO:0005783//endoplasmic reticulum;GO:0016607//nuclear speck;GO:0016363//nuclear matrix;GO:0005737//cytoplasm;GO:0043005//neuron projection;GO:0048471//perinuclear region of cytoplasm;GO:0005887//integral component of plasma membrane;GO:0005794//Golgi apparatus;GO:0005576//extracellular region;GO:0016021//integral component of membrane;GO:0005886//plasm…	GO:0050839//cell adhesion molecule binding;GO:0008201//heparin binding;GO:0046982//protein heterodimerization activity;GO:0042803//protein homodimerization activity	GO:0000902//cell morphogenesis;GO:0007399//nervous system development;GO:0006359//regulation of transcription from RNA polymerase III promoter;GO:0007165//signal transduction;GO:0051491//positive regulation of filopodium assembly;GO:0043406//positive regulation of MAP kinase activity;GO:0090316//positive regulation of intracellular protein transport;GO:0006351//transcription, DNA-templated;GO:000…	NP_001156750.1//teneurin-1 isoform 1 [Homo sapiens];NP_001156751.1//teneurin-1 isoform 2 [Homo sapiens];NP_055068.2//teneurin-1 isoform 3 [Homo sapiens]
immune system process	DHRS2	10202	1692	346.04	33.93	-4.31432	3.41e-113	Down	2.57e-113	GO:0005759//mitochondrial matrix;GO:0070062//extracellular exosome;GO:0005634//nucleus;GO:0005635//nuclear envelope;GO:0005739//mitochondrion;GO:0005737//cytoplasm	GO:0004090//carbonyl reductase (NADPH) activity	GO:0034599//cellular response to oxidative stress;GO:0008207//C21-steroid hormone metabolic process;GO:0043066//negative regulation of apoptotic process;GO:0043011//myeloid dendritic cell differentiation;GO:0055114//oxidation-reduction process;GO:0008285//negative regulation of cell proliferation;GO:0009636//response to toxic substance	XP_012353398.1//PREDICTED: dehydrogenase/reductase SDR family member 2, mitochondrial [Nomascus leucogenys];NP_878912.1//dehydrogenase/reductase SDR family member 2, mitochondrial isoform 1 [Homo sapiens];NP_005785.1//dehydrogenase/reductase SDR family member 2, mitochondrial isoform 2 [Homo sapiens]
immune system process	PRG4	10216	4648	71	6.06	-4.51445	1.78e-25	Down	3.88e-25	GO:0031012//extracellular matrix	GO:0005044//scavenger receptor activity;GO:0030247//polysaccharide binding	GO:0008283//cell proliferation;GO:0006955//immune response	NP_001121181.2//proteoglycan 4 isoform C preproprotein [Homo sapiens];NP_005798.3//proteoglycan 4 isoform A preproprotein [Homo sapiens];NP_001121182.2//proteoglycan 4 isoform D preproprotein [Homo sapiens];NP_001290161.1//proteoglycan 4 isoform E preproprotein [Homo sapiens];NP_001121180.2//proteoglycan 4 isoform B preproprotein [Homo sapiens]
immune system process	TRIB1	10221	3649	4202	3270	-1.3258	0	Down	0	GO:0005634//nucleus;GO:0005737//cytoplasm	GO:0031434//mitogen-activated protein kinase kinase binding;GO:0004860//protein kinase inhibitor activity;GO:0005524//ATP binding;GO:0004672//protein kinase activity;GO:0031625//ubiquitin protein ligase binding;GO:0055106//ubiquitin-protein transferase regulator activity;GO:0008134//transcription factor binding	GO:0048662//negative regulation of smooth muscle cell proliferation;GO:0031665//negative regulation of lipopolysaccharide-mediated signaling pathway;GO:0043433//negative regulation of DNA binding transcription factor activity;GO:0032496//response to lipopolysaccharide;GO:0032436//positive regulation of proteasomal ubiquitin-dependent protein catabolic process;GO:0043405//regulation of MAP kinase …	NP_079471.1//tribbles homolog 1 isoform 1 [Homo sapiens]
immune system process	CD96	10225	4433	10.71	89.13	2.09294	1.3e-09	Up	4.62e-09	GO:0005887//integral component of plasma membrane;GO:0016021//integral component of membrane;GO:0005737//cytoplasm;GO:0005886//plasma membrane;GO:0005912//adherens junction	NA	GO:0002728//negative regulation of natural killer cell cytokine production;GO:0032496//response to lipopolysaccharide;GO:0002534//cytokine production involved in inflammatory response;GO:0007160//cell-matrix adhesion;GO:0007155//cell adhesion;GO:0006955//immune response;GO:0050776//regulation of immune response;GO:0032689//negative regulation of interferon-gamma production	NP_001305818.1//T-cell surface protein tactile isoform 3 [Homo sapiens];NP_937839.1//T-cell surface protein tactile isoform 1 precursor [Homo sapiens];NP_005807.1//T-cell surface protein tactile isoform 2 precursor [Homo sapiens]
immune system process	CDKN1C	1028	1824	395	299.89	-1.36144	2.53e-37	Down	4.39e-37	GO:0005634//nucleus;GO:0005737//cytoplasm	GO:0004861//cyclin-dependent protein serine/threonine kinase inhibitor activity;GO:0004860//protein kinase inhibitor activity;GO:0032403//protein complex binding	GO:0001822//kidney development;GO:0043010//camera-type eye development;GO:0060065//uterus development;GO:0030099//myeloid cell differentiation;GO:0007050//cell cycle arrest;GO:0045893//positive regulation of transcription, DNA-templated;GO:0000122//negative regulation of transcription from RNA polymerase II promoter;GO:0055123//digestive system development;GO:0060669//embryonic placenta morphogen…	NP_000067.1//cyclin-dependent kinase inhibitor 1C isoform a [Homo sapiens]
immune system process	CDKN2A	1029	1164	1320.65	5593.5	1.11849	2.44e-189	Up	1.16e-189	GO:0001652//granular component;GO:0005634//nucleus;GO:0005654//nucleoplasm;GO:0035985//senescence-associated heterochromatin focus;GO:0005829//cytosol;GO:0043234//protein complex;GO:0005737//cytoplasm	GO:0003723//RNA binding;GO:0016301//kinase activity;GO:0047485//protein N-terminus binding;GO:0055105//ubiquitin-protein transferase inhibitor activity;GO:0019901//protein kinase binding;GO:0004861//cyclin-dependent protein serine/threonine kinase inhibitor activity;GO:0051059//NF-kappaB binding;GO:0003700//DNA binding transcription factor activity;GO:0097371//MDM2/MDM4 family protein binding	GO:0051444//negative regulation of ubiquitin-protein transferase activity;GO:0048103//somatic stem cell division;GO:0035019//somatic stem cell population maintenance;GO:0042593//glucose homeostasis;GO:0032091//negative regulation of protein binding;GO:0032088//negative regulation of NF-kappaB transcription factor activity;GO:0008285//negative regulation of cell proliferation;GO:0070301//cellular …	NP_000068.1//cyclin-dependent kinase inhibitor 2A isoform p16INK4a [Homo sapiens];NP_478104.2//cyclin-dependent kinase inhibitor 2A isoform p12 [Homo sapiens];NP_001182061.1//cyclin-dependent kinase inhibitor 2A isoform p16gamma [Homo sapiens];AAC60649.1//tumor supressor, partial [Homo sapiens]
immune system process	IKZF1	10320	5373	11	0	-5.42345	6.59e-06	Down	2.87e-05	GO:0043231//intracellular membrane-bounded organelle;GO:0005634//nucleus;GO:0005654//nucleoplasm;GO:0005730//nucleolus;GO:0043234//protein complex;GO:0005737//cytoplasm;GO:0031618//nuclear pericentric heterochromatin	GO:0003677//DNA binding;GO:0046872//metal ion binding;GO:0019904//protein domain specific binding;GO:0003700//DNA binding transcription factor activity;GO:0044212//transcription regulatory region DNA binding;GO:0003676//nucleic acid binding	GO:0007498//mesoderm development;GO:0030098//lymphocyte differentiation;GO:0045892//negative regulation of transcription, DNA-templated;GO:0051291//protein heterooligomerization;GO:0016569//covalent chromatin modification;GO:0045944//positive regulation of transcription from RNA polymerase II promoter;GO:0006351//transcription, DNA-templated;GO:0007049//cell cycle;GO:0030218//erythrocyte differen…	NP_001278773.1//DNA-binding protein Ikaros isoform Ik-8(del) [Homo sapiens];NP_001278769.1//DNA-binding protein Ikaros isoform Ik-6 [Homo sapiens];NP_001278771.1//DNA-binding protein Ikaros isoform Ik-7(del) [Homo sapiens];NP_001278772.1//DNA-binding protein Ikaros isoform Ik-8 [Homo sapiens];XP_005549661.1//PREDICTED: DNA-binding protein Ikaros isoform X18 [Macaca fascicularis];XP_005549658.1//P…
immune system process	SIRPB1	10326	1755	21.58	105.84	1.3301	8.79e-07	Up	3.62e-06	GO:0070062//extracellular exosome;GO:0030667//secretory granule membrane;GO:0005887//integral component of plasma membrane;GO:0016021//integral component of membrane;GO:0005886//plasma membrane	NA	GO:0007165//signal transduction;GO:0043312//neutrophil degranulation;GO:0007166//cell surface receptor signaling pathway;GO:0045087//innate immune response	NP_001077379.1//signal-regulatory protein beta-1 isoform 2 precursor [Homo sapiens];NP_006056.2//signal-regulatory protein beta-1 isoform 1 precursor [Homo sapiens];NP_001129316.1//signal-regulatory protein beta-1 isoform 3 precursor [Homo sapiens]
immune system process	CCL26	10344	562	3	81	3.79087	1.6e-14	Up	4.71e-14	GO:0005615//extracellular space	GO:0031728//CCR3 chemokine receptor binding;GO:0048018//receptor ligand activity;GO:0008009//chemokine activity;GO:0048020//CCR chemokine receptor binding	GO:0030335//positive regulation of cell migration;GO:0043547//positive regulation of GTPase activity;GO:0071356//cellular response to tumor necrosis factor;GO:0071346//cellular response to interferon-gamma;GO:0010818//T cell chemotaxis;GO:0071347//cellular response to interleukin-1;GO:0001938//positive regulation of endothelial cell proliferation;GO:0002548//monocyte chemotaxis;GO:0006935//chemot…	XP_016867160.1//PREDICTED: C-C motif chemokine 26 isoform X1 [Homo sapiens]
immune system process	TRIM22	10346	3099	2331	262	-4.11733	0	Down	0	GO:0005634//nucleus;GO:0005654//nucleoplasm;GO:0005829//cytosol;GO:0016604//nuclear body;GO:0016607//nuclear speck;GO:0015030//Cajal body;GO:0005737//cytoplasm	GO:0003714//transcription corepressor activity;GO:0030674//protein binding, bridging;GO:0008270//zinc ion binding;GO:0016740//transferase activity;GO:0003700//DNA binding transcription factor activity;GO:0019901//protein kinase binding	GO:0060333//interferon-gamma-mediated signaling pathway;GO:0006355//regulation of transcription, DNA-templated;GO:0051092//positive regulation of NF-kappaB transcription factor activity;GO:0070206//protein trimerization;GO:0016567//protein ubiquitination;GO:0051607//defense response to virus;GO:0006351//transcription, DNA-templated;GO:0010508//positive regulation of autophagy;GO:0016032//viral pr…	NP_001186502.1//E3 ubiquitin-protein ligase TRIM22 isoform 2 [Homo sapiens];NP_006065.2//E3 ubiquitin-protein ligase TRIM22 isoform 1 [Homo sapiens]
immune system process	KLF2	10365	1655	45	616	2.81092	1.33e-74	Up	1.41e-74	GO:0000790//nuclear chromatin	GO:0000981//RNA polymerase II transcription factor activity, sequence-specific DNA binding;GO:0003677//DNA binding;GO:0046872//metal ion binding;GO:0043565//sequence-specific DNA binding;GO:0003700//DNA binding transcription factor activity;GO:0003676//nucleic acid binding	GO:0071409//cellular response to cycloheximide;GO:0071498//cellular response to fluid shear stress;GO:0032715//negative regulation of interleukin-6 production;GO:0071356//cellular response to tumor necrosis factor;GO:0045893//positive regulation of transcription, DNA-templated;GO:0071499//cellular response to laminar fluid shear stress;GO:0071347//cellular response to interleukin-1;GO:0070301//ce…	NP_057354.1//Krueppel-like factor 2 [Homo sapiens]
immune system process	TUBB4B	10383	1591	3981.02	18819.6	1.27701	0	Up	0	GO:0005856//cytoskeleton;GO:0031012//extracellular matrix;GO:0045298//tubulin complex;GO:0070062//extracellular exosome;GO:0005634//nucleus;GO:0005874//microtubule;GO:0015630//microtubule cytoskeleton;GO:0043209//myelin sheath;GO:0005737//cytoplasm;GO:1903561//extracellular vesicle;GO:0035578//azurophil granule lumen;GO:0005829//cytosol;GO:0005576//extracellular region	GO:0051082//unfolded protein binding;GO:0005200//structural constituent of cytoskeleton;GO:0005525//GTP binding;GO:0042288//MHC class I protein binding;GO:0003725//double-stranded RNA binding;GO:0003924//GTPase activity	GO:0006928//movement of cell or subcellular component;GO:0010389//regulation of G2/M transition of mitotic cell cycle;GO:0042267//natural killer cell mediated cytotoxicity;GO:0097711//ciliary basal body-plasma membrane docking;GO:0043312//neutrophil degranulation;GO:0000086//G2/M transition of mitotic cell cycle;GO:0007017//microtubule-based process	XP_007945164.1//PREDICTED: tubulin beta-4B chain isoform X1 [Orycteropus afer afer]
immune system process	BTN3A3	10384	2720	232.77	1127.3	1.31188	9.92e-51	Up	1.4e-50	GO:0016020//membrane;GO:0016021//integral component of membrane;GO:0005886//plasma membrane	NA	GO:0002456//T cell mediated immunity	AIP98384.1//butyrophilin subfamily 3 member A3 secreted isoform [Homo sapiens];NP_008925.1//butyrophilin subfamily 3 member A3 isoform a precursor [Homo sapiens]
immune system process	NDRG1	10397	3125	570	7347	2.7241	0	Up	0	GO:0070062//extracellular exosome;GO:0005634//nucleus;GO:0005874//microtubule;GO:0015630//microtubule cytoskeleton;GO:0005813//centrosome;GO:0043209//myelin sheath;GO:0005737//cytoplasm;GO:0048471//perinuclear region of cytoplasm;GO:0055038//recycling endosome membrane;GO:0005913//cell-cell adherens junction;GO:0005829//cytosol;GO:0005886//plasma membrane	GO:0043015//gamma-tubulin binding;GO:0008017//microtubule binding;GO:0017137//Rab GTPase binding;GO:0045296//cadherin binding	GO:0030330//DNA damage response, signal transduction by p53 class mediator;GO:0071456//cellular response to hypoxia;GO:0007165//signal transduction;GO:0042127//regulation of cell proliferation;GO:0032287//peripheral nervous system myelin maintenance;GO:0090232//positive regulation of spindle checkpoint;GO:0045576//mast cell activation;GO:0042981//regulation of apoptotic process;GO:0010038//respon…	XP_003256272.2//PREDICTED: protein NDRG1 [Nomascus leucogenys];XP_007999782.1//PREDICTED: protein NDRG1 isoform X2 [Chlorocebus sabaeus];NP_006087.2//protein NDRG1 isoform 1 [Homo sapiens]
immune system process	SPON2	10417	1883	95	36329	7.61496	0	Up	0	GO:0070062//extracellular exosome;GO:0005578//proteinaceous extracellular matrix	GO:0001530//lipopolysaccharide binding;GO:0046872//metal ion binding;GO:0003823//antigen binding	GO:0050832//defense response to fungus;GO:0032755//positive regulation of interleukin-6 production;GO:0051607//defense response to virus;GO:0071222//cellular response to lipopolysaccharide;GO:0002448//mast cell mediated immunity;GO:0007155//cell adhesion;GO:0032760//positive regulation of tumor necrosis factor production;GO:0060907//positive regulation of macrophage cytokine production;GO:0043152…	XP_004091742.1//PREDICTED: LOW QUALITY PROTEIN: spondin-2 [Nomascus leucogenys]
immune system process	IFI30	10437	1034	37	790	3.45224	2.47e-114	Up	1.85e-114	GO:0043231//intracellular membrane-bounded organelle;GO:0005829//cytosol;GO:0005576//extracellular region;GO:0030054//cell junction;GO:0043202//lysosomal lumen;GO:0005764//lysosome	GO:0016667//oxidoreductase activity, acting on a sulfur group of donors	GO:0042590//antigen processing and presentation of exogenous peptide antigen via MHC class I;GO:0060333//interferon-gamma-mediated signaling pathway;GO:0019886//antigen processing and presentation of exogenous peptide antigen via MHC class II	AAF04618.1//gamma-interferon inducible lysosomal thiol reductase [Homo sapiens]
immune system process	VAV3	10451	4222	4426	130	-6.05344	0	Down	0	GO:0070062//extracellular exosome;GO:0005829//cytosol;GO:0005886//plasma membrane	GO:0005070//SH3/SH2 adaptor activity;GO:0046872//metal ion binding;GO:0030676//Rac guanyl-nucleotide exchange factor activity;GO:0005085//guanyl-nucleotide exchange factor activity;GO:0005154//epidermal growth factor receptor binding;GO:0005089//Rho guanyl-nucleotide exchange factor activity;GO:0005096//GTPase activator activity	GO:0030032//lamellipodium assembly;GO:0045785//positive regulation of cell adhesion;GO:0030168//platelet activation;GO:0030890//positive regulation of B cell proliferation;GO:0043065//positive regulation of apoptotic process;GO:0007264//small GTPase mediated signal transduction;GO:0007229//integrin-mediated signaling pathway;GO:0006974//cellular response to DNA damage stimulus;GO:0050853//B cell …	NP_001073343.1//guanine nucleotide exchange factor VAV3 isoform 2 [Homo sapiens];NP_006104.4//guanine nucleotide exchange factor VAV3 isoform 1 [Homo sapiens]
immune system process	GPNMB	10457	2750	29	395	2.80371	1.63e-48	Up	2.37e-48	GO:0005887//integral component of plasma membrane;GO:0016021//integral component of membrane;GO:0042470//melanosome;GO:0005886//plasma membrane	GO:0005178//integrin binding;GO:0045545//syndecan binding;GO:0048018//receptor ligand activity;GO:0008201//heparin binding;GO:0042056//chemoattractant activity	GO:1901215//negative regulation of neuron death;GO:0001649//osteoblast differentiation;GO:0030335//positive regulation of cell migration;GO:0032720//negative regulation of tumor necrosis factor production;GO:0031954//positive regulation of protein autophosphorylation;GO:2000134//negative regulation of G1/S transition of mitotic cell cycle;GO:0042130//negative regulation of T cell proliferation;GO…	BAG65446.1//unnamed protein product [Homo sapiens];NP_002501.1//transmembrane glycoprotein NMB isoform b precursor [Homo sapiens]
immune system process	BAIAP2	10458	3241	1597	1439	-1.11431	8.6e-106	Down	6.84e-106	GO:0005874//microtubule;GO:0060076//excitatory synapse;GO:0005791//rough endoplasmic reticulum;GO:0005737//cytoplasm;GO:0043025//neuronal cell body;GO:0005913//cell-cell adherens junction;GO:0005829//cytosol;GO:0015629//actin cytoskeleton;GO:0005886//plasma membrane;GO:0061846//dendritic spine cytoplasm;GO:0070062//extracellular exosome;GO:0098793//presynapse;GO:0014069//postsynaptic density;GO:0…	GO:0098641//cadherin binding involved in cell-cell adhesion;GO:0042802//identical protein binding;GO:0008093//cytoskeletal adaptor activity;GO:0097110//scaffold protein binding;GO:0001221//transcription cofactor binding;GO:0008022//protein C-terminus binding;GO:0030165//PDZ domain binding;GO:0070064//proline-rich region binding	GO:0008286//insulin receptor signaling pathway;GO:0016358//dendrite development;GO:0035418//protein localization to synapse;GO:0051764//actin crosslink formation;GO:0007420//brain development;GO:0032956//regulation of actin cytoskeleton organization;GO:0007009//plasma membrane organization;GO:0051017//actin filament bundle assembly;GO:0030838//positive regulation of actin filament polymerization;…	NP_001138360.1//brain-specific angiogenesis inhibitor 1-associated protein 2 isoform 4 [Homo sapiens];NP_059344.1//brain-specific angiogenesis inhibitor 1-associated protein 2 isoform 1 [Homo sapiens];NP_006331.1//brain-specific angiogenesis inhibitor 1-associated protein 2 isoform 3 [Homo sapiens];NP_059345.1//brain-specific angiogenesis inhibitor 1-associated protein 2 isoform 2 [Homo sapiens]
immune system process	MERTK	10461	3632	275	80	-2.74538	9.95e-64	Down	1.18e-63	GO:0005615//extracellular space;GO:0005887//integral component of plasma membrane;GO:0016028//rhabdomere;GO:0001750//photoreceptor outer segment;GO:0005737//cytoplasm;GO:0005886//plasma membrane	GO:0005524//ATP binding;GO:0004714//transmembrane receptor protein tyrosine kinase activity	GO:0060041//retina development in camera-type eye;GO:0060068//vagina development;GO:0051250//negative regulation of lymphocyte activation;GO:0007166//cell surface receptor signaling pathway;GO:0030168//platelet activation;GO:0043491//protein kinase B signaling;GO:0007283//spermatogenesis;GO:0050766//positive regulation of phagocytosis;GO:0001818//negative regulation of cytokine production;GO:0006…	NP_006334.2//tyrosine-protein kinase Mer precursor [Homo sapiens]
immune system process	TRIM38	10475	5629	201.94	1508.17	1.93678	4e-116	Up	2.94e-116	GO:0005829//cytosol;GO:0005622//intracellular	GO:0008270//zinc ion binding;GO:0004871//signal transducer activity;GO:0016740//transferase activity	GO:0043123//positive regulation of I-kappaB kinase/NF-kappaB signaling;GO:0060333//interferon-gamma-mediated signaling pathway;GO:0051091//positive regulation of DNA binding transcription factor activity;GO:0051092//positive regulation of NF-kappaB transcription factor activity;GO:0016567//protein ubiquitination;GO:0046598//positive regulation of viral entry into host cell	NP_006346.1//E3 ubiquitin-protein ligase TRIM38 [Homo sapiens]
immune system process	CEBPB	1051	2113	1078	4345.94	1.04729	7.45e-133	Up	4.87e-133	GO:0005634//nucleus;GO:0005654//nucleoplasm;GO:0036488//CHOP-C/EBP complex;GO:0000779//condensed chromosome, centromeric region;GO:0016363//nuclear matrix;GO:0000790//nuclear chromatin;GO:0005737//cytoplasm	GO:0003677//DNA binding;GO:0046982//protein heterodimerization activity;GO:0001077//transcriptional activator activity, RNA polymerase II proximal promoter sequence-specific DNA binding;GO:0035259//glucocorticoid receptor binding;GO:0003705//transcription factor activity, RNA polymerase II distal enhancer sequence-specific binding;GO:0000979//RNA polymerase II core promoter sequence-specific DNA …	GO:0097421//liver regeneration;GO:0034976//response to endoplasmic reticulum stress;GO:0071222//cellular response to lipopolysaccharide;GO:0001892//embryonic placenta development;GO:0042130//negative regulation of T cell proliferation;GO:0071347//cellular response to interleukin-1;GO:0032753//positive regulation of interleukin-4 production;GO:0045892//negative regulation of transcription, DNA-tem…	NP_005185.2//CCAAT/enhancer-binding protein beta isoform a [Homo sapiens]
immune system process	CEBPD	1052	1269	189.03	2171.06	2.5577	7.34e-233	Up	2.87e-233	GO:0005654//nucleoplasm	GO:0000978//RNA polymerase II proximal promoter sequence-specific DNA binding;GO:0046982//protein heterodimerization activity;GO:0001077//transcriptional activator activity, RNA polymerase II proximal promoter sequence-specific DNA binding;GO:0042803//protein homodimerization activity	GO:0045892//negative regulation of transcription, DNA-templated;GO:0002244//hematopoietic progenitor cell differentiation;GO:0045444//fat cell differentiation;GO:0048839//inner ear development;GO:0045669//positive regulation of osteoblast differentiation;GO:0006366//transcription from RNA polymerase II promoter	NP_005186.2//CCAAT/enhancer-binding protein delta [Homo sapiens]
immune system process	ATG7	10533	5059	2518	1999.77	-1.29646	8.58e-210	Down	3.69e-210	GO:0030424//axon;GO:0034774//secretory granule lumen;GO:0005737//cytoplasm;GO:0005829//cytosol;GO:1904813//ficolin-1-rich granule lumen;GO:0005576//extracellular region;GO:0000407//phagophore assembly site;GO:0005930//axoneme	GO:0008641//ubiquitin-like modifier activating enzyme activity;GO:0019779//Atg8 activating enzyme activity;GO:0008134//transcription factor binding;GO:0042803//protein homodimerization activity;GO:0004839//ubiquitin activating enzyme activity;GO:0019778//Atg12 activating enzyme activity	GO:0006501//C-terminal protein lipidation;GO:0009267//cellular response to starvation;GO:0000422//autophagy of mitochondrion;GO:0039521//suppression by virus of host autophagy;GO:0031401//positive regulation of protein modification process;GO:0043065//positive regulation of apoptotic process;GO:0061025//membrane fusion;GO:0006914//autophagy;GO:0009749//response to glucose;GO:0043312//neutrophil d…	NP_006386.1//ubiquitin-like modifier-activating enzyme ATG7 isoform a [Homo sapiens];NP_001129503.2//ubiquitin-like modifier-activating enzyme ATG7 isoform b [Homo sapiens];NP_001138384.1//ubiquitin-like modifier-activating enzyme ATG7 isoform c [Homo sapiens]
immune system process	PROCR	10544	1506	347	2834	2.06582	3.94e-235	Up	1.52e-235	GO:0070062//extracellular exosome;GO:0009986//cell surface;GO:0005887//integral component of plasma membrane;GO:0005925//focal adhesion;GO:0005576//extracellular region;GO:0005813//centrosome;GO:0005886//plasma membrane	GO:0004872//receptor activity	GO:0007596//blood coagulation;GO:0050900//leukocyte migration;GO:0050819//negative regulation of coagulation	EAW76223.1//protein C receptor, endothelial (EPCR), isoform CRA_a [Homo sapiens]
immune system process	PRDX4	10549	921	2791	12622	1.21307	0	Up	0	GO:0005790//smooth endoplasmic reticulum;GO:0034774//secretory granule lumen;GO:0070062//extracellular exosome;GO:0005615//extracellular space;GO:0005634//nucleus;GO:0005783//endoplasmic reticulum;GO:0005829//cytosol;GO:0005576//extracellular region;GO:1904813//ficolin-1-rich granule lumen;GO:0005739//mitochondrion	GO:0008379//thioredoxin peroxidase activity;GO:0042803//protein homodimerization activity;GO:0051920//peroxiredoxin activity	GO:0007252//I-kappaB phosphorylation;GO:0022417//protein maturation by protein folding;GO:0072593//reactive oxygen species metabolic process;GO:0007283//spermatogenesis;GO:0008584//male gonad development;GO:0045454//cell redox homeostasis;GO:2000255//negative regulation of male germ cell proliferation;GO:0019471//4-hydroxyproline metabolic process;GO:0030198//extracellular matrix organization;GO:…	NP_006397.1//peroxiredoxin-4 precursor [Homo sapiens]
immune system process	AGPAT2	10555	1562	554	2253	1.05987	2.83e-71	Up	3.11e-71	GO:0005783//endoplasmic reticulum;GO:0016021//integral component of membrane;GO:0035579//specific granule membrane;GO:0005789//endoplasmic reticulum membrane;GO:0005886//plasma membrane	GO:0016746//transferase activity, transferring acyl groups;GO:0003841//1-acylglycerol-3-phosphate O-acyltransferase activity	GO:0042493//response to drug;GO:0008152//metabolic process;GO:0001819//positive regulation of cytokine production;GO:0016024//CDP-diacylglycerol biosynthetic process;GO:0006654//phosphatidic acid biosynthetic process;GO:0008654//phospholipid biosynthetic process;GO:0001961//positive regulation of cytokine-mediated signaling pathway;GO:0008544//epidermis development;GO:0006644//phospholipid metabo…	NP_001012745.1//1-acyl-sn-glycerol-3-phosphate acyltransferase beta isoform b precursor [Homo sapiens];NP_006403.2//1-acyl-sn-glycerol-3-phosphate acyltransferase beta isoform a precursor [Homo sapiens]
immune system process	IFITM2	10581	738	1003.77	6851.16	1.8069	0	Up	0	GO:0016021//integral component of membrane;GO:0005886//plasma membrane	NA	GO:0035456//response to interferon-beta;GO:0060337//type I interferon signaling pathway;GO:0051607//defense response to virus;GO:0046597//negative regulation of viral entry into host cell;GO:0035455//response to interferon-alpha;GO:0045071//negative regulation of viral genome replication;GO:0034341//response to interferon-gamma;GO:0006955//immune response;GO:0009615//response to virus	NP_006426.2//interferon-induced transmembrane protein 2 [Homo sapiens]
immune system process	COLEC10	10584	3200	6	8843	9.56134	0	Up	0	GO:0005615//extracellular space;GO:0005794//Golgi apparatus;GO:0005576//extracellular region;GO:0005581//collagen trimer;GO:0005737//cytoplasm	GO:0004252//serine-type endopeptidase activity;GO:0042056//chemoattractant activity;GO:0005537//mannose binding	GO:0006956//complement activation;GO:1904888//cranial skeletal system development;GO:0001867//complement activation, lectin pathway	XP_014723188.1//PREDICTED: collectin-10 [Equus asinus]
immune system process	CENPE	1062	8427	571	3969	1.8332	1.1e-280	Up	3.65e-281	GO:0016020//membrane;GO:0005634//nucleus;GO:0005874//microtubule;GO:0015630//microtubule cytoskeleton;GO:0000779//condensed chromosome, centromeric region;GO:1990023//mitotic spindle midzone;GO:0005694//chromosome;GO:0000775//chromosome, centromeric region;GO:0005828//kinetochore microtubule;GO:0030496//midbody;GO:0005829//cytosol;GO:0000776//kinetochore;GO:0000777//condensed chromosome kinetocho…	GO:0005524//ATP binding;GO:0003777//microtubule motor activity;GO:0008017//microtubule binding;GO:0016887//ATPase activity;GO:0043515//kinetochore binding	GO:0000278//mitotic cell cycle;GO:0007059//chromosome segregation;GO:0007080//mitotic metaphase plate congression;GO:0051310//metaphase plate congression;GO:0045860//positive regulation of protein kinase activity;GO:0030071//regulation of mitotic metaphase/anaphase transition;GO:0051382//kinetochore assembly;GO:0051315//attachment of mitotic spindle microtubules to kinetochore;GO:0007018//microtu…	NP_001804.2//centromere-associated protein E isoform 1 precursor [Homo sapiens];NP_001273663.1//centromere-associated protein E isoform 2 [Homo sapiens]
immune system process	PDPN	10630	2825	1305.49	1157.52	-1.13757	9.65e-90	Down	8.68e-90	GO:0016020//membrane;GO:0016323//basolateral plasma membrane;GO:0042995//cell projection;GO:0009897//external side of plasma membrane;GO:0016324//apical plasma membrane;GO:0031410//cytoplasmic vesicle;GO:0071437//invadopodium;GO:0097197//tetraspanin-enriched microdomain;GO:0030054//cell junction;GO:0032587//ruffle membrane;GO:0005887//integral component of plasma membrane;GO:0005829//cytosol;GO:0…	GO:0019956//chemokine binding;GO:0005102//receptor binding;GO:0051087//chaperone binding	GO:0030324//lung development;GO:2000045//regulation of G1/S transition of mitotic cell cycle;GO:1904328//regulation of myofibroblast contraction;GO:0030335//positive regulation of cell migration;GO:0070252//actin-mediated cell contraction;GO:0030168//platelet activation;GO:0098609//cell-cell adhesion;GO:0060838//lymphatic endothelial cell fate commitment;GO:0008283//cell proliferation;GO:0051272/…	Q86YL7.3//RecName: Full=Podoplanin; AltName: Full=Aggrus; AltName: Full=Glycoprotein 36; Short=Gp36; AltName: Full=PA2.26 antigen; AltName: Full=T1-alpha; Short=T1A; Flags: Precursor;NP_006465.3//podoplanin isoform a [Homo sapiens];NP_938203.2//podoplanin isoform b [Homo sapiens]
immune system process	GAS2L1	10634	2544	712	2822	1.02275	8.42e-84	Up	8.09e-84	GO:0005856//cytoskeleton;GO:0005737//cytoplasm	GO:0046966//thyroid hormone receptor binding;GO:0008017//microtubule binding;GO:0008093//cytoskeletal adaptor activity	GO:0030308//negative regulation of cell growth;GO:0009267//cellular response to starvation;GO:0010629//negative regulation of gene expression;GO:0007050//cell cycle arrest;GO:0007026//negative regulation of microtubule depolymerization;GO:0051726//regulation of cell cycle;GO:0097067//cellular response to thyroid hormone stimulus;GO:0001578//microtubule bundle formation;GO:0045647//negative regula…	NP_001265659.1//GAS2-like protein 1 isoform c [Homo sapiens];NP_006469.2//GAS2-like protein 1 isoform a [Homo sapiens]
immune system process	POLQ	10721	8787	110	913	2.08909	2.56e-78	Up	2.6e-78	GO:0005634//nucleus;GO:0005654//nucleoplasm;GO:0005694//chromosome;GO:0005737//cytoplasm	GO:0003677//DNA binding;GO:0005524//ATP binding;GO:0051575//5'-deoxyribose-5-phosphate lyase activity;GO:0042802//identical protein binding;GO:0043142//single-stranded DNA-dependent ATPase activity;GO:0003887//DNA-directed DNA polymerase activity;GO:0003684//damaged DNA binding;GO:0003682//chromatin binding	GO:0006281//DNA repair;GO:0006284//base-excision repair;GO:0016446//somatic hypermutation of immunoglobulin genes;GO:0051260//protein homooligomerization;GO:0006302//double-strand break repair;GO:2000042//negative regulation of double-strand break repair via homologous recombination;GO:0006261//DNA-dependent DNA replication;GO:0000724//double-strand break repair via homologous recombination;GO:00…	EAW79510.1//polymerase (DNA directed), theta, isoform CRA_a [Homo sapiens]
immune system process	CPLX2	10814	4704	123	0	-8.90653	1.89e-36	Down	3.32e-36	GO:0030425//dendrite;GO:0005634//nucleus;GO:0030054//cell junction;GO:0042629//mast cell granule;GO:0043195//terminal bouton;GO:0043025//neuronal cell body;GO:0005829//cytosol;GO:0070554//synaptobrevin 2-SNAP-25-syntaxin-3-complexin complex;GO:0031201//SNARE complex;GO:0045202//synapse;GO:0070033//synaptobrevin 2-SNAP-25-syntaxin-1a-complexin II complex	GO:0000149//SNARE binding;GO:0017075//syntaxin-1 binding;GO:0019905//syntaxin binding;GO:0048306//calcium-dependent protein binding	GO:0007399//nervous system development;GO:0030154//cell differentiation;GO:0006904//vesicle docking involved in exocytosis;GO:0043303//mast cell degranulation;GO:0017157//regulation of exocytosis;GO:0016079//synaptic vesicle exocytosis;GO:0031915//positive regulation of synaptic plasticity;GO:0006836//neurotransmitter transport	EAW61366.1//complexin 2, isoform CRA_a [Homo sapiens]
immune system process	CEACAM8	1088	2333	96.71	61.88	-1.60821	3.37e-13	Down	1.04e-12	GO:0070062//extracellular exosome;GO:0005615//extracellular space;GO:0005887//integral component of plasma membrane;GO:0035579//specific granule membrane;GO:0005886//plasma membrane;GO:0031225//anchored component of membrane;GO:0070821//tertiary granule membrane;GO:0035577//azurophil granule membrane	NA	GO:0050900//leukocyte migration;GO:0006955//immune response;GO:0043312//neutrophil degranulation	NP_001807.2//carcinoembryonic antigen-related cell adhesion molecule 8 precursor [Homo sapiens]
immune system process	TRAFD1	10906	2710	1246	5843	1.26539	5.22e-240	Up	1.99e-240	NA	GO:0046872//metal ion binding	GO:0045824//negative regulation of innate immune response;GO:0034097//response to cytokine	NP_006691.1//TRAF-type zinc finger domain-containing protein 1 [Homo sapiens]
immune system process	IFI44L	10964	5910	314	50	-3.61478	2.68e-92	Down	2.37e-92	GO:0005737//cytoplasm	GO:0005525//GTP binding	GO:0051607//defense response to virus	NP_006811.2//interferon-induced protein 44-like [Homo sapiens]
immune system process	KIF2C	11004	2890	454	2750	1.63465	1.63e-166	Up	8.64e-167	GO:0016020//membrane;GO:0005654//nucleoplasm;GO:0005874//microtubule;GO:0015630//microtubule cytoskeleton;GO:0035371//microtubule plus-end;GO:0005813//centrosome;GO:0000775//chromosome, centromeric region;GO:0005829//cytosol;GO:0000777//condensed chromosome kinetochore;GO:0000776//kinetochore;GO:0005871//kinesin complex	GO:0005524//ATP binding;GO:0019237//centromeric DNA binding;GO:0003777//microtubule motor activity;GO:0051010//microtubule plus-end binding;GO:0008017//microtubule binding;GO:0016887//ATPase activity	GO:0000278//mitotic cell cycle;GO:0007018//microtubule-based movement;GO:0051315//attachment of mitotic spindle microtubules to kinetochore;GO:0051983//regulation of chromosome segregation;GO:0006890//retrograde vesicle-mediated transport, Golgi to ER;GO:0007019//microtubule depolymerization;GO:0008283//cell proliferation;GO:0007080//mitotic metaphase plate congression;GO:0007062//sister chromati…	NP_001284584.1//kinesin-like protein KIF2C isoform 2 [Homo sapiens];NP_001284585.1//kinesin-like protein KIF2C isoform 3 [Homo sapiens];NP_006836.2//kinesin-like protein KIF2C isoform 1 [Homo sapiens]
immune system process	SPINK5	11005	3074	0	106	6.7639	1.54e-20	Up	3.81e-20	GO:0043231//intracellular membrane-bounded organelle;GO:0070062//extracellular exosome;GO:0005783//endoplasmic reticulum;GO:0005938//cell cortex;GO:0005737//cytoplasm;GO:0048471//perinuclear region of cytoplasm;GO:0005829//cytosol;GO:0005576//extracellular region;GO:0005789//endoplasmic reticulum membrane;GO:0097209//epidermal lamellar body	GO:0004867//serine-type endopeptidase inhibitor activity	GO:0035315//hair cell differentiation;GO:0009913//epidermal cell differentiation;GO:0002787//negative regulation of antibacterial peptide production;GO:0016525//negative regulation of angiogenesis;GO:0045580//regulation of T cell differentiation;GO:0070268//cornification;GO:1900004//negative regulation of serine-type endopeptidase activity;GO:0050777//negative regulation of immune response;GO:003…	NP_006837.2//serine protease inhibitor Kazal-type 5 isoform b preproprotein [Homo sapiens];NP_001121170.1//serine protease inhibitor Kazal-type 5 isoform a preproprotein [Homo sapiens];NP_001121171.1//serine protease inhibitor Kazal-type 5 isoform c preproprotein [Homo sapiens]
immune system process	RIPK3	11035	1940	1	39	4.32139	1.42e-08	Up	5.33e-08	GO:0005829//cytosol;GO:0005739//mitochondrion;GO:0005886//plasma membrane;GO:0097342//ripoptosome	GO:0003713//transcription coactivator activity;GO:0004674//protein serine/threonine kinase activity;GO:0004704//NF-kappaB-inducing kinase activity;GO:0005524//ATP binding;GO:0004672//protein kinase activity;GO:0042802//identical protein binding;GO:0032403//protein complex binding	GO:0032649//regulation of interferon-gamma production;GO:0097190//apoptotic signaling pathway;GO:0033077//T cell differentiation in thymus;GO:0051260//protein homooligomerization;GO:0046006//regulation of activated T cell proliferation;GO:0048536//spleen development;GO:1990000//amyloid fibril formation;GO:0051353//positive regulation of oxidoreductase activity;GO:2000452//regulation of CD8-positi…	NP_006862.2//receptor-interacting serine/threonine-protein kinase 3 [Homo sapiens]
immune system process	ADAMTS13	11093	4966	515	410	-1.29297	1.72e-44	Down	2.66e-44	GO:0005788//endoplasmic reticulum lumen;GO:0005615//extracellular space;GO:0009986//cell surface;GO:0005578//proteinaceous extracellular matrix	GO:0004222//metalloendopeptidase activity;GO:0005178//integrin binding;GO:0008237//metallopeptidase activity;GO:0005509//calcium ion binding;GO:0008270//zinc ion binding	GO:0014075//response to amine;GO:0071222//cellular response to lipopolysaccharide;GO:0030168//platelet activation;GO:0071356//cellular response to tumor necrosis factor;GO:0043171//peptide catabolic process;GO:0009636//response to toxic substance;GO:0007160//cell-matrix adhesion;GO:0071346//cellular response to interferon-gamma;GO:0035864//response to potassium ion;GO:0009100//glycoprotein metabo…	NP_620594.1//A disintegrin and metalloproteinase with thrombospondin motifs 13 isoform 1 preproprotein [Homo sapiens];NP_620595.1//A disintegrin and metalloproteinase with thrombospondin motifs 13 isoform 3 preproprotein [Homo sapiens];NP_620596.2//A disintegrin and metalloproteinase with thrombospondin motifs 13 isoform 2 preproprotein [Homo sapiens]
immune system process	BTN3A2	11118	3823	532.86	2759.78	1.40871	1.22e-134	Up	7.92e-135	GO:0016020//membrane;GO:0016021//integral component of membrane;GO:0005886//plasma membrane	NA	GO:0072643//interferon-gamma secretion;GO:0002456//T cell mediated immunity	AAC02652.1//unknown protein [Homo sapiens];AAC02656.1//butyrophilin [Homo sapiens]
immune system process	CHGA	1113	2079	45	12	-2.87091	1e-12	Down	3.13e-12	GO:0030658//transport vesicle membrane;GO:0005615//extracellular space;GO:0030141//secretory granule;GO:0005576//extracellular region;GO:0042583//chromaffin granule;GO:0042629//mast cell granule;GO:0048471//perinuclear region of cytoplasm	NA	GO:0008217//regulation of blood pressure;GO:0033604//negative regulation of catecholamine secretion;GO:1901215//negative regulation of neuron death;GO:0032762//mast cell cytokine production;GO:0050829//defense response to Gram-negative bacterium;GO:0019730//antimicrobial humoral response;GO:2000707//positive regulation of dense core granule biogenesis;GO:0030816//positive regulation of cAMP metab…	CAD62591.1//unnamed protein product, partial [Homo sapiens];XP_007985835.1//PREDICTED: chromogranin-A [Chlorocebus sabaeus]
immune system process	HHLA2	11148	2679	18.79	75.9	1.05012	0.000235359	Up	0.00115077	GO:0016021//integral component of membrane	NA	GO:0001819//positive regulation of cytokine production;GO:0031295//T cell costimulation;GO:0042104//positive regulation of activated T cell proliferation	NP_009003.1//HERV-H LTR-associating protein 2 isoform a precursor [Homo sapiens];NP_001269488.1//HERV-H LTR-associating protein 2 isoform c [Homo sapiens];NP_001269487.1//HERV-H LTR-associating protein 2 isoform b precursor [Homo sapiens]
immune system process	DUSP10	11221	2680	197	2010	2.38691	1.63e-199	Up	7.37e-200	GO:0005634//nucleus;GO:0005654//nucleoplasm;GO:0005794//Golgi apparatus;GO:0005829//cytosol;GO:0016607//nuclear speck;GO:0005737//cytoplasm	GO:0017017//MAP kinase tyrosine/serine/threonine phosphatase activity;GO:0004721//phosphoprotein phosphatase activity;GO:0008432//JUN kinase binding;GO:0004725//protein tyrosine phosphatase activity;GO:0016791//phosphatase activity;GO:0033549//MAP kinase phosphatase activity;GO:0048273//mitogen-activated protein kinase p38 binding	GO:0032496//response to lipopolysaccharide;GO:0000188//inactivation of MAPK activity;GO:0010633//negative regulation of epithelial cell migration;GO:0043508//negative regulation of JUN kinase activity;GO:0035970//peptidyl-threonine dephosphorylation;GO:0046329//negative regulation of JNK cascade;GO:0006470//protein dephosphorylation;GO:0060266//negative regulation of respiratory burst involved in…	NP_009138.1//dual specificity protein phosphatase 10 [Homo sapiens]
immune system process	PADI2	11240	4363	41	265	1.72828	2.42e-19	Up	6.19e-19	GO:0070062//extracellular exosome;GO:0005634//nucleus;GO:0035578//azurophil granule lumen;GO:0005829//cytosol;GO:0005576//extracellular region;GO:0035327//transcriptionally active chromatin;GO:0005737//cytoplasm	GO:0030331//estrogen receptor binding;GO:0005509//calcium ion binding;GO:0004668//protein-arginine deiminase activity	GO:0030520//intracellular estrogen receptor signaling pathway;GO:0036413//histone H3-R26 citrullination;GO:0021762//substantia nigra development;GO:0070100//negative regulation of chemokine-mediated signaling pathway;GO:1901624//negative regulation of lymphocyte chemotaxis;GO:0048096//chromatin-mediated maintenance of transcription;GO:0010848//regulation of chromatin disassembly;GO:0018101//prote…	NP_031391.2//protein-arginine deiminase type-2 [Homo sapiens]
immune system process	PTGDR2	11251	2910	34	6.14	-3.43324	1.49e-11	Down	4.9e-11	GO:0005887//integral component of plasma membrane;GO:0005622//intracellular;GO:0005886//plasma membrane;GO:0043005//neuron projection	GO:0001785//prostaglandin J receptor activity;GO:0004958//prostaglandin F receptor activity;GO:0042923//neuropeptide binding;GO:0004930//G-protein coupled receptor activity;GO:0004956//prostaglandin D receptor activity	GO:0007186//G-protein coupled receptor signaling pathway;GO:0007193//adenylate cyclase-inhibiting G-protein coupled receptor signaling pathway;GO:0019722//calcium-mediated signaling;GO:2000255//negative regulation of male germ cell proliferation;GO:0045745//positive regulation of G-protein coupled receptor protein signaling pathway;GO:0006955//immune response;GO:0007268//chemical synaptic transmi…	NP_004769.2//prostaglandin D2 receptor 2 [Homo sapiens]
immune system process	CMTM7	112616	1458	230	1065	1.24713	1.41e-44	Up	2.17e-44	GO:0016020//membrane;GO:0005615//extracellular space;GO:0016021//integral component of membrane	GO:0005125//cytokine activity	GO:0002337//B-1a B cell differentiation;GO:0006935//chemotaxis	XP_005545602.2//PREDICTED: LOW QUALITY PROTEIN: CKLF-like MARVEL transmembrane domain-containing protein 7 [Macaca fascicularis]
immune system process	USP18	11274	2037	22	277	2.69029	2.62e-33	Up	4.87e-33	GO:0005634//nucleus;GO:0005829//cytosol	GO:0004843//thiol-dependent ubiquitin-specific protease activity;GO:0036459//thiol-dependent ubiquitinyl hydrolase activity;GO:0019785//ISG15-specific protease activity	GO:0050727//regulation of inflammatory response;GO:0006511//ubiquitin-dependent protein catabolic process;GO:0060338//regulation of type I interferon-mediated signaling pathway;GO:0016579//protein deubiquitination	NP_059110.2//ubl carboxyl-terminal hydrolase 18 [Homo sapiens]
immune system process	CHRNA4	1137	5543	15	4	-2.87091	1.29e-05	Down	5.7e-05	GO:0016020//membrane;GO:0030425//dendrite;GO:0005892//acetylcholine-gated channel complex;GO:0009897//external side of plasma membrane;GO:0030054//cell junction;GO:0043025//neuronal cell body;GO:0016021//integral component of membrane;GO:0005886//plasma membrane;GO:0045211//postsynaptic membrane	GO:0015276//ligand-gated ion channel activity;GO:0042166//acetylcholine binding;GO:0005230//extracellular ligand-gated ion channel activity;GO:0015464//acetylcholine receptor activity;GO:0022848//acetylcholine-gated cation-selective channel activity	GO:0035094//response to nicotine;GO:0035095//behavioral response to nicotine;GO:0098655//cation transmembrane transport;GO:0014059//regulation of dopamine secretion;GO:0007274//neuromuscular synaptic transmission;GO:0019233//sensory perception of pain;GO:0050877//nervous system process;GO:0042391//regulation of membrane potential;GO:0007585//respiratory gaseous exchange;GO:0006281//DNA repair;GO:…	NP_000735.1//neuronal acetylcholine receptor subunit alpha-4 isoform 1 precursor [Homo sapiens]
immune system process	CHRNA7	1139	3356	146.62	59.3	-2.26999	1.19e-28	Down	2.4e-28	GO:0005892//acetylcholine-gated channel complex;GO:0016324//apical plasma membrane;GO:0030054//cell junction;GO:0030673//axolemma	GO:0042166//acetylcholine binding;GO:0001540//amyloid-beta binding;GO:0015464//acetylcholine receptor activity;GO:0022848//acetylcholine-gated cation-selective channel activity	GO:0095500//acetylcholine receptor signaling pathway;GO:0000187//activation of MAPK activity;GO:0008306//associative learning;GO:0042113//B cell activation	NP_000737.1//neuronal acetylcholine receptor subunit alpha-7 isoform 1 precursor [Homo sapiens];NP_001177384.1//neuronal acetylcholine receptor subunit alpha-7 isoform 2 precursor [Homo sapiens]
immune system process	CHRNB2	1141	5731	20	11	-1.82651	8.41e-05	Down	0.000394767	GO:0005892//acetylcholine-gated channel complex;GO:0009897//external side of plasma membrane;GO:0016021//integral component of membrane;GO:0030054//cell junction;GO:0044853//plasma membrane raft;GO:0005886//plasma membrane;GO:0045211//postsynaptic membrane	GO:0015276//ligand-gated ion channel activity;GO:0042166//acetylcholine binding;GO:0008144//drug binding;GO:0046982//protein heterodimerization activity;GO:0015464//acetylcholine receptor activity;GO:0022848//acetylcholine-gated cation-selective channel activity	GO:0035094//response to nicotine;GO:0035095//behavioral response to nicotine;GO:0032226//positive regulation of synaptic transmission, dopaminergic;GO:0007601//visual perception;GO:0014059//regulation of dopamine secretion;GO:0042053//regulation of dopamine metabolic process;GO:0045471//response to ethanol;GO:0030890//positive regulation of B cell proliferation;GO:0021771//lateral geniculate nucl…	NP_000739.1//neuronal acetylcholine receptor subunit beta-2 precursor [Homo sapiens]
immune system process	CHRNB4	1143	2448	78.39	22.45	-2.76797	6.77e-20	Down	1.7e-19	GO:0005892//acetylcholine-gated channel complex;GO:0030054//cell junction;GO:0043005//neuron projection;GO:0005887//integral component of plasma membrane;GO:0035579//specific granule membrane;GO:0016021//integral component of membrane;GO:0005886//plasma membrane;GO:0070821//tertiary granule membrane;GO:0045211//postsynaptic membrane	GO:0015276//ligand-gated ion channel activity;GO:0042166//acetylcholine binding;GO:0008144//drug binding;GO:0046982//protein heterodimerization activity;GO:0015464//acetylcholine receptor activity;GO:0022848//acetylcholine-gated cation-selective channel activity	GO:0051291//protein heterooligomerization;GO:0035094//response to nicotine;GO:0035095//behavioral response to nicotine;GO:0051971//positive regulation of transmission of nerve impulse;GO:0007165//signal transduction;GO:0006939//smooth muscle contraction;GO:0006811//ion transport;GO:0006940//regulation of smooth muscle contraction;GO:0007271//synaptic transmission, cholinergic;GO:0007626//locomoto…	NP_000741.1//neuronal acetylcholine receptor subunit beta-4 isoform 1 precursor [Homo sapiens];NP_001243496.1//neuronal acetylcholine receptor subunit beta-4 isoform 2 precursor [Homo sapiens]
immune system process	MB21D1	115004	1802	18	11	-1.67451	0.000315499	Down	0.00155506	GO:0005829//cytosol	GO:0003677//DNA binding;GO:0046872//metal ion binding;GO:0005524//ATP binding;GO:0003682//chromatin binding;GO:0005525//GTP binding;GO:0061501//cyclic-GMP-AMP synthase activity;GO:0003690//double-stranded DNA binding	GO:0032481//positive regulation of type I interferon production;GO:0002218//activation of innate immune response;GO:0009190//cyclic nucleotide biosynthetic process;GO:0051607//defense response to virus;GO:0071360//cellular response to exogenous dsRNA;GO:2000774//positive regulation of cellular senescence;GO:0038001//paracrine signaling;GO:0002230//positive regulation of defense response to virus …	NP_612450.2//cyclic GMP-AMP synthase [Homo sapiens]
immune system process	RASGRP4	115727	2668	158.24	64.75	-2.25318	1.72e-30	Down	3.34e-30	GO:0016020//membrane;GO:0005829//cytosol;GO:0005622//intracellular;GO:0005886//plasma membrane	GO:0005088//Ras guanyl-nucleotide exchange factor activity;GO:0005509//calcium ion binding;GO:0030742//GTP-dependent protein binding;GO:0019992//diacylglycerol binding	GO:0000165//MAPK cascade;GO:0009991//response to extracellular stimulus;GO:0030099//myeloid cell differentiation;GO:0016049//cell growth;GO:0007169//transmembrane receptor protein tyrosine kinase signaling pathway;GO:0008277//regulation of G-protein coupled receptor protein signaling pathway;GO:0046579//positive regulation of Ras protein signal transduction;GO:0008283//cell proliferation;GO:00072…	NP_001139675.1//RAS guanyl-releasing protein 4 isoform c [Homo sapiens];NP_001139679.1//RAS guanyl-releasing protein 4 isoform g [Homo sapiens];NP_001139678.1//RAS guanyl-releasing protein 4 isoform f [Homo sapiens];NP_001139676.1//RAS guanyl-releasing protein 4 isoform d [Homo sapiens];NP_001139677.1//RAS guanyl-releasing protein 4 isoform e [Homo sapiens];NP_733749.1//RAS guanyl-releasing prote…
immune system process	RAB3C	115827	8900	10	3.99	-2.28956	0.000735809	Down	0.00374696	GO:0005829//cytosol;GO:0008021//synaptic vesicle;GO:0005886//plasma membrane;GO:0031982//vesicle;GO:0048471//perinuclear region of cytoplasm	GO:0030742//GTP-dependent protein binding;GO:0005525//GTP binding;GO:0031489//myosin V binding;GO:0003924//GTPase activity	GO:0017157//regulation of exocytosis;GO:0019882//antigen processing and presentation;GO:0015031//protein transport	ERE81765.1//ras-related protein Rab-3C-like protein [Cricetulus griseus];XP_019063385.1//PREDICTED: ras-related protein Rab-3C isoform X4 [Fukomys damarensis]
immune system process	TWIST2	117581	1409	58	723	2.67585	6.79e-83	Up	6.61e-83	GO:0005634//nucleus;GO:0005730//nucleolus;GO:0005667//transcription factor complex;GO:0005737//cytoplasm	GO:0003677//DNA binding;GO:0019904//protein domain specific binding;GO:0001076//transcription factor activity, RNA polymerase II transcription factor binding;GO:0003682//chromatin binding;GO:0003700//DNA binding transcription factor activity;GO:0046983//protein dimerization activity	GO:0001649//osteoblast differentiation;GO:0032720//negative regulation of tumor necrosis factor production;GO:0045638//negative regulation of myeloid cell differentiation;GO:0000122//negative regulation of transcription from RNA polymerase II promoter;GO:0006357//regulation of transcription from RNA polymerase II promoter;GO:0045668//negative regulation of osteoblast differentiation;GO:0008285//n…	XP_002922521.1//PREDICTED: twist-related protein 2, partial [Ailuropoda melanoleuca]
immune system process	PIK3AP1	118788	4817	70.52	53.43	-1.3644	1.93e-08	Down	7.25e-08	GO:0016020//membrane;GO:0005829//cytosol;GO:0005886//plasma membrane	GO:0036312//phosphatidylinositol 3-kinase regulatory subunit binding;GO:0042802//identical protein binding;GO:0046934//phosphatidylinositol-4,5-bisphosphate 3-kinase activity	GO:0014066//regulation of phosphatidylinositol 3-kinase signaling;GO:0014068//positive regulation of phosphatidylinositol 3-kinase signaling;GO:0034134//toll-like receptor 2 signaling pathway;GO:0050727//regulation of inflammatory response;GO:0038111//interleukin-7-mediated signaling pathway;GO:0034162//toll-like receptor 9 signaling pathway;GO:0034154//toll-like receptor 7 signaling pathway;GO:0…	NP_689522.2//phosphoinositide 3-kinase adapter protein 1 [Homo sapiens]
immune system process	ADD2	119	3956	266	25	-4.37544	4.12e-88	Down	3.76e-88	GO:0005856//cytoskeleton;GO:0005829//cytosol;GO:0031410//cytoplasmic vesicle;GO:0044853//plasma membrane raft;GO:0014069//postsynaptic density;GO:0008290//F-actin capping protein complex	GO:0051015//actin filament binding;GO:0046982//protein heterodimerization activity;GO:0042803//protein homodimerization activity;GO:0019901//protein kinase binding;GO:0003779//actin binding;GO:0005516//calmodulin binding;GO:0005198//structural molecule activity;GO:0030507//spectrin binding	GO:0055085//transmembrane transport;GO:0030036//actin cytoskeleton organization;GO:0050900//leukocyte migration;GO:0051016//barbed-end actin filament capping;GO:0050901//leukocyte tethering or rolling;GO:0032092//positive regulation of protein binding;GO:0051017//actin filament bundle assembly;GO:0030097//hemopoiesis;GO:0006461//protein complex assembly	NP_001171984.1//beta-adducin isoform f [Homo sapiens];XP_011800609.1//PREDICTED: beta-adducin isoform X1 [Colobus angolensis palliatus];BAD92464.1//adducin 2 isoform b variant, partial [Homo sapiens];NP_059522.1//beta-adducin isoform e [Homo sapiens]
immune system process	ADSSL1	122622	1785	395	238	-1.69491	1.1e-50	Down	1.55e-50	GO:0005829//cytosol;GO:0005737//cytoplasm	GO:0000287//magnesium ion binding;GO:0051015//actin filament binding;GO:0042803//protein homodimerization activity;GO:0003924//GTPase activity;GO:0046872//metal ion binding;GO:0042301//phosphate ion binding;GO:0005525//GTP binding;GO:0004019//adenylosuccinate synthase activity	GO:0071257//cellular response to electrical stimulus;GO:0006531//aspartate metabolic process;GO:0035690//cellular response to drug;GO:0044208//'de novo' AMP biosynthetic process;GO:0006167//AMP biosynthetic process;GO:0014850//response to muscle activity;GO:0006541//glutamine metabolic process;GO:0002376//immune system process;GO:0042594//response to starvation;GO:0046040//IMP metabolic process;G…	CAD62614.1//unnamed protein product, partial [Homo sapiens];XP_007986184.1//PREDICTED: adenylosuccinate synthetase isozyme 1 isoform X2 [Chlorocebus sabaeus];XP_007942776.1//PREDICTED: adenylosuccinate synthetase isozyme 1 isoform X1 [Orycteropus afer afer]
immune system process	CCR1	1230	2690	1	793	8.66716	1.3e-118	Up	9.37e-119	GO:0005887//integral component of plasma membrane;GO:0009897//external side of plasma membrane;GO:0016021//integral component of membrane;GO:0005886//plasma membrane	GO:0004435//phosphatidylinositol phospholipase C activity;GO:0071791//chemokine (C-C motif) ligand 5 binding;GO:0016493//C-C chemokine receptor activity;GO:0035717//chemokine (C-C motif) ligand 7 binding;GO:0019957//C-C chemokine binding;GO:0004950//chemokine receptor activity	GO:0030335//positive regulation of cell migration;GO:0030502//negative regulation of bone mineralization;GO:0002407//dendritic cell chemotaxis;GO:0007166//cell surface receptor signaling pathway;GO:0010629//negative regulation of gene expression;GO:0045672//positive regulation of osteoclast differentiation;GO:0006935//chemotaxis;GO:0006874//cellular calcium ion homeostasis;GO:0009611//response to…	NP_001286.1//C-C chemokine receptor type 1 [Homo sapiens]
immune system process	CCR5	1234	3451	0	15	3.94287	0.000207909	Up	0.00101289	GO:0005768//endosome;GO:0009897//external side of plasma membrane;GO:0016021//integral component of membrane	GO:0003779//actin binding;GO:0071791//chemokine (C-C motif) ligand 5 binding;GO:0016493//C-C chemokine receptor activity	GO:0014808//release of sequestered calcium ion into cytosol by sarcoplasmic reticulum;GO:0070723//response to cholesterol;GO:0000165//MAPK cascade;GO:0006955//immune response;GO:0007267//cell-cell signaling;GO:0019722//calcium-mediated signaling;GO:0071222//cellular response to lipopolysaccharide;GO:0006935//chemotaxis;GO:0006954//inflammatory response	XP_005546959.1//PREDICTED: C-C chemokine receptor type 5 [Macaca fascicularis]
immune system process	CCR6	1235	3216	124.06	105.86	-1.1929	3.76e-11	Down	1.25e-10	GO:0005622//intracellular;GO:0036126//sperm flagellum;GO:0097524//sperm plasma membrane;GO:0009986//cell surface;GO:0005887//integral component of plasma membrane;GO:0097228//sperm principal piece;GO:0097225//sperm midpiece;GO:0016021//integral component of membrane;GO:0005886//plasma membrane	GO:0004872//receptor activity;GO:0016493//C-C chemokine receptor activity;GO:0019957//C-C chemokine binding;GO:0004950//chemokine receptor activity	GO:0072678//T cell migration;GO:0002407//dendritic cell chemotaxis;GO:0002523//leukocyte migration involved in inflammatory response;GO:0060474//positive regulation of flagellated sperm motility involved in capacitation;GO:0006959//humoral immune response;GO:0010634//positive regulation of epithelial cell migration;GO:0048290//isotype switching to IgA isotypes;GO:0060326//cell chemotaxis;GO:00069…	NP_004358.2//C-C chemokine receptor type 6 [Homo sapiens]
immune system process	ACKR2	1238	2978	131.59	118.23	-1.11847	9.21e-11	Down	3.12e-10	GO:0043231//intracellular membrane-bounded organelle;GO:0005654//nucleoplasm;GO:0031965//nuclear membrane;GO:0005884//actin filament;GO:0005887//integral component of plasma membrane;GO:0005829//cytosol;GO:0055037//recycling endosome;GO:0005886//plasma membrane;GO:0005769//early endosome	GO:0005044//scavenger receptor activity;GO:0016493//C-C chemokine receptor activity;GO:0019957//C-C chemokine binding;GO:0004950//chemokine receptor activity	GO:0007186//G-protein coupled receptor signaling pathway;GO:0007275//multicellular organism development;GO:0006955//immune response;GO:0006935//chemotaxis;GO:0006954//inflammatory response	XP_002813926.1//PREDICTED: atypical chemokine receptor 2 [Pongo abelii]
immune system process	CMKLR1	1240	5110	27	12	-2.13394	1.23e-06	Down	5.1e-06	GO:0005887//integral component of plasma membrane;GO:0016021//integral component of membrane;GO:0005886//plasma membrane	GO:0004872//receptor activity;GO:0004950//chemokine receptor activity;GO:0004930//G-protein coupled receptor activity	GO:0007186//G-protein coupled receptor signaling pathway;GO:0010759//positive regulation of macrophage chemotaxis;GO:0032695//negative regulation of interleukin-12 production;GO:0045600//positive regulation of fat cell differentiation;GO:0050848//regulation of calcium-mediated signaling;GO:0006955//immune response;GO:0006935//chemotaxis;GO:0032088//negative regulation of NF-kappaB transcription f…	NP_001135815.1//chemokine-like receptor 1 isoform a [Homo sapiens]
immune system process	LTB4R	1241	3894	102.26	855.43	2.10039	5.16e-74	Up	5.51e-74	GO:0005887//integral component of plasma membrane;GO:0045121//membrane raft;GO:0005886//plasma membrane	GO:0008528//G-protein coupled peptide receptor activity;GO:0001632//leukotriene B4 receptor activity;GO:0000166//nucleotide binding;GO:0004974//leukotriene receptor activity	GO:0007186//G-protein coupled receptor signaling pathway;GO:0007200//phospholipase C-activating G-protein coupled receptor signaling pathway;GO:0006928//movement of cell or subcellular component;GO:0006936//muscle contraction;GO:0006955//immune response;GO:0007218//neuropeptide signaling pathway;GO:0006954//inflammatory response	AAB16747.1//putative G-protein-coupled receptor [Homo sapiens]
immune system process	SPNS2	124976	4349	75	41.09	-1.83212	1.94e-12	Down	6.14e-12	GO:0005765//lysosomal membrane;GO:0016021//integral component of membrane;GO:0031982//vesicle	GO:0046624//sphingolipid transporter activity	GO:0003376//sphingosine-1-phosphate signaling pathway;GO:0060348//bone development;GO:0055085//transmembrane transport;GO:0048535//lymph node development;GO:0002920//regulation of humoral immune response;GO:0043029//T cell homeostasis;GO:0006665//sphingolipid metabolic process;GO:0040011//locomotion;GO:0001782//B cell homeostasis;GO:0072676//lymphocyte migration;GO:0048073//regulation of eye pigm…	AAH11467.1//Spns2 protein, partial [Mus musculus]
immune system process	TMIGD2	126259	918	66.3	56.63	-1.19146	6.43e-07	Down	2.62e-06	GO:0005615//extracellular space;GO:0016021//integral component of membrane;GO:0005886//plasma membrane	GO:0015026//coreceptor activity	GO:0002377//immunoglobulin production;GO:0006955//immune response;GO:0045766//positive regulation of angiogenesis;GO:0001819//positive regulation of cytokine production;GO:0031295//T cell costimulation;GO:0042104//positive regulation of activated T cell proliferation	NP_653216.2//transmembrane and immunoglobulin domain-containing protein 2 isoform 1 precursor [Homo sapiens];NP_001295161.1//transmembrane and immunoglobulin domain-containing protein 2 isoform 3 [Homo sapiens];NP_001162597.1//transmembrane and immunoglobulin domain-containing protein 2 isoform 2 precursor [Homo sapiens]
immune system process	CNR1	1268	5815	193	28	-3.74912	4.5e-59	Down	5.68e-59	GO:0030424//axon;GO:0043231//intracellular membrane-bounded organelle;GO:0005741//mitochondrial outer membrane;GO:0030426//growth cone;GO:0045121//membrane raft;GO:0005887//integral component of plasma membrane;GO:0042734//presynaptic membrane;GO:0016021//integral component of membrane;GO:0015629//actin cytoskeleton;GO:0005886//plasma membrane	GO:0008144//drug binding;GO:0004949//cannabinoid receptor activity	GO:0035094//response to nicotine;GO:0045777//positive regulation of blood pressure;GO:0060135//maternal process involved in female pregnancy;GO:0042593//glucose homeostasis;GO:0045471//response to ethanol;GO:0050796//regulation of insulin secretion;GO:0045776//negative regulation of blood pressure;GO:0043065//positive regulation of apoptotic process;GO:0099553//trans-synaptic signaling by endocan…	NP_057167.2//cannabinoid receptor 1 isoform a [Homo sapiens];NP_149421.2//cannabinoid receptor 1 isoform b [Homo sapiens]
immune system process	FCRLB	127943	1633	12	54	1.20591	0.000437674	Up	0.00217728	GO:0005783//endoplasmic reticulum;GO:0005737//cytoplasm	NA	GO:0050777//negative regulation of immune response	NP_001275759.1//Fc receptor-like B isoform 3 precursor [Homo sapiens];XP_015309958.1//PREDICTED: Fc receptor-like B isoform X3 [Macaca fascicularis];XP_016786514.1//PREDICTED: Fc receptor-like B isoform X2 [Pan troglodytes];XP_016786509.1//PREDICTED: Fc receptor-like B isoform X1 [Pan troglodytes];XP_015309952.1//PREDICTED: Fc receptor-like B isoform X1 [Macaca fascicularis]
immune system process	COL2A1	1280	5082	205	818	1.03246	3.11e-26	Up	6.64e-26	GO:0005788//endoplasmic reticulum lumen;GO:0031012//extracellular matrix;GO:0005615//extracellular space;GO:0005585//collagen type II trimer;GO:0005576//extracellular region;GO:0005737//cytoplasm;GO:0005604//basement membrane	GO:0042289//MHC class II protein binding;GO:0048407//platelet-derived growth factor binding;GO:0005201//extracellular matrix structural constituent;GO:0030020//extracellular matrix structural constituent conferring tensile strength;GO:0046872//metal ion binding;GO:0042802//identical protein binding	GO:0060272//embryonic skeletal joint morphogenesis;GO:2001240//negative regulation of extrinsic apoptotic signaling pathway in absence of ligand;GO:0010468//regulation of gene expression;GO:0030199//collagen fibril organization;GO:0007601//visual perception;GO:0051216//cartilage development;GO:0003007//heart morphogenesis;GO:0071599//otic vesicle development;GO:0060351//cartilage development invo…	NP_001835.3//collagen alpha-1(II) chain isoform 1 precursor [Homo sapiens];NP_149162.2//collagen alpha-1(II) chain isoform 2 precursor [Homo sapiens]
immune system process	RFTN2	130132	3131	90	378	1.10637	1.28e-14	Up	3.76e-14	GO:0045121//membrane raft;GO:0005737//cytoplasm;GO:0005886//plasma membrane	NA	GO:0032596//protein transport into membrane raft;GO:0043330//response to exogenous dsRNA;GO:0033227//dsRNA transport;GO:0050851//antigen receptor-mediated signaling pathway	NP_653230.2//raftlin-2 [Homo sapiens]
immune system process	KLF6	1316	4661	2098	10062	1.29781	0	Up	0	GO:0043231//intracellular membrane-bounded organelle;GO:0005634//nucleus;GO:0005730//nucleolus;GO:0005829//cytosol;GO:0001650//fibrillar center	GO:0000978//RNA polymerase II proximal promoter sequence-specific DNA binding;GO:0046872//metal ion binding;GO:0001077//transcriptional activator activity, RNA polymerase II proximal promoter sequence-specific DNA binding;GO:0003676//nucleic acid binding	GO:0045944//positive regulation of transcription from RNA polymerase II promoter;GO:0030183//B cell differentiation;GO:0045893//positive regulation of transcription, DNA-templated	NP_001153596.1//Krueppel-like factor 6 isoform B [Homo sapiens];NP_001153597.1//Krueppel-like factor 6 isoform C [Homo sapiens];AAC23699.1//DNA-binding protein CPBP, partial [Homo sapiens]
immune system process	ADM	133	1606	763	7621	2.35621	0	Up	0	GO:0005615//extracellular space;GO:0005576//extracellular region;GO:0005737//cytoplasm	GO:0005102//receptor binding;GO:0031700//adrenomedullin receptor binding;GO:0005179//hormone activity	GO:0031100//animal organ regeneration;GO:0061844//antimicrobial humoral immune response mediated by antimicrobial peptide;GO:0031623//receptor internalization;GO:0045906//negative regulation of vasoconstriction;GO:0043065//positive regulation of apoptotic process;GO:0043116//negative regulation of vascular permeability;GO:0060712//spongiotrophoblast layer development;GO:0045766//positive regulati…	NP_001115.1//ADM precursor [Homo sapiens]
immune system process	PPARGC1B	133522	10642	55	232	1.1126	7.29e-10	Up	2.57e-09	GO:0005634//nucleus;GO:0016592//mediator complex;GO:0005739//mitochondrion	GO:0030546//receptor activator activity;GO:0003723//RNA binding;GO:0030331//estrogen receptor binding;GO:0050682//AF-2 domain binding;GO:0001104//RNA polymerase II transcription cofactor activity;GO:0003712//transcription cofactor activity;GO:0030374//ligand-dependent nuclear receptor transcription coactivator activity;GO:0008134//transcription factor binding	GO:0034614//cellular response to reactive oxygen species;GO:0006355//regulation of transcription, DNA-templated;GO:0001503//ossification;GO:0045672//positive regulation of osteoclast differentiation;GO:0006390//transcription from mitochondrial promoter;GO:0007015//actin filament organization;GO:0051091//positive regulation of DNA binding transcription factor activity;GO:0060346//bone trabecula fo…	NP_001166169.1//peroxisome proliferator-activated receptor gamma coactivator 1-beta isoform 2 [Homo sapiens];NP_573570.3//peroxisome proliferator-activated receptor gamma coactivator 1-beta isoform 1 [Homo sapiens];NP_001166170.1//peroxisome proliferator-activated receptor gamma coactivator 1-beta isoform 3 [Homo sapiens]
immune system process	ADORA1	134	2937	694	181	-2.90296	1.43e-166	Down	7.58e-167	GO:0016323//basolateral plasma membrane;GO:0005783//endoplasmic reticulum;GO:0048786//presynaptic active zone;GO:0030673//axolemma;GO:0014069//postsynaptic density;GO:0043195//terminal bouton;GO:0043025//neuronal cell body;GO:0005887//integral component of plasma membrane;GO:0099056//integral component of presynaptic membrane;GO:0016021//integral component of membrane;GO:0043197//dendritic spine;…	GO:0001609//G-protein coupled adenosine receptor activity;GO:0031072//heat shock protein binding;GO:0046982//protein heterodimerization activity;GO:0004629//phospholipase C activity;GO:0032795//heterotrimeric G-protein binding;GO:0031683//G-protein beta/gamma-subunit complex binding;GO:0001664//G-protein coupled receptor binding;GO:0001883//purine nucleoside binding	GO:0002686//negative regulation of leukocyte migration;GO:0045777//positive regulation of blood pressure;GO:0097190//apoptotic signaling pathway;GO:0050728//negative regulation of inflammatory response;GO:0060087//relaxation of vascular smooth muscle;GO:0045776//negative regulation of blood pressure;GO:0055118//negative regulation of cardiac muscle contraction;GO:0002793//positive regulation of p…	NP_000665.1//adenosine receptor A1 [Homo sapiens]
immune system process	ADORA2A	135	2530	6.86	181	3.75762	1.36e-29	Up	2.7e-29	GO:0030425//dendrite;GO:0048786//presynaptic active zone;GO:0098794//postsynapse;GO:0005622//intracellular;GO:0005882//intermediate filament;GO:0030673//axolemma;GO:0014069//postsynaptic density;GO:0043025//neuronal cell body;GO:0012505//endomembrane system;GO:0005887//integral component of plasma membrane;GO:0099056//integral component of presynaptic membrane;GO:0016021//integral component of me…	GO:0001609//G-protein coupled adenosine receptor activity;GO:0042802//identical protein binding;GO:0051393//alpha-actinin binding;GO:0046982//protein heterodimerization activity;GO:0031802//type 5 metabotropic glutamate receptor binding;GO:0019899//enzyme binding	GO:0043154//negative regulation of cysteine-type endopeptidase activity involved in apoptotic process;GO:0007205//protein kinase C-activating G-protein coupled receptor signaling pathway;GO:0014049//positive regulation of glutamate secretion;GO:0050728//negative regulation of inflammatory response;GO:0014057//positive regulation of acetylcholine secretion, neurotransmission;GO:0031000//response t…	NP_000666.2//adenosine receptor A2a [Homo sapiens]
immune system process	SDHAF4	135154	526	170	158	-1.06963	1.67e-12	Down	5.28e-12	GO:0005759//mitochondrial matrix;GO:0005749//mitochondrial respiratory chain complex II, succinate dehydrogenase complex (ubiquinone);GO:0005739//mitochondrion	GO:0008177//succinate dehydrogenase (ubiquinone) activity	GO:0003407//neural retina development;GO:0034553//mitochondrial respiratory chain complex II assembly;GO:0045333//cellular respiration;GO:0045087//innate immune response	NP_660310.2//succinate dehydrogenase assembly factor 4, mitochondrial precursor [Homo sapiens]
immune system process	CR1	1378	8629	43.29	23.42	-1.85031	3.78e-08	Down	1.44e-07	GO:0070062//extracellular exosome;GO:0009986//cell surface;GO:0030667//secretory granule membrane;GO:0005887//integral component of plasma membrane;GO:0101003//ficolin-1-rich granule membrane;GO:0016021//integral component of membrane;GO:0005886//plasma membrane	GO:0001851//complement component C3b binding;GO:0001855//complement component C4b binding;GO:0001618//virus receptor activity;GO:0004877//complement component C3b receptor activity;GO:0001861//complement component C4b receptor activity	GO:0006958//complement activation, classical pathway;GO:0030449//regulation of complement activation;GO:1900004//negative regulation of serine-type endopeptidase activity;GO:0045959//negative regulation of complement activation, classical pathway;GO:0043312//neutrophil degranulation;GO:1900005//positive regulation of serine-type endopeptidase activity;GO:0045957//negative regulation of complement…	NP_000564.2//complement receptor type 1 isoform F precursor [Homo sapiens];XP_011507507.1//PREDICTED: complement receptor type 1 isoform X1 [Homo sapiens]
immune system process	CR2	1380	4007	26	6	-3.07949	1.13e-08	Down	4.2e-08	GO:0070062//extracellular exosome;GO:0016021//integral component of membrane;GO:0005886//plasma membrane;GO:0043235//receptor complex	GO:0001848//complement binding;GO:0003677//DNA binding;GO:0004888//transmembrane signaling receptor activity;GO:0001618//virus receptor activity;GO:0004875//complement receptor activity;GO:0042803//protein homodimerization activity	GO:0006958//complement activation, classical pathway;GO:0030449//regulation of complement activation;GO:0042100//B cell proliferation;GO:0006955//immune response;GO:0030183//B cell differentiation;GO:0045087//innate immune response	NP_001006659.1//complement receptor type 2 isoform 1 precursor [Homo sapiens];NP_001868.2//complement receptor type 2 isoform 2 precursor [Homo sapiens]
immune system process	CRIP2	1397	1247	2640	1148	-2.16543	0	Down	0	GO:0031012//extracellular matrix;GO:0005938//cell cortex	GO:0046872//metal ion binding;GO:0008270//zinc ion binding	GO:0030097//hemopoiesis;GO:0008284//positive regulation of cell proliferation	NP_001303.1//cysteine-rich protein 2 isoform 1 [Homo sapiens];NP_001257770.1//cysteine-rich protein 2 isoform 3 [Homo sapiens];NP_001257766.1//cysteine-rich protein 2 isoform 2 [Homo sapiens]
immune system process	DOCK11	139818	6638	231	2128	2.23952	9.89e-196	Up	4.54e-196	GO:0005829//cytosol;GO:0005622//intracellular	GO:0005085//guanyl-nucleotide exchange factor activity;GO:0005089//Rho guanyl-nucleotide exchange factor activity	GO:0007596//blood coagulation;GO:0051491//positive regulation of filopodium assembly;GO:0007264//small GTPase mediated signal transduction;GO:0001782//B cell homeostasis;GO:0043547//positive regulation of GTPase activity;GO:0002315//marginal zone B cell differentiation	NP_653259.3//dedicator of cytokinesis protein 11 [Homo sapiens]
immune system process	CSF1	1435	4119	675	4135	1.65091	7.77e-253	Up	2.84e-253	GO:0005788//endoplasmic reticulum lumen;GO:0016020//membrane;GO:0070062//extracellular exosome;GO:0005615//extracellular space;GO:0016021//integral component of membrane;GO:0005886//plasma membrane;GO:0048471//perinuclear region of cytoplasm;GO:1990682//CSF1-CSF1R complex	GO:0008083//growth factor activity;GO:0005125//cytokine activity;GO:0005157//macrophage colony-stimulating factor receptor binding;GO:0042802//identical protein binding;GO:0042803//protein homodimerization activity	GO:0002158//osteoclast proliferation;GO:0010744//positive regulation of macrophage derived foam cell differentiation;GO:0043687//post-translational protein modification;GO:0030335//positive regulation of cell migration;GO:0030316//osteoclast differentiation;GO:0032270//positive regulation of cellular protein metabolic process;GO:1902228//positive regulation of macrophage colony-stimulating factor…	EAW56418.1//colony stimulating factor 1 (macrophage), isoform CRA_c [Homo sapiens];EAW56417.1//colony stimulating factor 1 (macrophage), isoform CRA_b [Homo sapiens];EAW56421.1//colony stimulating factor 1 (macrophage), isoform CRA_e [Homo sapiens]
immune system process	CSF3R	1441	3419	1	15	2.94287	0.000694575	Up	0.00352891	GO:0005887//integral component of plasma membrane;GO:0005576//extracellular region;GO:0005886//plasma membrane	GO:0004872//receptor activity;GO:0004896//cytokine receptor activity;GO:0051916//granulocyte colony-stimulating factor binding	GO:0007155//cell adhesion;GO:0007165//signal transduction;GO:0030593//neutrophil chemotaxis;GO:0006952//defense response;GO:0045637//regulation of myeloid cell differentiation;GO:0097186//amelogenesis	NP_000751.1//granulocyte colony-stimulating factor receptor isoform a precursor [Homo sapiens];NP_724781.1//granulocyte colony-stimulating factor receptor isoform c precursor [Homo sapiens];NP_758519.1//granulocyte colony-stimulating factor receptor isoform d precursor [Homo sapiens]
immune system process	CD300LG	146894	2799	90.65	60.74	-1.54168	6.91e-12	Down	2.23e-11	GO:0016323//basolateral plasma membrane;GO:0070062//extracellular exosome;GO:0016324//apical plasma membrane;GO:0016021//integral component of membrane;GO:0032585//multivesicular body membrane;GO:0005886//plasma membrane	GO:0001791//IgM binding	GO:0002414//immunoglobulin transcytosis in epithelial cells;GO:0002376//immune system process;GO:0050776//regulation of immune response	NP_660316.2//CMRF35-like molecule 9 isoform 1 precursor [Homo sapiens];NP_001161794.1//CMRF35-like molecule 9 isoform 4 precursor [Homo sapiens];NP_001161796.1//CMRF35-like molecule 9 isoform 2 precursor [Homo sapiens];NP_001161795.1//CMRF35-like molecule 9 isoform 3 precursor [Homo sapiens]
immune system process	DCST1	149095	2256	11	5	-2.10152	0.000772195	Down	0.00393986	GO:0016021//integral component of membrane;GO:0005886//plasma membrane	GO:0046872//metal ion binding;GO:0061630//ubiquitin protein ligase activity	GO:0042787//protein ubiquitination involved in ubiquitin-dependent protein catabolic process;GO:0045087//innate immune response;GO:0060339//negative regulation of type I interferon-mediated signaling pathway	NP_001137159.1//DC-STAMP domain-containing protein 1 isoform 2 [Homo sapiens];NP_689707.2//DC-STAMP domain-containing protein 1 isoform 1 [Homo sapiens]
immune system process	IL23R	149233	2826	53.56	25.58	-2.03016	1.44e-10	Down	4.91e-10	GO:0072536//interleukin-23 receptor complex;GO:0005886//plasma membrane;GO:0043235//receptor complex	NA	GO:0050829//defense response to Gram-negative bacterium;GO:0032693//negative regulation of interleukin-10 production;GO:0042102//positive regulation of T cell proliferation;GO:0051135//positive regulation of NK T cell activation;GO:0032496//response to lipopolysaccharide;GO:0032740//positive regulation of interleukin-17 production;GO:0032819//positive regulation of natural killer cell proliferati…	NP_653302.2//interleukin-23 receptor precursor [Homo sapiens]
immune system process	CTPS1	1503	3192	1028	4275	1.09207	8.49e-140	Up	5.34e-140	GO:0016020//membrane;GO:0005829//cytosol	GO:0005524//ATP binding;GO:0042802//identical protein binding;GO:0003883//CTP synthase activity	GO:0006541//glutamine metabolic process;GO:0042493//response to drug;GO:0042098//T cell proliferation;GO:0042100//B cell proliferation;GO:0006241//CTP biosynthetic process;GO:0044210//'de novo' CTP biosynthetic process;GO:0006139//nucleobase-containing compound metabolic process;GO:0015949//nucleobase-containing small molecule interconversion	NP_001896.2//CTP synthase 1 isoform a [Homo sapiens];XP_012366865.1//PREDICTED: CTP synthase 1 isoform X1 [Nomascus leucogenys]
immune system process	CTSL	1514	1654	1242.95	4946.01	1.02848	1.52e-146	Up	9.18e-147	GO:0070062//extracellular exosome;GO:0005615//extracellular space;GO:0005634//nucleus;GO:0005576//extracellular region;GO:0043202//lysosomal lumen;GO:0005764//lysosome;GO:0036021//endolysosome lumen	GO:0004252//serine-type endopeptidase activity;GO:0042393//histone binding;GO:0001968//fibronectin binding;GO:0043394//proteoglycan binding;GO:0097655//serpin family protein binding;GO:0008234//cysteine-type peptidase activity;GO:0005518//collagen binding;GO:0004197//cysteine-type endopeptidase activity	GO:0019882//antigen processing and presentation;GO:0051603//proteolysis involved in cellular protein catabolic process;GO:0071888//macrophage apoptotic process;GO:0002224//toll-like receptor signaling pathway;GO:0002250//adaptive immune response;GO:0022617//extracellular matrix disassembly;GO:0045616//regulation of keratinocyte differentiation;GO:0006508//proteolysis;GO:0019886//antigen processin…	AAH12612.1//Cathepsin L1 [Homo sapiens];NP_001903.1//cathepsin L1 isoform 1 preproprotein [Homo sapiens]
immune system process	CTSV	1515	4542	215.24	133.62	-1.65183	1.12e-27	Down	2.32e-27	GO:0070062//extracellular exosome;GO:0005615//extracellular space;GO:0009897//external side of plasma membrane;GO:0005764//lysosome;GO:0005902//microvillus;GO:0043005//neuron projection;GO:0043204//perikaryon;GO:0030141//secretory granule;GO:0005576//extracellular region;GO:0043202//lysosomal lumen;GO:0045177//apical part of cell	GO:0004252//serine-type endopeptidase activity;GO:0030984//kininogen binding;GO:0004177//aminopeptidase activity;GO:0008234//cysteine-type peptidase activity;GO:0004197//cysteine-type endopeptidase activity;GO:0042277//peptide binding;GO:0032403//protein complex binding	GO:0010259//multicellular organism aging;GO:0034698//response to gonadotropin;GO:0046697//decidualization;GO:0009267//cellular response to starvation;GO:0051603//proteolysis involved in cellular protein catabolic process;GO:0007283//spermatogenesis;GO:1990834//response to odorant;GO:0022617//extracellular matrix disassembly;GO:0021675//nerve development;GO:0060008//Sertoli cell differentiation;GO…	NP_001324.2//cathepsin L2 preproprotein [Homo sapiens];XP_002820055.1//PREDICTED: cathepsin L2 isoform X1 [Pongo abelii]
immune system process	CTSS	1520	3957	70.46	1198.94	3.12479	2.2e-158	Up	1.23e-158	GO:0043231//intracellular membrane-bounded organelle;GO:1904724//tertiary granule lumen;GO:0005615//extracellular space;GO:0005764//lysosome;GO:0036021//endolysosome lumen;GO:1904813//ficolin-1-rich granule lumen;GO:0043202//lysosomal lumen;GO:0005576//extracellular region	GO:0004252//serine-type endopeptidase activity;GO:0005518//collagen binding;GO:0001968//fibronectin binding;GO:0004197//cysteine-type endopeptidase activity;GO:0043236//laminin binding;GO:0043394//proteoglycan binding	GO:0019882//antigen processing and presentation;GO:0034769//basement membrane disassembly;GO:0051603//proteolysis involved in cellular protein catabolic process;GO:0002224//toll-like receptor signaling pathway;GO:0002250//adaptive immune response;GO:0048002//antigen processing and presentation of peptide antigen;GO:0022617//extracellular matrix disassembly;GO:0006508//proteolysis;GO:0010447//resp…	NP_001186668.1//cathepsin S isoform 2 preproprotein [Homo sapiens];NP_004070.3//cathepsin S isoform 1 preproprotein [Homo sapiens]
immune system process	CTSZ	1522	1517	3900	2030	-1.90601	0	Down	0	GO:0005788//endoplasmic reticulum lumen;GO:0005615//extracellular space;GO:0005783//endoplasmic reticulum;GO:0031410//cytoplasmic vesicle;GO:0033116//endoplasmic reticulum-Golgi intermediate compartment membrane;GO:0000139//Golgi membrane;GO:0030134//COPII-coated ER to Golgi transport vesicle;GO:0030426//growth cone;GO:0005576//extracellular region;GO:1904813//ficolin-1-rich granule lumen;GO:0005…	GO:0004180//carboxypeptidase activity;GO:0008234//cysteine-type peptidase activity;GO:0004197//cysteine-type endopeptidase activity	GO:0043525//positive regulation of neuron apoptotic process;GO:0060441//epithelial tube branching involved in lung morphogenesis;GO:0051603//proteolysis involved in cellular protein catabolic process;GO:0010757//negative regulation of plasminogen activation;GO:0048208//COPII vesicle coating;GO:2000179//positive regulation of neural precursor cell proliferation;GO:0006508//proteolysis;GO:0010977//…	EAW75449.1//cathepsin Z, isoform CRA_b [Homo sapiens]
immune system process	CXADR	1525	5501	1375.43	406.07	-2.7241	1.77e-307	Down	5.37e-308	GO:0016323//basolateral plasma membrane;GO:0005615//extracellular space;GO:0030054//cell junction;GO:0031594//neuromuscular junction;GO:0005737//cytoplasm;GO:0030426//growth cone;GO:0005887//integral component of plasma membrane;GO:0005913//cell-cell adherens junction;GO:0005911//cell-cell junction;GO:0005576//extracellular region;GO:0005923//bicellular tight junction;GO:0016021//integral compone…	GO:0050839//cell adhesion molecule binding;GO:0042802//identical protein binding;GO:0005102//receptor binding;GO:0086082//cell adhesive protein binding involved in AV node cell-bundle of His cell communication;GO:0071253//connexin binding;GO:0005178//integrin binding;GO:0030165//PDZ domain binding;GO:0001618//virus receptor activity;GO:0008013//beta-catenin binding	GO:0048739//cardiac muscle fiber development;GO:0098904//regulation of AV node cell action potential;GO:0008354//germ cell migration;GO:0045216//cell-cell junction organization;GO:0034109//homotypic cell-cell adhesion;GO:0050776//regulation of immune response;GO:0046629//gamma-delta T cell activation;GO:0086072//AV node cell-bundle of His cell adhesion involved in cell communication;GO:0031532//a…	NP_001193995.1//coxsackievirus and adenovirus receptor isoform 5 precursor [Homo sapiens];NP_001193993.1//coxsackievirus and adenovirus receptor isoform 3 precursor [Homo sapiens];NP_001329.1//coxsackievirus and adenovirus receptor isoform 1 precursor [Homo sapiens];NP_001193992.1//coxsackievirus and adenovirus receptor isoform 2 precursor [Homo sapiens];NP_001193994.1//coxsackievirus and adenovi…
immune system process	CYBB	1536	4353	10	2	-3.28594	9.81e-05	Down	0.000464405	GO:0030425//dendrite;GO:0005635//nuclear envelope;GO:0005791//rough endoplasmic reticulum;GO:0030670//phagocytic vesicle membrane;GO:0043025//neuronal cell body;GO:0048471//perinuclear region of cytoplasm;GO:0045335//phagocytic vesicle;GO:0005887//integral component of plasma membrane;GO:0005794//Golgi apparatus;GO:0043020//NADPH oxidase complex;GO:0035579//specific granule membrane;GO:0005739//m…	GO:0009055//electron transfer activity;GO:0005244//voltage-gated ion channel activity;GO:0020037//heme binding;GO:0046872//metal ion binding;GO:0046982//protein heterodimerization activity;GO:0050660//flavin adenine dinucleotide binding;GO:0016175//superoxide-generating NADPH oxidase activity	GO:0006801//superoxide metabolic process;GO:0055114//oxidation-reduction process;GO:0045454//cell redox homeostasis;GO:1904044//response to aldosterone;GO:1990776//response to angiotensin;GO:0007584//response to nutrient;GO:0043312//neutrophil degranulation;GO:0042554//superoxide anion generation;GO:0045766//positive regulation of angiogenesis;GO:1904845//cellular response to L-glutamine;GO:00974…	NP_000388.2//cytochrome b-245 heavy chain [Homo sapiens]
immune system process	ABCA13	154664	17207	77.23	68.22	-1.14298	2.35e-07	Down	9.32e-07	GO:0043231//intracellular membrane-bounded organelle;GO:0030667//secretory granule membrane;GO:0016021//integral component of membrane;GO:0005886//plasma membrane;GO:0035577//azurophil granule membrane	GO:0005524//ATP binding;GO:0042626//ATPase activity, coupled to transmembrane movement of substances;GO:0005215//transporter activity;GO:0016887//ATPase activity	GO:0006869//lipid transport;GO:0043312//neutrophil degranulation	NP_689914.3//ATP-binding cassette sub-family A member 13 [Homo sapiens]
immune system process	ESCO2	157570	3376	74	383.15	1.4083	1.38e-20	Up	3.4e-20	GO:0010369//chromocenter;GO:0005634//nucleus;GO:0005654//nucleoplasm;GO:0000785//chromatin;GO:0030054//cell junction;GO:0001741//XY body;GO:0035861//site of double-strand break;GO:0005794//Golgi apparatus;GO:0031618//nuclear pericentric heterochromatin	GO:0046872//metal ion binding;GO:0008080//N-acetyltransferase activity;GO:0004468//lysine N-acetyltransferase activity, acting on acetyl phosphate as donor	GO:0006302//double-strand break repair;GO:0002244//hematopoietic progenitor cell differentiation;GO:0007059//chromosome segregation;GO:0071168//protein localization to chromatin;GO:0006275//regulation of DNA replication;GO:0034421//post-translational protein acetylation;GO:0007049//cell cycle	EAW63538.1//establishment of cohesion 1 homolog 2 (S. cerevisiae) [Homo sapiens]
immune system process	MOSPD2	158747	3219	602	3638	1.63129	5.92e-219	Up	2.45e-219	GO:0016020//membrane;GO:0005887//integral component of plasma membrane;GO:0035579//specific granule membrane;GO:0005886//plasma membrane	NA	GO:0090023//positive regulation of neutrophil chemotaxis;GO:0090026//positive regulation of monocyte chemotaxis;GO:0043312//neutrophil degranulation;GO:0006935//chemotaxis	NP_689794.1//motile sperm domain-containing protein 2 isoform 1 [Homo sapiens]
immune system process	ADSS	159	2791	3687	3108	-1.21048	3.04e-275	Down	1.03e-275	GO:0070062//extracellular exosome;GO:0005829//cytosol;GO:0005737//cytoplasm;GO:0005886//plasma membrane	GO:0000287//magnesium ion binding;GO:0042301//phosphate ion binding;GO:0046872//metal ion binding;GO:0005525//GTP binding;GO:0004019//adenylosuccinate synthase activity	GO:0071257//cellular response to electrical stimulus;GO:0006531//aspartate metabolic process;GO:0044208//'de novo' AMP biosynthetic process;GO:0060359//response to ammonium ion;GO:0014074//response to purine-containing compound;GO:0006167//AMP biosynthetic process;GO:0002376//immune system process;GO:0046040//IMP metabolic process;GO:0009168//purine ribonucleoside monophosphate biosynthetic proce…	XP_012043320.2//PREDICTED: LOW QUALITY PROTEIN: adenylosuccinate synthetase isozyme 2 isoform X1 [Ovis aries]
immune system process	DAPK1	1612	6005	2015	627	-2.64826	0	Down	0	GO:0015629//actin cytoskeleton;GO:0005737//cytoplasm;GO:0005886//plasma membrane	GO:0017075//syntaxin-1 binding;GO:0005524//ATP binding;GO:0042802//identical protein binding;GO:0004674//protein serine/threonine kinase activity;GO:0004683//calmodulin-dependent protein kinase activity;GO:0004672//protein kinase activity;GO:0005525//GTP binding;GO:0005516//calmodulin binding	GO:0043280//positive regulation of cysteine-type endopeptidase activity involved in apoptotic process;GO:0007165//signal transduction;GO:0071447//cellular response to hydroperoxide;GO:0008625//extrinsic apoptotic signaling pathway via death domain receptors;GO:0097190//apoptotic signaling pathway;GO:0006468//protein phosphorylation;GO:0035556//intracellular signal transduction;GO:0010508//positiv…	BAD92108.1//Hypothetical protein DKFZp781I035 variant, partial [Homo sapiens]
immune system process	OTUD7A	161725	3042	161.56	23	-3.77638	4.7e-50	Down	6.69e-50	GO:0005634//nucleus;GO:0005829//cytosol;GO:0005737//cytoplasm	GO:0070530//K63-linked polyubiquitin modification-dependent protein binding;GO:0003677//DNA binding;GO:0004843//thiol-dependent ubiquitin-specific protease activity;GO:0008270//zinc ion binding;GO:0036459//thiol-dependent ubiquitinyl hydrolase activity	GO:0071108//protein K48-linked deubiquitination;GO:0071947//protein deubiquitination involved in ubiquitin-dependent protein catabolic process;GO:0045088//regulation of innate immune response;GO:0050727//regulation of inflammatory response;GO:0006955//immune response;GO:0016579//protein deubiquitination;GO:0043124//negative regulation of I-kappaB kinase/NF-kappaB signaling;GO:0070536//protein K63…	NP_570971.1//OTU domain-containing protein 7A isoform 1 [Homo sapiens]
immune system process	GBP6	163351	4526	91.16	59.36	-1.58293	2.51e-12	Down	7.97e-12	GO:0070062//extracellular exosome	GO:0005525//GTP binding;GO:0003924//GTPase activity	GO:0071346//cellular response to interferon-gamma;GO:0006955//immune response;GO:0042742//defense response to bacterium	NP_940862.2//guanylate-binding protein 6 isoform 1 [Homo sapiens]
immune system process	ACE	1636	4969	16	252	3.01326	6.08e-34	Up	1.11e-33	GO:0016020//membrane;GO:0070062//extracellular exosome;GO:0005615//extracellular space;GO:0009897//external side of plasma membrane;GO:0005764//lysosome;GO:0005737//cytoplasm;GO:0005768//endosome;GO:0005576//extracellular region;GO:0016021//integral component of membrane;GO:0005886//plasma membrane	GO:0004175//endopeptidase activity;GO:0004180//carboxypeptidase activity;GO:0031711//bradykinin receptor binding;GO:0008241//peptidyl-dipeptidase activity;GO:0031434//mitogen-activated protein kinase kinase binding;GO:0008238//exopeptidase activity;GO:0008240//tripeptidyl-peptidase activity;GO:0003779//actin binding;GO:0070573//metallodipeptidase activity;GO:0031404//chloride ion binding;GO:00468…	GO:0008217//regulation of blood pressure;GO:2000170//positive regulation of peptidyl-cysteine S-nitrosylation;GO:0010608//posttranscriptional regulation of gene expression;GO:0032092//positive regulation of protein binding;GO:0050435//amyloid-beta metabolic process;GO:0050482//arachidonic acid secretion;GO:0071838//cell proliferation in bone marrow;GO:0032091//negative regulation of protein bindi…	NP_690043.1//angiotensin-converting enzyme isoform 2 precursor [Homo sapiens];NP_000780.1//angiotensin-converting enzyme isoform 1 precursor [Homo sapiens];NP_001171528.1//angiotensin-converting enzyme isoform 3 precursor [Homo sapiens]
immune system process	IFNLR1	163702	4432	294.26	198.18	-1.5343	1.69e-33	Down	3.12e-33	GO:0032002//interleukin-28 receptor complex;GO:0016021//integral component of membrane;GO:0005886//plasma membrane	GO:0004896//cytokine receptor activity	GO:0034342//response to type III interferon;GO:0051607//defense response to virus;GO:0019221//cytokine-mediated signaling pathway;GO:0050691//regulation of defense response to virus by host;GO:0002385//mucosal immune response;GO:0008285//negative regulation of cell proliferation	NP_734464.1//interferon lambda receptor 1 isoform 1 precursor [Homo sapiens];XP_021793180.1//interferon lambda receptor 1 isoform X2 [Papio anubis];NP_775087.1//interferon lambda receptor 1 isoform 2 [Homo sapiens]
immune system process	COCH	1690	2785	129	88	-1.51581	1.14e-15	Down	3.23e-15	GO:0031012//extracellular matrix;GO:0070062//extracellular exosome;GO:0005578//proteinaceous extracellular matrix	GO:0005518//collagen binding	GO:0007605//sensory perception of sound;GO:0045089//positive regulation of innate immune response;GO:0042742//defense response to bacterium;GO:0008360//regulation of cell shape	NP_004077.1//cochlin isoform b precursor [Homo sapiens]
immune system process	DMBT1	1755	7656	17	1	-5.05148	6.16e-08	Down	2.38e-07	GO:0042589//zymogen granule membrane;GO:0070062//extracellular exosome;GO:0005615//extracellular space;GO:0019898//extrinsic component of membrane;GO:0005576//extracellular region;GO:0030670//phagocytic vesicle membrane;GO:0005737//cytoplasm	GO:0003677//DNA binding;GO:0035375//zymogen binding;GO:1904399//heparan sulfate binding;GO:0001530//lipopolysaccharide binding;GO:0005044//scavenger receptor activity;GO:0038187//pattern recognition receptor activity;GO:0048306//calcium-dependent protein binding;GO:0070891//lipoteichoic acid binding;GO:0008329//signaling pattern recognition receptor activity	GO:0061844//antimicrobial humoral immune response mediated by antimicrobial peptide;GO:0050829//defense response to Gram-negative bacterium;GO:0051607//defense response to virus;GO:0016032//viral process;GO:0044267//cellular protein metabolic process;GO:0006898//receptor-mediated endocytosis;GO:0007275//multicellular organism development;GO:0050830//defense response to Gram-positive bacterium;GO:…	NP_060049.2//deleted in malignant brain tumors 1 protein isoform c precursor [Homo sapiens];NP_015568.2//deleted in malignant brain tumors 1 protein isoform b precursor [Homo sapiens];NP_001307573.1//deleted in malignant brain tumors 1 protein isoform d precursor [Homo sapiens];NP_004397.2//deleted in malignant brain tumors 1 protein isoform a precursor [Homo sapiens]
immune system process	DYNC1I1	1780	2950	161	58.98	-2.41278	1.97e-33	Down	3.64e-33	GO:0000922//spindle pole;GO:0005634//nucleus;GO:0005874//microtubule;GO:0005737//cytoplasm;GO:0031982//vesicle;GO:0048471//perinuclear region of cytoplasm;GO:0005868//cytoplasmic dynein complex;GO:0005829//cytosol;GO:0000776//kinetochore;GO:0000777//condensed chromosome kinetochore;GO:0036464//cytoplasmic ribonucleoprotein granule;GO:0055037//recycling endosome	GO:0003774//motor activity;GO:0003777//microtubule motor activity;GO:0045503//dynein light chain binding;GO:0008017//microtubule binding;GO:0045504//dynein heavy chain binding;GO:0030507//spectrin binding	GO:0007018//microtubule-based movement;GO:0010970//transport along microtubule;GO:0007062//sister chromatid cohesion;GO:0019886//antigen processing and presentation of exogenous peptide antigen via MHC class II;GO:2000582//positive regulation of ATP-dependent microtubule motor activity, plus-end-directed;GO:0006888//ER to Golgi vesicle-mediated transport;GO:0047496//vesicle transport along microt…	NP_001265350.1//cytoplasmic dynein 1 intermediate chain 1 isoform d [Homo sapiens];NP_001265351.1//cytoplasmic dynein 1 intermediate chain 1 isoform e [Homo sapiens];NP_001129029.1//cytoplasmic dynein 1 intermediate chain 1 isoform c [Homo sapiens];XP_003252571.1//PREDICTED: cytoplasmic dynein 1 intermediate chain 1 isoform X2 [Nomascus leucogenys];NP_004402.1//cytoplasmic dynein 1 intermediate c…
immune system process	DPP4	1803	3913	138	3155	3.55088	0	Up	0	GO:0005765//lysosomal membrane;GO:0016020//membrane;GO:0070062//extracellular exosome;GO:0005925//focal adhesion;GO:0016324//apical plasma membrane;GO:0046581//intercellular canaliculus;GO:0030027//lamellipodium;GO:0071438//invadopodium membrane;GO:0031258//lamellipodium membrane;GO:0009986//cell surface;GO:0045121//membrane raft;GO:0030139//endocytic vesicle;GO:0005576//extracellular region;GO:0…	GO:0002020//protease binding;GO:0004252//serine-type endopeptidase activity;GO:0042802//identical protein binding;GO:0005102//receptor binding;GO:0042803//protein homodimerization activity;GO:0008236//serine-type peptidase activity;GO:0008239//dipeptidyl-peptidase activity;GO:0001618//virus receptor activity	GO:0042110//T cell activation;GO:0033632//regulation of cell-cell adhesion mediated by integrin;GO:0043542//endothelial cell migration;GO:0035641//locomotory exploration behavior;GO:0031295//T cell costimulation;GO:0001662//behavioral fear response;GO:0001666//response to hypoxia;GO:0050796//regulation of insulin secretion;GO:0007155//cell adhesion;GO:0010716//negative regulation of extracellular…	NP_001926.2//dipeptidyl peptidase 4 [Homo sapiens]
immune system process	DRD2	1813	2684	68	413	1.63852	5.69e-27	Up	1.2e-26	GO:0030424//axon;GO:0030425//dendrite;GO:0060170//ciliary membrane;GO:0005887//integral component of plasma membrane;GO:0097730//non-motile cilium	GO:0008144//drug binding;GO:0042802//identical protein binding;GO:0035240//dopamine binding;GO:0001591//dopamine neurotransmitter receptor activity, coupled via Gi/Go	GO:0021984//adenohypophysis development;GO:0002028//regulation of sodium ion transport;GO:0014059//regulation of dopamine secretion;GO:0045776//negative regulation of blood pressure;GO:0050482//arachidonic acid secretion;GO:0007625//grooming behavior;GO:0051967//negative regulation of synaptic transmission, glutamatergic;GO:0002052//positive regulation of neuroblast proliferation;GO:0007270//neur…	EAW67225.1//dopamine receptor D2, isoform CRA_e [Homo sapiens];EAW67223.1//dopamine receptor D2, isoform CRA_d [Homo sapiens]
immune system process	JAG1	182	5988	17752	8861	-1.96646	0	Down	0	GO:0016020//membrane;GO:0005887//integral component of plasma membrane;GO:0016324//apical plasma membrane;GO:0005576//extracellular region;GO:0016021//integral component of membrane;GO:0005886//plasma membrane;GO:0005912//adherens junction	GO:0008083//growth factor activity;GO:0005509//calcium ion binding;GO:0005112//Notch binding;GO:0005198//structural molecule activity;GO:0005543//phospholipid binding	GO:0072070//loop of Henle development;GO:0045747//positive regulation of Notch signaling pathway;GO:0061309//cardiac neural crest cell development involved in outflow tract morphogenesis;GO:0042127//regulation of cell proliferation;GO:0045445//myoblast differentiation;GO:0045446//endothelial cell differentiation;GO:0061073//ciliary body morphogenesis;GO:0003215//cardiac right ventricle morphogene…	NP_000205.1//protein jagged-1 precursor [Homo sapiens]
immune system process	DSC1	1823	4225	120.03	75.5	-1.63286	3.61e-16	Down	1.01e-15	GO:0016020//membrane;GO:0070062//extracellular exosome;GO:0005921//gap junction;GO:0001533//cornified envelope;GO:0101003//ficolin-1-rich granule membrane;GO:0016021//integral component of membrane;GO:0005886//plasma membrane;GO:0030057//desmosome	GO:0005509//calcium ion binding	GO:0007156//homophilic cell adhesion via plasma membrane adhesion molecules;GO:0043312//neutrophil degranulation;GO:0031424//keratinization;GO:0070268//cornification	NP_077739.1//desmocollin-1 isoform Dsc1a preproprotein [Homo sapiens];NP_004939.1//desmocollin-1 isoform Dsc1b precursor [Homo sapiens]
immune system process	DSP	1832	9253	13633	8480	-1.64898	0	Down	0	GO:0005856//cytoskeleton;GO:0016323//basolateral plasma membrane;GO:0031012//extracellular matrix;GO:0070062//extracellular exosome;GO:0005634//nucleus;GO:0001533//cornified envelope;GO:0101003//ficolin-1-rich granule membrane;GO:0030054//cell junction;GO:0005882//intermediate filament;GO:0005916//fascia adherens;GO:0014704//intercalated disc;GO:0005886//plasma membrane;GO:0030057//desmosome	GO:0003723//RNA binding;GO:0050839//cell adhesion molecule binding;GO:0030674//protein binding, bridging;GO:0005200//structural constituent of cytoskeleton;GO:0097110//scaffold protein binding;GO:0086083//cell adhesive protein binding involved in bundle of His cell-Purkinje myocyte communication;GO:0005080//protein kinase C binding;GO:0005198//structural molecule activity	GO:0086073//bundle of His cell-Purkinje myocyte adhesion involved in cell communication;GO:0045109//intermediate filament organization;GO:0098911//regulation of ventricular cardiac muscle cell action potential;GO:0030216//keratinocyte differentiation;GO:0002934//desmosome organization;GO:0042060//wound healing;GO:0071896//protein localization to adherens junction;GO:0031424//keratinization;GO:008…	NP_004406.2//desmoplakin isoform I [Homo sapiens];NP_001008844.1//desmoplakin isoform II [Homo sapiens];NP_001305963.1//desmoplakin isoform Ia [Homo sapiens]
immune system process	GPR183	1880	1801	5	80	3.03598	2.5e-12	Up	7.95e-12	GO:0005887//integral component of plasma membrane;GO:0016021//integral component of membrane;GO:0005886//plasma membrane	GO:0008142//oxysterol binding;GO:0004930//G-protein coupled receptor activity	GO:0007186//G-protein coupled receptor signaling pathway;GO:0030316//osteoclast differentiation;GO:0061470//T follicular helper cell differentiation;GO:0030595//leukocyte chemotaxis;GO:0002407//dendritic cell chemotaxis;GO:0002250//adaptive immune response;GO:0002313//mature B cell differentiation involved in immune response;GO:0030890//positive regulation of B cell proliferation;GO:0010818//T ce…	NP_004942.1//G-protein coupled receptor 183 [Homo sapiens]
immune system process	ECM1	1893	2161	1415	6268	1.18319	1.11e-231	Up	4.35e-232	GO:0031012//extracellular matrix;GO:0070062//extracellular exosome;GO:0005615//extracellular space;GO:0031089//platelet dense granule lumen;GO:0005576//extracellular region;GO:0005578//proteinaceous extracellular matrix	GO:0002020//protease binding;GO:0008022//protein C-terminus binding;GO:0004871//signal transducer activity;GO:0005134//interleukin-2 receptor binding;GO:0043236//laminin binding;GO:0019899//enzyme binding	GO:0010466//negative regulation of peptidase activity;GO:0001525//angiogenesis;GO:0007165//signal transduction;GO:0030502//negative regulation of bone mineralization;GO:0001503//ossification;GO:2000404//regulation of T cell migration;GO:0006954//inflammatory response;GO:0043123//positive regulation of I-kappaB kinase/NF-kappaB signaling;GO:0002576//platelet degranulation;GO:0002828//regulation of…	NP_073155.2//extracellular matrix protein 1 isoform 2 precursor [Homo sapiens];NP_001189787.1//extracellular matrix protein 1 isoform 3 precursor [Homo sapiens];NP_004416.2//extracellular matrix protein 1 isoform 1 precursor [Homo sapiens]
immune system process	EDA	1896	4485	73	45	-1.66199	6.88e-11	Down	2.32e-10	GO:0005856//cytoskeleton;GO:0016020//membrane;GO:0005887//integral component of plasma membrane;GO:0005576//extracellular region;GO:0016021//integral component of membrane;GO:0045177//apical part of cell;GO:0005789//endoplasmic reticulum membrane;GO:0005581//collagen trimer;GO:0005886//plasma membrane	GO:0005164//tumor necrosis factor receptor binding;GO:0005123//death receptor binding;GO:0005102//receptor binding;GO:0038177//death receptor agonist activity	GO:0030154//cell differentiation;GO:0051092//positive regulation of NF-kappaB transcription factor activity;GO:1901222//regulation of NIK/NF-kappaB signaling;GO:0010628//positive regulation of gene expression;GO:0042346//positive regulation of NF-kappaB import into nucleus;GO:0042475//odontogenesis of dentin-containing tooth;GO:0060789//hair follicle placode formation;GO:0090263//positive regulat…	NP_001005609.1//ectodysplasin-A isoform 2 [Homo sapiens];NP_001005613.1//ectodysplasin-A isoform 6 [Homo sapiens];NP_001005612.2//ectodysplasin-A isoform 5 [Homo sapiens];NP_001390.1//ectodysplasin-A isoform 1 [Homo sapiens];NP_001005610.2//ectodysplasin-A isoform 3 [Homo sapiens]
immune system process	EDN1	1906	2109	257	2061	2.03949	8.42e-169	Up	4.42e-169	GO:0005615//extracellular space;GO:0005576//extracellular region;GO:0033093//Weibel-Palade body;GO:0005737//cytoplasm;GO:0048237//rough endoplasmic reticulum lumen;GO:0045178//basal part of cell	GO:0005125//cytokine activity;GO:0031708//endothelin B receptor binding;GO:0005179//hormone activity;GO:0031707//endothelin A receptor binding	GO:0007205//protein kinase C-activating G-protein coupled receptor signaling pathway;GO:0035094//response to nicotine;GO:0030335//positive regulation of cell migration;GO:0007166//cell surface receptor signaling pathway;GO:0051216//cartilage development;GO:0032308//positive regulation of prostaglandin secretion;GO:0071346//cellular response to interferon-gamma;GO:0071560//cellular response to tra…	NP_001946.3//endothelin-1 isoform 1 preproprotein [Homo sapiens];NP_001161791.1//endothelin-1 isoform 2 preproprotein [Homo sapiens]
immune system process	EDN2	1907	1267	60	7	-4.06355	7.86e-21	Down	1.92e-20	GO:0005615//extracellular space;GO:0005576//extracellular region;GO:0005622//intracellular	GO:0031708//endothelin B receptor binding;GO:0005179//hormone activity	GO:0001659//temperature homeostasis;GO:0019229//regulation of vasoconstriction;GO:0042310//vasoconstriction;GO:0007166//cell surface receptor signaling pathway;GO:0097009//energy homeostasis;GO:0014826//vein smooth muscle contraction;GO:0048016//inositol phosphate-mediated signaling;GO:0003058//hormonal regulation of the force of heart contraction;GO:0048246//macrophage chemotaxis;GO:0001516//pro…	XP_524683.3//PREDICTED: endothelin-2 isoform X1 [Pan troglodytes]
immune system process	EDNRB	1910	3945	93	678	1.90197	3.35e-52	Up	4.62e-52	GO:0031965//nuclear membrane;GO:0005887//integral component of plasma membrane;GO:0045121//membrane raft;GO:0005622//intracellular;GO:0016021//integral component of membrane;GO:0005886//plasma membrane	GO:0031702//type 1 angiotensin receptor binding;GO:0004962//endothelin receptor activity;GO:0017046//peptide hormone binding	GO:0008217//regulation of blood pressure;GO:0014043//negative regulation of neuron maturation;GO:0006885//regulation of pH;GO:0071222//cellular response to lipopolysaccharide;GO:0007166//cell surface receptor signaling pathway;GO:0019233//sensory perception of pain;GO:0048246//macrophage chemotaxis;GO:0060406//positive regulation of penile erection;GO:0001755//neural crest cell migration;GO:00197…	NP_003982.1//endothelin receptor type B isoform 2 precursor [Homo sapiens];NP_001188326.1//endothelin receptor type B isoform 3 [Homo sapiens];XP_014976756.1//PREDICTED: endothelin B receptor isoform X1 [Macaca mulatta]
immune system process	EFNA2	1943	2143	446	106	-3.037	1.45e-112	Down	1.1e-112	GO:0016020//membrane;GO:0031594//neuromuscular junction;GO:0005886//plasma membrane;GO:0031225//anchored component of membrane;GO:0043204//perikaryon	GO:0046875//ephrin receptor binding	GO:0030316//osteoclast differentiation;GO:0007267//cell-cell signaling;GO:0048013//ephrin receptor signaling pathway;GO:0046849//bone remodeling;GO:0007411//axon guidance;GO:0021772//olfactory bulb development	NP_001396.2//ephrin-A2 precursor [Homo sapiens]
immune system process	EFNB2	1948	4404	5770	3371	-1.73941	0	Down	0	GO:0005887//integral component of plasma membrane;GO:0005925//focal adhesion;GO:0016021//integral component of membrane;GO:0005886//plasma membrane	GO:0046875//ephrin receptor binding;GO:0001618//virus receptor activity	GO:0010839//negative regulation of keratinocyte proliferation;GO:0016477//cell migration;GO:0031295//T cell costimulation;GO:0002042//cell migration involved in sprouting angiogenesis;GO:0010977//negative regulation of neuron projection development;GO:0050920//regulation of chemotaxis;GO:0007411//axon guidance;GO:0009653//anatomical structure morphogenesis;GO:0001945//lymph vessel development;GO:…	NP_004084.1//ephrin-B2 precursor [Homo sapiens]
immune system process	EFNB3	1949	3236	935	503	-1.85842	1.51e-132	Down	9.91e-133	GO:0005887//integral component of plasma membrane;GO:0016021//integral component of membrane;GO:0005886//plasma membrane	GO:0046875//ephrin receptor binding;GO:0016301//kinase activity;GO:0001618//virus receptor activity;GO:0005005//transmembrane-ephrin receptor activity	GO:0007399//nervous system development;GO:0016198//axon choice point recognition;GO:0007267//cell-cell signaling;GO:0048013//ephrin receptor signaling pathway;GO:0031295//T cell costimulation;GO:0007628//adult walking behavior;GO:0050771//negative regulation of axonogenesis;GO:0007411//axon guidance	NP_001397.1//ephrin-B3 precursor [Homo sapiens]
immune system process	PIANP	196500	2563	1033	804	-1.32559	2.52e-90	Down	2.25e-90	GO:0016323//basolateral plasma membrane;GO:0016021//integral component of membrane;GO:0005886//plasma membrane;GO:0005912//adherens junction	NA	GO:0050776//regulation of immune response	XP_015285648.1//PREDICTED: PILR alpha-associated neural protein isoform X1 [Macaca fascicularis];NP_710152.1//PILR alpha-associated neural protein isoform a precursor [Homo sapiens]
immune system process	AHSG	197	1594	16	9	-1.79409	0.000352613	Down	0.0017437	GO:0005788//endoplasmic reticulum lumen;GO:0031012//extracellular matrix;GO:0034774//secretory granule lumen;GO:0070062//extracellular exosome;GO:0005615//extracellular space;GO:0072562//blood microparticle;GO:0031093//platelet alpha granule lumen;GO:0005794//Golgi apparatus;GO:0005576//extracellular region	GO:0004866//endopeptidase inhibitor activity;GO:0019210//kinase inhibitor activity;GO:0004869//cysteine-type endopeptidase inhibitor activity	GO:0043687//post-translational protein modification;GO:0030502//negative regulation of bone mineralization;GO:0006953//acute-phase response;GO:0001503//ossification;GO:0050766//positive regulation of phagocytosis;GO:0050727//regulation of inflammatory response;GO:0044267//cellular protein metabolic process;GO:0002576//platelet degranulation;GO:0046627//negative regulation of insulin receptor sign…	BAH14038.1//unnamed protein product [Homo sapiens]
immune system process	NLRC3	197358	6432	190.4	134.27	-1.46791	3.61e-21	Down	8.74e-21	GO:0005815//microtubule organizing center;GO:0005829//cytosol;GO:0005737//cytoplasm;GO:0048471//perinuclear region of cytoplasm	GO:0005524//ATP binding;GO:0036312//phosphatidylinositol 3-kinase regulatory subunit binding	GO:0032715//negative regulation of interleukin-6 production;GO:0032720//negative regulation of tumor necrosis factor production;GO:1900226//negative regulation of NLRP3 inflammasome complex assembly;GO:0050728//negative regulation of inflammatory response;GO:1901223//negative regulation of NIK/NF-kappaB signaling;GO:0032687//negative regulation of interferon-alpha production;GO:0032088//negative …	EAW85351.1//NOD3 protein, isoform CRA_d [Homo sapiens]
immune system process	SERPINB1	1992	2678	185.12	835.23	1.2097	7.01e-34	Up	1.29e-33	GO:0016020//membrane;GO:0031012//extracellular matrix;GO:0034774//secretory granule lumen;GO:0070062//extracellular exosome;GO:0005615//extracellular space;GO:0005576//extracellular region	GO:0004867//serine-type endopeptidase inhibitor activity	GO:0043312//neutrophil degranulation	NP_109591.1//leukocyte elastase inhibitor [Homo sapiens]
immune system process	C1orf168	199920	3466	69	2	-6.07254	4.73e-26	Down	1.02e-25	GO:0045121//membrane raft;GO:0001772//immunological synapse	NA	GO:0007165//signal transduction;GO:0050852//T cell receptor signaling pathway;GO:0033627//cell adhesion mediated by integrin	NP_001004303.3//activation-dependent, raft-recruited ADAP-like phosphoprotein [Homo sapiens]
immune system process	A2M	2	4678	141.6	2987.98	3.43526	0	Up	0	GO:0031093//platelet alpha granule lumen;GO:0070062//extracellular exosome;GO:0072562//blood microparticle;GO:0005829//cytosol;GO:0005576//extracellular region	GO:0002020//protease binding;GO:0004867//serine-type endopeptidase inhibitor activity;GO:0005102//receptor binding;GO:0019838//growth factor binding;GO:0019966//interleukin-1 binding;GO:0043120//tumor necrosis factor binding;GO:0048306//calcium-dependent protein binding;GO:0019959//interleukin-8 binding;GO:0019899//enzyme binding;GO:0005096//GTPase activator activity	GO:0001869//negative regulation of complement activation, lectin pathway;GO:0022617//extracellular matrix disassembly;GO:0048863//stem cell differentiation;GO:0002576//platelet degranulation;GO:0007597//blood coagulation, intrinsic pathway;GO:0051056//regulation of small GTPase mediated signal transduction	AAT02228.1//alpha 2 macroglobulin [Homo sapiens]
immune system process	ELF4	2000	4195	772	5399	1.842	0	Up	0	GO:0005634//nucleus;GO:0005654//nucleoplasm;GO:0016605//PML body;GO:0016604//nuclear body	GO:0000978//RNA polymerase II proximal promoter sequence-specific DNA binding;GO:0000981//RNA polymerase II transcription factor activity, sequence-specific DNA binding;GO:0043565//sequence-specific DNA binding;GO:0001077//transcriptional activator activity, RNA polymerase II proximal promoter sequence-specific DNA binding	GO:0001787//natural killer cell proliferation;GO:0030154//cell differentiation;GO:0045944//positive regulation of transcription from RNA polymerase II promoter;GO:0001866//NK T cell proliferation;GO:0045087//innate immune response;GO:0045893//positive regulation of transcription, DNA-templated	NP_001412.1//ETS-related transcription factor Elf-4 [Homo sapiens]
immune system process	MUC20	200958	2167	92	35	-2.3583	1.42e-19	Down	3.59e-19	GO:0016324//apical plasma membrane;GO:0005576//extracellular region;GO:0031528//microvillus membrane;GO:0005886//plasma membrane;GO:0005796//Golgi lumen;GO:0009925//basal plasma membrane	NA	GO:0000187//activation of MAPK activity;GO:0002223//stimulatory C-type lectin receptor signaling pathway;GO:0051260//protein homooligomerization;GO:0016266//O-glycan processing;GO:0048012//hepatocyte growth factor receptor signaling pathway	NP_065841.1//mucin-20 isoform d precursor [Homo sapiens];NP_001269435.1//mucin-20 isoform a precursor [Homo sapiens];NP_689886.3//mucin-20 isoform b precursor [Homo sapiens];NP_001278762.1//mucin-20 isoform c precursor [Homo sapiens]
immune system process	PDE12	201626	3993	1172.62	751.94	-1.60506	2.48e-135	Down	1.6e-135	GO:0005759//mitochondrial matrix	GO:0004535//poly(A)-specific ribonuclease activity;GO:0004527//exonuclease activity;GO:0046872//metal ion binding;GO:0000175//3'-5'-exoribonuclease activity	GO:0006397//mRNA processing;GO:0071359//cellular response to dsRNA;GO:0000288//nuclear-transcribed mRNA catabolic process, deadenylation-dependent decay;GO:0071346//cellular response to interferon-gamma;GO:0044528//regulation of mitochondrial mRNA stability;GO:0090503//RNA phosphodiester bond hydrolysis, exonucleolytic;GO:0090305//nucleic acid phosphodiester bond hydrolysis;GO:0060548//negative r…	NP_808881.3//2',5'-phosphodiesterase 12 isoform 1 precursor [Homo sapiens]
immune system process	STOM	2040	3198	715.96	3344.76	1.25994	2.15e-137	Up	1.37e-137	GO:0016020//membrane;GO:0005615//extracellular space;GO:0005783//endoplasmic reticulum;GO:0042470//melanosome;GO:0031982//vesicle;GO:0035577//azurophil granule membrane;GO:0005887//integral component of plasma membrane;GO:0005829//cytosol;GO:0005739//mitochondrion;GO:0005886//plasma membrane;GO:0070821//tertiary granule membrane;GO:0070062//extracellular exosome;GO:0005856//cytoskeleton;GO:007256…	GO:0070063//RNA polymerase binding;GO:0042803//protein homodimerization activity	GO:0044829//positive regulation by host of viral genome replication;GO:1901585//regulation of acid-sensing ion channel activity;GO:0043312//neutrophil degranulation;GO:0051260//protein homooligomerization;GO:0090314//positive regulation of protein targeting to membrane	NP_004090.4//erythrocyte band 7 integral membrane protein isoform a [Homo sapiens];NP_001257455.1//erythrocyte band 7 integral membrane protein isoform c [Homo sapiens];NP_001257456.1//erythrocyte band 7 integral membrane protein isoform d [Homo sapiens];NP_937837.1//erythrocyte band 7 integral membrane protein isoform b [Homo sapiens]
immune system process	EPHB1	2047	4691	506	219	-2.17222	1.23e-88	Down	1.11e-88	GO:0030424//axon;GO:0030425//dendrite;GO:0070062//extracellular exosome;GO:0005783//endoplasmic reticulum;GO:0032433//filopodium tip;GO:0031901//early endosome membrane;GO:0045121//membrane raft;GO:0005887//integral component of plasma membrane;GO:0005829//cytosol;GO:0005576//extracellular region;GO:0005886//plasma membrane	GO:0005524//ATP binding;GO:0008046//axon guidance receptor activity;GO:0005005//transmembrane-ephrin receptor activity;GO:0032403//protein complex binding	GO:0031290//retinal ganglion cell axon guidance;GO:0051965//positive regulation of synapse assembly;GO:0048593//camera-type eye morphogenesis;GO:0022008//neurogenesis;GO:0060997//dendritic spine morphogenesis;GO:0014719//skeletal muscle satellite cell activation;GO:0060326//cell chemotaxis;GO:0007411//axon guidance;GO:0050965//detection of temperature stimulus involved in sensory perception of pa…	XP_012306595.1//ephrin type-B receptor 1 isoform X1 [Aotus nancymaae]
immune system process	EPHB3	2049	4234	583	359.04	-1.66337	7.19e-72	Down	7.84e-72	GO:0030425//dendrite;GO:0005887//integral component of plasma membrane;GO:0005829//cytosol;GO:0005576//extracellular region;GO:0005886//plasma membrane	GO:0005524//ATP binding;GO:0005003//ephrin receptor activity;GO:0008046//axon guidance receptor activity	GO:0031290//retinal ganglion cell axon guidance;GO:0016477//cell migration;GO:0051965//positive regulation of synapse assembly;GO:0048546//digestive tract morphogenesis;GO:0060997//dendritic spine morphogenesis;GO:0060021//palate development;GO:0007411//axon guidance;GO:0022407//regulation of cell-cell adhesion;GO:0050770//regulation of axonogenesis;GO:0022038//corpus callosum development;GO:0007…	NP_004434.2//ephrin type-B receptor 3 precursor [Homo sapiens]
immune system process	EREG	2069	4628	73.07	2972.64	4.38231	0	Up	0	GO:0005615//extracellular space;GO:0005887//integral component of plasma membrane;GO:0005576//extracellular region;GO:0005622//intracellular;GO:0016021//integral component of membrane	GO:0004713//protein tyrosine kinase activity;GO:0008083//growth factor activity;GO:0005088//Ras guanyl-nucleotide exchange factor activity;GO:0005154//epidermal growth factor receptor binding;GO:0046934//phosphatidylinositol-4,5-bisphosphate 3-kinase activity	GO:0043616//keratinocyte proliferation;GO:0042108//positive regulation of cytokine biosynthetic process;GO:0001819//positive regulation of cytokine production;GO:0030728//ovulation;GO:1901185//negative regulation of ERBB signaling pathway;GO:0007173//epidermal growth factor receptor signaling pathway;GO:0001550//ovarian cumulus expansion;GO:0008285//negative regulation of cell proliferation;GO:00…	XP_004038875.2//PREDICTED: proepiregulin [Gorilla gorilla gorilla]
immune system process	ESR1	2099	5532	22	5	-3.10152	1.07e-07	Down	4.2e-07	GO:0016020//membrane;GO:0005634//nucleus;GO:0005794//Golgi apparatus;GO:0016021//integral component of membrane;GO:0005737//cytoplasm	GO:0001046//core promoter sequence-specific DNA binding;GO:0030284//estrogen receptor activity;GO:0051117//ATPase binding;GO:0004879//nuclear receptor activity;GO:0003682//chromatin binding;GO:0043565//sequence-specific DNA binding;GO:0008270//zinc ion binding;GO:0003700//DNA binding transcription factor activity;GO:0008134//transcription factor binding;GO:0005496//steroid binding;GO:0008013//bet…	GO:0034121//regulation of toll-like receptor signaling pathway;GO:0002064//epithelial cell development;GO:0001547//antral ovarian follicle growth;GO:0060065//uterus development;GO:0060068//vagina development;GO:0060527//prostate epithelial cord arborization involved in prostate glandular acinus morphogenesis;GO:0008584//male gonad development;GO:0060745//mammary gland branching involved in pregna…	NP_000116.2//estrogen receptor isoform 1 [Homo sapiens];NP_001278159.1//estrogen receptor isoform 2 [Homo sapiens];NP_001278170.1//estrogen receptor isoform 3 [Homo sapiens]
immune system process	ETV2	2116	1413	23	12	-1.90262	2.09e-05	Down	9.36e-05	GO:0005634//nucleus	GO:0000978//RNA polymerase II proximal promoter sequence-specific DNA binding;GO:0000981//RNA polymerase II transcription factor activity, sequence-specific DNA binding;GO:0043565//sequence-specific DNA binding;GO:0001077//transcriptional activator activity, RNA polymerase II proximal promoter sequence-specific DNA binding;GO:0003700//DNA binding transcription factor activity	GO:0030154//cell differentiation;GO:2000382//positive regulation of mesoderm development;GO:0001890//placenta development;GO:0045603//positive regulation of endothelial cell differentiation;GO:0030218//erythrocyte differentiation;GO:0060803//BMP signaling pathway involved in mesodermal cell fate specification;GO:0001824//blastocyst development;GO:0006357//regulation of transcription from RNA poly…	NP_001291478.1//ETS translocation variant 2 isoform 3 [Homo sapiens];XP_005258709.1//PREDICTED: ETS translocation variant 2 isoform X1 [Homo sapiens];NP_055024.2//ETS translocation variant 2 isoform 1 [Homo sapiens]
immune system process	EVI2B	2124	2009	4	81	3.37583	1.77e-13	Up	5.4e-13	GO:0005887//integral component of plasma membrane;GO:0016021//integral component of membrane	NA	GO:2000035//regulation of stem cell division;GO:0030854//positive regulation of granulocyte differentiation;GO:0043066//negative regulation of apoptotic process;GO:0061515//myeloid cell development;GO:0071157//negative regulation of cell cycle arrest;GO:0045660//positive regulation of neutrophil differentiation	XP_003280248.2//PREDICTED: protein EVI2B isoform X1 [Nomascus leucogenys]
immune system process	ALCAM	214	4923	17889	15789	-1.14417	0	Down	0	GO:0030424//axon;GO:0030425//dendrite;GO:0042101//T cell receptor complex;GO:0070062//extracellular exosome;GO:0031226//intrinsic component of plasma membrane;GO:0005925//focal adhesion;GO:0009897//external side of plasma membrane;GO:0001772//immunological synapse;GO:0043025//neuronal cell body;GO:0005887//integral component of plasma membrane;GO:0016021//integral component of membrane	GO:0042802//identical protein binding;GO:0005102//receptor binding	GO:0031290//retinal ganglion cell axon guidance;GO:0007155//cell adhesion;GO:0048846//axon extension involved in axon guidance;GO:0007165//signal transduction;GO:1990138//neuron projection extension;GO:0008045//motor neuron axon guidance;GO:0007157//heterophilic cell-cell adhesion via plasma membrane cell adhesion molecules;GO:0002250//adaptive immune response	NP_001618.2//CD166 antigen isoform 1 precursor [Homo sapiens];NP_001230209.1//CD166 antigen isoform 2 precursor [Homo sapiens];NP_001230212.1//CD166 antigen isoform 4 precursor [Homo sapiens]
immune system process	F2RL1	2150	2883	2059.64	14315.8	1.83313	0	Up	0	GO:0005887//integral component of plasma membrane;GO:0005794//Golgi apparatus;GO:0031143//pseudopodium;GO:0005769//early endosome;GO:0005886//plasma membrane	GO:0031681//G-protein beta-subunit binding;GO:0001965//G-protein alpha-subunit binding;GO:0004872//receptor activity;GO:0015057//thrombin-activated receptor activity;GO:0004930//G-protein coupled receptor activity	GO:0032930//positive regulation of superoxide anion generation;GO:0046330//positive regulation of JNK cascade;GO:0051482//positive regulation of cytosolic calcium ion concentration involved in phospholipase C-activating G-protein coupled signaling pathway;GO:0007596//blood coagulation;GO:0010804//negative regulation of tumor necrosis factor-mediated signaling pathway;GO:0030335//positive regulati…	NP_005233.3//proteinase-activated receptor 2 preproprotein [Homo sapiens]
immune system process	FABP5	2171	751	9614	2108	-3.15328	0	Down	0	GO:0070062//extracellular exosome;GO:0005654//nucleoplasm;GO:0030667//secretory granule membrane;GO:0035578//azurophil granule lumen;GO:0005829//cytosol;GO:0005576//extracellular region;GO:0005737//cytoplasm;GO:0005886//plasma membrane	GO:0008289//lipid binding;GO:0005504//fatty acid binding;GO:0005215//transporter activity	GO:0006006//glucose metabolic process;GO:0019433//triglyceride catabolic process;GO:0008544//epidermis development;GO:0015758//glucose transport;GO:0043312//neutrophil degranulation;GO:0006656//phosphatidylcholine biosynthetic process;GO:0006629//lipid metabolic process	XP_011910842.1//PREDICTED: fatty acid-binding protein, epidermal [Cercocebus atys]
immune system process	FANCD2	2177	5199	345.85	1490.96	1.14401	6.24e-54	Up	8.41e-54	GO:0000793//condensed chromosome;GO:0005634//nucleus;GO:0005654//nucleoplasm;GO:0005730//nucleolus;GO:0005829//cytosol;GO:0016604//nuclear body	GO:0070182//DNA polymerase binding	GO:0007129//synapsis;GO:0006281//DNA repair;GO:0048854//brain morphogenesis;GO:0051090//regulation of DNA binding transcription factor activity;GO:0010332//response to gamma radiation;GO:2000348//regulation of CD40 signaling pathway;GO:0050727//regulation of inflammatory response;GO:0034599//cellular response to oxidative stress;GO:0036297//interstrand cross-link repair;GO:0007276//gamete generat…	NP_001018125.1//Fanconi anemia group D2 protein isoform b [Homo sapiens];NP_149075.2//Fanconi anemia group D2 protein isoform a [Homo sapiens]
immune system process	FBN1	2200	11695	84093	70441	-1.21959	0	Down	0	GO:0005788//endoplasmic reticulum lumen;GO:0031012//extracellular matrix;GO:0070062//extracellular exosome;GO:0005615//extracellular space;GO:0005622//intracellular;GO:0005578//proteinaceous extracellular matrix;GO:0001527//microfibril;GO:0005576//extracellular region;GO:0005604//basement membrane	GO:0030023//extracellular matrix constituent conferring elasticity;GO:0005201//extracellular matrix structural constituent;GO:0005178//integrin binding;GO:0005509//calcium ion binding;GO:0042802//identical protein binding;GO:0008201//heparin binding;GO:0005179//hormone activity;GO:0032403//protein complex binding	GO:0043687//post-translational protein modification;GO:0045671//negative regulation of osteoclast differentiation;GO:0043010//camera-type eye development;GO:0033627//cell adhesion mediated by integrin;GO:0042593//glucose homeostasis;GO:1990314//cellular response to insulin-like growth factor stimulus;GO:0071560//cellular response to transforming growth factor beta stimulus;GO:0044267//cellular pr…	CAA45118.1//fibrillin, partial [Homo sapiens]
immune system process	FCAR	2204	2294	266.82	185.04	-1.49205	1.96e-29	Down	3.91e-29	GO:0005887//integral component of plasma membrane;GO:0101003//ficolin-1-rich granule membrane;GO:0005576//extracellular region;GO:0016021//integral component of membrane;GO:0035579//specific granule membrane;GO:0005886//plasma membrane;GO:0070821//tertiary granule membrane	GO:0019766//IgA receptor activity;GO:0019862//IgA binding	GO:0042119//neutrophil activation;GO:0071222//cellular response to lipopolysaccharide;GO:0071356//cellular response to tumor necrosis factor;GO:0033031//positive regulation of neutrophil apoptotic process;GO:0002446//neutrophil mediated immunity;GO:0071346//cellular response to interferon-gamma;GO:0071354//cellular response to interleukin-6;GO:0006955//immune response;GO:0038093//Fc receptor sign…	NP_579807.1//immunoglobulin alpha Fc receptor isoform e [Homo sapiens];NP_579808.1//immunoglobulin alpha Fc receptor isoform f [Homo sapiens];NP_579806.1//immunoglobulin alpha Fc receptor isoform d [Homo sapiens];NP_579812.1//immunoglobulin alpha Fc receptor isoform h [Homo sapiens];NP_579803.1//immunoglobulin alpha Fc receptor isoform b precursor [Homo sapiens];NP_001991.1//immunoglobulin alpha …
immune system process	MS4A2	2206	3529	42.73	37.41	-1.15584	5.01e-05	Down	0.000231751	GO:0032998//Fc-epsilon receptor I complex;GO:0005887//integral component of plasma membrane;GO:0009897//external side of plasma membrane;GO:0005886//plasma membrane	GO:0019863//IgE binding	GO:0038095//Fc-epsilon receptor signaling pathway;GO:0006955//immune response;GO:0006954//inflammatory response	XP_005273903.1//PREDICTED: high affinity immunoglobulin epsilon receptor subunit beta isoform X1 [Homo sapiens];NP_001243845.1//high affinity immunoglobulin epsilon receptor subunit beta isoform 3 [Homo sapiens]
immune system process	FCGR2A	2212	2426	2	25.69	2.71912	5.3e-05	Up	0.000245196	GO:0070062//extracellular exosome;GO:0030667//secretory granule membrane;GO:0016021//integral component of membrane;GO:0005886//plasma membrane	GO:0019864//IgG binding	GO:0038096//Fc-gamma receptor signaling pathway involved in phagocytosis;GO:0043312//neutrophil degranulation	NP_067674.2//low affinity immunoglobulin gamma Fc region receptor II-a isoform 2 precursor [Homo sapiens];NP_001129691.1//low affinity immunoglobulin gamma Fc region receptor II-a isoform 1 precursor [Homo sapiens]
immune system process	FCN1	2219	7675	97.73	2	-6.57475	1.79e-35	Down	3.2e-35	GO:0034774//secretory granule lumen;GO:0005576//extracellular region;GO:0031232//extrinsic component of external side of plasma membrane;GO:1904813//ficolin-1-rich granule lumen;GO:0005581//collagen trimer	GO:0004252//serine-type endopeptidase activity;GO:0030246//carbohydrate binding;GO:0046872//metal ion binding;GO:0001664//G-protein coupled receptor binding;GO:0033691//sialic acid binding;GO:0008329//signaling pattern recognition receptor activity	GO:0007186//G-protein coupled receptor signaling pathway;GO:0006956//complement activation;GO:0001867//complement activation, lectin pathway;GO:0046597//negative regulation of viral entry into host cell;GO:0043654//recognition of apoptotic cell;GO:2000484//positive regulation of interleukin-8 secretion;GO:0043312//neutrophil degranulation;GO:0034394//protein localization to cell surface;GO:000275…	NP_001994.2//ficolin-1 precursor [Homo sapiens]
immune system process	FES	2242	2783	157	55	-2.47728	1.35e-33	Down	2.48e-33	GO:0005856//cytoskeleton;GO:0005925//focal adhesion;GO:0005794//Golgi apparatus;GO:0005829//cytosol;GO:0015630//microtubule cytoskeleton;GO:0031234//extrinsic component of cytoplasmic side of plasma membrane;GO:0031410//cytoplasmic vesicle;GO:0005737//cytoplasm	GO:0004713//protein tyrosine kinase activity;GO:0004715//non-membrane spanning protein tyrosine kinase activity;GO:0005524//ATP binding;GO:0034987//immunoglobulin receptor binding;GO:0005102//receptor binding;GO:0008017//microtubule binding;GO:0035091//phosphatidylinositol binding	GO:0060627//regulation of vesicle-mediated transport;GO:0016477//cell migration;GO:0007098//centrosome cycle;GO:0038083//peptidyl-tyrosine autophosphorylation;GO:0042127//regulation of cell proliferation;GO:0031116//positive regulation of microtubule polymerization;GO:0008283//cell proliferation;GO:0007173//epidermal growth factor receptor signaling pathway;GO:0043304//regulation of mast cell deg…	NP_001996.1//tyrosine-protein kinase Fes/Fps isoform 1 [Homo sapiens];NP_001137255.1//tyrosine-protein kinase Fes/Fps isoform 2 [Homo sapiens];NP_001137256.1//tyrosine-protein kinase Fes/Fps isoform 3 [Homo sapiens];NP_001137257.1//tyrosine-protein kinase Fes/Fps isoform 4 [Homo sapiens]
immune system process	FGA	2243	2248	15	7	-2.06355	0.000181746	Down	0.000876152	GO:0005788//endoplasmic reticulum lumen;GO:0070062//extracellular exosome;GO:0005577//fibrinogen complex;GO:0005615//extracellular space;GO:0072562//blood microparticle;GO:0005938//cell cortex;GO:0009897//external side of plasma membrane;GO:1903561//extracellular vesicle;GO:0031093//platelet alpha granule lumen;GO:0009986//cell surface;GO:0031091//platelet alpha granule;GO:0005576//extracellular …	GO:0046872//metal ion binding;GO:0050839//cell adhesion molecule binding;GO:0030674//protein binding, bridging;GO:0005102//receptor binding;GO:0005198//structural molecule activity	GO:0043687//post-translational protein modification;GO:0007596//blood coagulation;GO:0030168//platelet activation;GO:0045921//positive regulation of exocytosis;GO:0072377//blood coagulation, common pathway;GO:1900026//positive regulation of substrate adhesion-dependent cell spreading;GO:0044267//cellular protein metabolic process;GO:0002576//platelet degranulation;GO:0045907//positive regulation …	NP_068657.1//fibrinogen alpha chain isoform alpha precursor [Homo sapiens];NP_000499.1//fibrinogen alpha chain isoform alpha-E preproprotein [Homo sapiens]
immune system process	FGB	2244	3628	123.19	52.33	-2.19919	1.4e-23	Down	3.19e-23	GO:0070062//extracellular exosome;GO:0005577//fibrinogen complex;GO:0005615//extracellular space;GO:0072562//blood microparticle;GO:0005938//cell cortex;GO:0009897//external side of plasma membrane;GO:1903561//extracellular vesicle;GO:0031093//platelet alpha granule lumen;GO:0009986//cell surface;GO:0031091//platelet alpha granule;GO:0005576//extracellular region;GO:0005886//plasma membrane	GO:0050839//cell adhesion molecule binding;GO:0030674//protein binding, bridging;GO:0005102//receptor binding;GO:0005198//structural molecule activity;GO:0051087//chaperone binding	GO:0007596//blood coagulation;GO:0030168//platelet activation;GO:0045921//positive regulation of exocytosis;GO:1900026//positive regulation of substrate adhesion-dependent cell spreading;GO:0002576//platelet degranulation;GO:0045907//positive regulation of vasoconstriction;GO:0071347//cellular response to interleukin-1;GO:0043152//induction of bacterial agglutination;GO:0044320//cellular response…	NP_001171670.1//fibrinogen beta chain isoform 2 preproprotein [Homo sapiens];NP_005132.2//fibrinogen beta chain isoform 1 preproprotein [Homo sapiens]
immune system process	IKZF3	22806	9023	520.65	452.66	-1.1659	1.57e-38	Down	2.65e-38	GO:0005634//nucleus;GO:0005654//nucleoplasm;GO:0005829//cytosol;GO:0005737//cytoplasm;GO:0005886//plasma membrane	GO:0001228//transcriptional activator activity, RNA polymerase II transcription regulatory region sequence-specific DNA binding;GO:0042802//identical protein binding;GO:0046982//protein heterodimerization activity;GO:0042803//protein homodimerization activity;GO:0044212//transcription regulatory region DNA binding;GO:0046872//metal ion binding;GO:0000977//RNA polymerase II regulatory region seque…	GO:0007498//mesoderm development;GO:0030888//regulation of B cell proliferation;GO:0006357//regulation of transcription from RNA polymerase II promoter;GO:0045577//regulation of B cell differentiation;GO:0045944//positive regulation of transcription from RNA polymerase II promoter;GO:0042113//B cell activation;GO:0042981//regulation of apoptotic process;GO:0045619//regulation of lymphocyte differ…	NP_001244337.1//zinc finger protein Aiolos isoform 7 [Homo sapiens];NP_001244340.1//zinc finger protein Aiolos isoform 10 [Homo sapiens];NP_001244342.1//zinc finger protein Aiolos isoform 12 [Homo sapiens];NP_899051.1//zinc finger protein Aiolos isoform 2 [Homo sapiens];NP_899055.1//zinc finger protein Aiolos isoform 6 [Homo sapiens];NP_899053.1//zinc finger protein Aiolos isoform 4 [Homo sapiens…
immune system process	FKBP1B	2281	985	375	320	-1.19284	2.45e-29	Down	4.9e-29	GO:0016020//membrane;GO:0043231//intracellular membrane-bounded organelle;GO:0005737//cytoplasm;GO:0016529//sarcoplasmic reticulum;GO:0030018//Z disc;GO:0005829//cytosol;GO:0034704//calcium channel complex;GO:0033017//sarcoplasmic reticulum membrane	GO:0003755//peptidyl-prolyl cis-trans isomerase activity;GO:0044325//ion channel binding;GO:0019855//calcium channel inhibitor activity;GO:0030551//cyclic nucleotide binding;GO:0005528//FK506 binding;GO:0005102//receptor binding	GO:0032515//negative regulation of phosphoprotein phosphatase activity;GO:0034220//ion transmembrane transport;GO:0030073//insulin secretion;GO:0051480//regulation of cytosolic calcium ion concentration;GO:0061077//chaperone-mediated protein folding;GO:0009749//response to glucose;GO:0033197//response to vitamin E;GO:0060314//regulation of ryanodine-sensitive calcium-release channel activity;GO:0…	NP_004107.1//peptidyl-prolyl cis-trans isomerase FKBP1B isoform a [Homo sapiens];XP_004582689.1//PREDICTED: peptidyl-prolyl cis-trans isomerase FKBP1B isoform X1 [Ochotona princeps]
immune system process	NLRP1	22861	5100	79	670	2.12022	3.99e-59	Up	5.03e-59	GO:0005634//nucleus;GO:0005654//nucleoplasm;GO:0005829//cytosol;GO:0072558//NLRP1 inflammasome complex;GO:0005622//intracellular;GO:0043025//neuronal cell body	GO:0097110//scaffold protein binding;GO:0005524//ATP binding;GO:0019904//protein domain specific binding;GO:0008656//cysteine-type endopeptidase activator activity involved in apoptotic process;GO:0019899//enzyme binding	GO:0050718//positive regulation of interleukin-1 beta secretion;GO:0051402//neuron apoptotic process;GO:0032495//response to muramyl dipeptide;GO:0042742//defense response to bacterium;GO:0016032//viral process;GO:0006915//apoptotic process;GO:0006954//inflammatory response;GO:0050727//regulation of inflammatory response;GO:0006919//activation of cysteine-type endopeptidase activity involved in a…	NP_001028225.1//NACHT, LRR and PYD domains-containing protein 1 isoform 5 [Homo sapiens];NP_055737.1//NACHT, LRR and PYD domains-containing protein 1 isoform 2 [Homo sapiens];NP_127497.1//NACHT, LRR and PYD domains-containing protein 1 isoform 1 [Homo sapiens];NP_127499.1//NACHT, LRR and PYD domains-containing protein 1 isoform 3 [Homo sapiens];NP_127500.1//NACHT, LRR and PYD domains-containing p…
immune system process	ENPP4	22875	4697	299	83	-2.81298	8.3e-71	Down	9.16e-71	GO:0016020//membrane;GO:0070062//extracellular exosome;GO:0101003//ficolin-1-rich granule membrane;GO:0016021//integral component of membrane;GO:0005886//plasma membrane	GO:0046872//metal ion binding;GO:0047710//bis(5'-adenosyl)-triphosphatase activity	GO:0007596//blood coagulation;GO:0043312//neutrophil degranulation;GO:0030194//positive regulation of blood coagulation;GO:0046130//purine ribonucleoside catabolic process	NP_055751.1//bis(5'-adenosyl)-triphosphatase ENPP4 precursor [Homo sapiens]
immune system process	SBNO2	22904	4948	1814	9501	1.42489	0	Up	0	NA	NA	GO:0045892//negative regulation of transcription, DNA-templated;GO:0030282//bone mineralization;GO:0071222//cellular response to lipopolysaccharide;GO:0006351//transcription, DNA-templated;GO:0072675//osteoclast fusion;GO:0061430//bone trabecula morphogenesis;GO:0050727//regulation of inflammatory response;GO:1990830//cellular response to leukemia inhibitory factor;GO:0071354//cellular response t…	NP_055778.2//protein strawberry notch homolog 2 isoform 1 [Homo sapiens];NP_001093592.1//protein strawberry notch homolog 2 isoform 2 [Homo sapiens]
immune system process	FOXF1	2294	2579	7.17	11740.9	9.71326	0	Up	0	GO:0005634//nucleus;GO:0005667//transcription factor complex	GO:0001228//transcriptional activator activity, RNA polymerase II transcription regulatory region sequence-specific DNA binding;GO:0003677//DNA binding;GO:0000977//RNA polymerase II regulatory region sequence-specific DNA binding;GO:0043565//sequence-specific DNA binding;GO:0003705//transcription factor activity, RNA polymerase II distal enhancer sequence-specific binding	GO:0048617//embryonic foregut morphogenesis;GO:0030335//positive regulation of cell migration;GO:0043305//negative regulation of mast cell degranulation;GO:0001568//blood vessel development;GO:0007494//midgut development;GO:0030323//respiratory tube development;GO:0050728//negative regulation of inflammatory response;GO:0060463//lung lobe morphogenesis;GO:0072001//renal system development;GO:0001…	EAW95424.1//forkhead box F1 [Homo sapiens]
immune system process	FOXC1	2296	3452	38.13	1830.75	4.62135	0	Up	0	GO:0005634//nucleus;GO:0005654//nucleoplasm;GO:0005829//cytosol;GO:0005720//nuclear heterochromatin	GO:0001223//transcription coactivator binding;GO:0003677//DNA binding;GO:0003705//transcription factor activity, RNA polymerase II distal enhancer sequence-specific binding;GO:0044212//transcription regulatory region DNA binding;GO:0003713//transcription coactivator activity;GO:0000977//RNA polymerase II regulatory region sequence-specific DNA binding;GO:1990841//promoter-specific chromatin bindi…	GO:0046620//regulation of organ growth;GO:0043010//camera-type eye development;GO:0030199//collagen fibril organization;GO:0050880//regulation of blood vessel size;GO:0008354//germ cell migration;GO:0001756//somitogenesis;GO:0036438//maintenance of lens transparency;GO:0030203//glycosaminoglycan metabolic process;GO:0038084//vascular endothelial growth factor signaling pathway;GO:1990869//cellula…	NP_001444.2//forkhead box protein C1 [Homo sapiens]
immune system process	FOXJ1	2302	2666	9	1	-4.13394	6.65e-05	Down	0.000309859	GO:0005634//nucleus	GO:0000978//RNA polymerase II proximal promoter sequence-specific DNA binding;GO:0000981//RNA polymerase II transcription factor activity, sequence-specific DNA binding;GO:0003677//DNA binding;GO:0000976//transcription regulatory region sequence-specific DNA binding;GO:0001077//transcriptional activator activity, RNA polymerase II proximal promoter sequence-specific DNA binding;GO:0003700//DNA bi…	GO:0007420//brain development;GO:0007389//pattern specification process;GO:0042130//negative regulation of T cell proliferation;GO:0060271//cilium assembly;GO:0006959//humoral immune response;GO:0032088//negative regulation of NF-kappaB transcription factor activity;GO:0009653//anatomical structure morphogenesis;GO:0090630//activation of GTPase activity;GO:0007368//determination of left/right sym…	NP_001445.2//forkhead box protein J1 [Homo sapiens]
immune system process	SIPA1L3	23094	8018	6407	3971	-1.65416	0	Down	0	GO:0061689//tricellular tight junction;GO:0001725//stress fiber;GO:0005615//extracellular space;GO:0016324//apical plasma membrane;GO:0045177//apical part of cell	GO:0005096//GTPase activator activity	GO:0002244//hematopoietic progenitor cell differentiation;GO:0001654//eye development;GO:0003382//epithelial cell morphogenesis;GO:0007010//cytoskeleton organization;GO:0051056//regulation of small GTPase mediated signal transduction;GO:0090162//establishment of epithelial cell polarity	NP_055888.1//signal-induced proliferation-associated 1-like protein 3 [Homo sapiens]
immune system process	RFTN1	23180	3033	1124	10923	2.31664	0	Up	0	GO:0005768//endosome;GO:0070062//extracellular exosome;GO:0045121//membrane raft;GO:0043234//protein complex;GO:0005737//cytoplasm;GO:0005886//plasma membrane	GO:0003725//double-stranded RNA binding	GO:0050853//B cell receptor signaling pathway;GO:0002457//T cell antigen processing and presentation;GO:0050852//T cell receptor signaling pathway;GO:0032620//interleukin-17 production;GO:0043330//response to exogenous dsRNA;GO:0033227//dsRNA transport;GO:0032596//protein transport into membrane raft;GO:1903044//protein localization to membrane raft;GO:0001765//membrane raft assembly;GO:0040007//…	AAH51336.1//Raftlin, lipid raft linker 1, partial [Homo sapiens]
immune system process	FLT1	2321	3795	333.29	256.99	-1.33908	4.31e-31	Down	8.3e-31	GO:0005768//endosome;GO:0005615//extracellular space;GO:0005887//integral component of plasma membrane;GO:0005925//focal adhesion;GO:0015629//actin cytoskeleton;GO:0005886//plasma membrane;GO:0043235//receptor complex	GO:0005524//ATP binding;GO:0036327//VEGF-B-activated receptor activity;GO:0019838//growth factor binding;GO:0036326//VEGF-A-activated receptor activity;GO:0004714//transmembrane receptor protein tyrosine kinase activity;GO:0005021//vascular endothelial growth factor-activated receptor activity;GO:0036332//placental growth factor-activated receptor activity	GO:0016477//cell migration;GO:0030335//positive regulation of cell migration;GO:0035924//cellular response to vascular endothelial growth factor stimulus;GO:0007169//transmembrane receptor protein tyrosine kinase signaling pathway;GO:0002548//monocyte chemotaxis;GO:0045766//positive regulation of angiogenesis;GO:0018108//peptidyl-tyrosine phosphorylation;GO:0001525//angiogenesis;GO:0030154//cell …	NP_002010.2//vascular endothelial growth factor receptor 1 isoform 1 precursor [Homo sapiens];NP_001153392.1//vascular endothelial growth factor receptor 1 isoform 2 precursor [Homo sapiens];NP_001153502.1//vascular endothelial growth factor receptor 1 isoform 3 precursor [Homo sapiens];NP_001153503.1//vascular endothelial growth factor receptor 1 isoform 4 precursor [Homo sapiens]
immune system process	PLCL2	23228	4113	139	61	-2.15222	1.1e-25	Down	2.39e-25	GO:0005622//intracellular;GO:0005737//cytoplasm	GO:0004435//phosphatidylinositol phospholipase C activity;GO:0050811//GABA receptor binding;GO:0004871//signal transducer activity;GO:0070679//inositol 1,4,5 trisphosphate binding	GO:0002337//B-1a B cell differentiation;GO:0016042//lipid catabolic process;GO:0007214//gamma-aminobutyric acid signaling pathway;GO:0035556//intracellular signal transduction;GO:0033135//regulation of peptidyl-serine phosphorylation;GO:1900122//positive regulation of receptor binding;GO:0050859//negative regulation of B cell receptor signaling pathway;GO:0002322//B cell proliferation involved in…	XP_006713136.1//PREDICTED: inactive phospholipase C-like protein 2 isoform X2 [Homo sapiens];NP_001137854.1//inactive phospholipase C-like protein 2 isoform 1 [Homo sapiens]
immune system process	FLT3LG	2323	1074	30	131	1.16252	8.6e-07	Up	3.54e-06	GO:0016020//membrane;GO:0005615//extracellular space;GO:0005576//extracellular region;GO:0016021//integral component of membrane;GO:0031233//intrinsic component of external side of plasma membrane	GO:0005125//cytokine activity;GO:0016301//kinase activity;GO:0030971//receptor tyrosine kinase binding;GO:0005102//receptor binding;GO:0042803//protein homodimerization activity	GO:0030098//lymphocyte differentiation;GO:0090290//positive regulation of osteoclast proliferation;GO:0007165//signal transduction;GO:0071866//negative regulation of apoptotic process in bone marrow;GO:0030885//regulation of myeloid dendritic cell activation;GO:0048873//homeostasis of number of cells within a tissue;GO:0035162//embryonic hemopoiesis;GO:0032825//positive regulation of natural kill…	XP_007995738.1//PREDICTED: fms-related tyrosine kinase 3 ligand isoform X1 [Chlorocebus sabaeus];NP_001450.2//fms-related tyrosine kinase 3 ligand isoform 1 precursor [Homo sapiens];EAW52488.1//fms-related tyrosine kinase 3 ligand, isoform CRA_a [Homo sapiens]
immune system process	ATP11A	23250	8786	1064	4162	1.00376	6.94e-119	Up	4.99e-119	GO:0005765//lysosomal membrane;GO:0016020//membrane;GO:0043231//intracellular membrane-bounded organelle;GO:0005783//endoplasmic reticulum;GO:0035579//specific granule membrane;GO:0016021//integral component of membrane;GO:0070821//tertiary granule membrane;GO:0055037//recycling endosome;GO:0005886//plasma membrane;GO:0005769//early endosome	GO:0000287//magnesium ion binding;GO:0005524//ATP binding;GO:0004012//phospholipid-translocating ATPase activity	GO:0045332//phospholipid translocation;GO:0043312//neutrophil degranulation	XP_005268356.1//PREDICTED: probable phospholipid-transporting ATPase IH isoform X1 [Homo sapiens];NP_115565.3//probable phospholipid-transporting ATPase IH isoform b [Homo sapiens]
immune system process	KIF13B	23303	8774	704	3608	1.39354	1.56e-172	Up	8.04e-173	GO:0030424//axon;GO:0033270//paranode region of axon;GO:0005874//microtubule;GO:0005829//cytosol;GO:0005737//cytoplasm;GO:0005902//microvillus;GO:0005871//kinesin complex	GO:0071889//14-3-3 protein binding;GO:0005524//ATP binding;GO:0003777//microtubule motor activity;GO:0008017//microtubule binding;GO:0016887//ATPase activity;GO:0019901//protein kinase binding	GO:0006605//protein targeting;GO:0042110//T cell activation;GO:0007018//microtubule-based movement;GO:0007165//signal transduction;GO:0030705//cytoskeleton-dependent intracellular transport;GO:0050770//regulation of axonogenesis	NP_056069.2//kinesin-like protein KIF13B [Homo sapiens]
immune system process	ICOSLG	23308	2721	29	187	1.7249	2.99e-14	Up	8.89e-14	GO:0070062//extracellular exosome;GO:0016021//integral component of membrane;GO:0005886//plasma membrane	GO:0005102//receptor binding	GO:0042110//T cell activation;GO:0007165//signal transduction;GO:0031295//T cell costimulation;GO:0002250//adaptive immune response;GO:0006972//hyperosmotic response;GO:0006952//defense response;GO:0042113//B cell activation;GO:0042104//positive regulation of activated T cell proliferation	XP_016883799.1//PREDICTED: ICOS ligand isoform X4 [Homo sapiens];NP_001269980.1//ICOS ligand isoform c precursor [Homo sapiens];BAA31628.1//KIAA0653 protein, partial [Homo sapiens]
immune system process	SLC7A8	23428	3961	5569	947	-3.52	0	Down	0	GO:0016323//basolateral plasma membrane;GO:0070062//extracellular exosome;GO:0005887//integral component of plasma membrane;GO:0016021//integral component of membrane;GO:0005737//cytoplasm;GO:0005886//plasma membrane	GO:0015175//neutral amino acid transmembrane transporter activity;GO:0019534//toxin transmembrane transporter activity;GO:0015101//organic cation transmembrane transporter activity;GO:0042605//peptide antigen binding;GO:0015179//L-amino acid transmembrane transporter activity;GO:0015297//antiporter activity;GO:0015171//amino acid transmembrane transporter activity	GO:0006810//transport;GO:0055065//metal ion homeostasis;GO:0006865//amino acid transport;GO:0006520//cellular amino acid metabolic process;GO:0050900//leukocyte migration;GO:0015804//neutral amino acid transport;GO:0009636//response to toxic substance	NP_036376.2//large neutral amino acids transporter small subunit 2 isoform a [Homo sapiens];CAD62616.1//unnamed protein product, partial [Homo sapiens];NP_001253966.1//large neutral amino acids transporter small subunit 2 isoform d [Homo sapiens];NP_001253965.1//large neutral amino acids transporter small subunit 2 isoform c [Homo sapiens]
immune system process	HMHA1	23526	5087	690.06	658.57	-1.0314	1.11e-41	Down	1.79e-41	GO:0016020//membrane;GO:0034774//secretory granule lumen;GO:0035578//azurophil granule lumen;GO:0005829//cytosol;GO:0005576//extracellular region;GO:0005622//intracellular;GO:0032587//ruffle membrane	GO:0046872//metal ion binding;GO:0005096//GTPase activator activity	GO:0043312//neutrophil degranulation;GO:0035556//intracellular signal transduction;GO:0051056//regulation of small GTPase mediated signal transduction	XP_016790011.1//PREDICTED: minor histocompatibility protein HA-1 isoform X4 [Pan troglodytes];NP_001269263.1//rho GTPase-activating protein 45 isoform 3 [Homo sapiens];NP_036424.2//rho GTPase-activating protein 45 isoform 1 precursor [Homo sapiens];NP_001269264.1//rho GTPase-activating protein 45 isoform 4 [Homo sapiens]
immune system process	SLC16A8	23539	1913	32	16	-1.96402	6.19e-07	Down	2.52e-06	GO:0016020//membrane;GO:0005887//integral component of plasma membrane;GO:0016021//integral component of membrane;GO:0005886//plasma membrane	GO:0008028//monocarboxylic acid transmembrane transporter activity;GO:0015129//lactate transmembrane transporter activity;GO:0015293//symporter activity	GO:0006090//pyruvate metabolic process;GO:0050900//leukocyte migration;GO:0015727//lactate transport	NP_037488.2//monocarboxylate transporter 3 [Homo sapiens]
immune system process	DDX58	23586	4759	374.9	1663.05	1.18524	2.99e-63	Up	3.57e-63	GO:0005829//cytosol;GO:0005923//bicellular tight junction;GO:0015629//actin cytoskeleton;GO:0032587//ruffle membrane;GO:0005737//cytoplasm	GO:0005524//ATP binding;GO:0042802//identical protein binding;GO:0031625//ubiquitin protein ligase binding;GO:0004386//helicase activity;GO:0003690//double-stranded DNA binding;GO:0003725//double-stranded RNA binding;GO:0008270//zinc ion binding;GO:0003727//single-stranded RNA binding	GO:0032755//positive regulation of interleukin-6 production;GO:0060760//positive regulation of response to cytokine stimulus;GO:0030334//regulation of cell migration;GO:0035549//positive regulation of interferon-beta secretion;GO:0051091//positive regulation of DNA binding transcription factor activity;GO:0016579//protein deubiquitination;GO:0045087//innate immune response;GO:0039528//cytoplasmic…	NP_055129.2//probable ATP-dependent RNA helicase DDX58 [Homo sapiens]
immune system process	DAPK2	23604	2628	47.65	37.28	-1.31809	3.8e-06	Down	1.63e-05	GO:0043231//intracellular membrane-bounded organelle;GO:0005794//Golgi apparatus;GO:0031410//cytoplasmic vesicle;GO:0005737//cytoplasm;GO:0034423//autophagosome lumen	GO:0004674//protein serine/threonine kinase activity;GO:0005524//ATP binding;GO:0042802//identical protein binding;GO:0005516//calmodulin binding	GO:1990266//neutrophil migration;GO:0090023//positive regulation of neutrophil chemotaxis;GO:0043276//anoikis;GO:0006468//protein phosphorylation;GO:0035556//intracellular signal transduction;GO:0006915//apoptotic process;GO:0046777//protein autophosphorylation;GO:2001242//regulation of intrinsic apoptotic signaling pathway;GO:0018107//peptidyl-threonine phosphorylation;GO:2000424//positive regul…	NP_055141.2//death-associated protein kinase 2 [Homo sapiens]
immune system process	SSBP3	23648	3229	3166	2728	-1.17883	5.46e-227	Down	2.18e-227	GO:0005634//nucleus;GO:0043234//protein complex	GO:0000978//RNA polymerase II proximal promoter sequence-specific DNA binding;GO:0003697//single-stranded DNA binding;GO:0001077//transcriptional activator activity, RNA polymerase II proximal promoter sequence-specific DNA binding	GO:0002244//hematopoietic progenitor cell differentiation;GO:0021501//prechordal plate formation;GO:0021547//midbrain-hindbrain boundary initiation;GO:2000744//positive regulation of anterior head development;GO:0060323//head morphogenesis;GO:0045893//positive regulation of transcription, DNA-templated;GO:0060322//head development;GO:0045944//positive regulation of transcription from RNA polymera…	NP_940840.1//single-stranded DNA-binding protein 3 isoform b [Mus musculus];NP_060540.2//single-stranded DNA-binding protein 3 isoform b [Homo sapiens];NP_663768.1//single-stranded DNA-binding protein 3 isoform a [Homo sapiens]
immune system process	SLC7A11	23657	9648	2483.54	11072.2	1.19246	0	Up	0	GO:0005856//cytoskeleton;GO:0009986//cell surface;GO:0005887//integral component of plasma membrane;GO:0005791//rough endoplasmic reticulum;GO:0016021//integral component of membrane;GO:0005886//plasma membrane	GO:0015327//cystine:glutamate antiporter activity;GO:0015171//amino acid transmembrane transporter activity	GO:0035094//response to nicotine;GO:0089711//L-glutamate transmembrane transport;GO:0050900//leukocyte migration;GO:0007420//brain development;GO:0009636//response to toxic substance;GO:0070306//lens fiber cell differentiation;GO:0006979//response to oxidative stress;GO:0006865//amino acid transport;GO:0070527//platelet aggregation	NP_055146.1//cystine/glutamate transporter [Homo sapiens]
immune system process	ALOX5	240	2485	6	0	-4.54898	0.000509556	Down	0.00256287	GO:0034774//secretory granule lumen;GO:0005615//extracellular space;GO:0005654//nucleoplasm;GO:0031965//nuclear membrane;GO:0005635//nuclear envelope;GO:0016363//nuclear matrix;GO:0005829//cytosol;GO:0005576//extracellular region;GO:1904813//ficolin-1-rich granule lumen;GO:0005641//nuclear envelope lumen	GO:0004051//arachidonate 5-lipoxygenase activity;GO:0005506//iron ion binding	GO:0002540//leukotriene production involved in inflammatory response;GO:0006691//leukotriene metabolic process;GO:2001300//lipoxin metabolic process;GO:0019372//lipoxygenase pathway;GO:0043312//neutrophil degranulation;GO:0019370//leukotriene biosynthetic process	NP_001243082.1//arachidonate 5-lipoxygenase isoform 2 [Homo sapiens];NP_000689.1//arachidonate 5-lipoxygenase isoform 1 [Homo sapiens];NP_001243083.1//arachidonate 5-lipoxygenase isoform 3 [Homo sapiens]
immune system process	KIF4A	24137	4504	529	2199.68	1.09194	5.45e-73	Up	5.88e-73	GO:0016020//membrane;GO:0005654//nucleoplasm;GO:1904115//axon cytoplasm;GO:0005694//chromosome;GO:0016363//nuclear matrix;GO:0005737//cytoplasm;GO:0030496//midbody;GO:0045171//intercellular bridge;GO:0005829//cytosol;GO:0005876//spindle microtubule;GO:0005871//kinesin complex	GO:0003677//DNA binding;GO:0005524//ATP binding;GO:0003777//microtubule motor activity;GO:0008017//microtubule binding;GO:0008574//ATP-dependent microtubule motor activity, plus-end-directed	GO:0000281//mitotic cytokinesis;GO:0007018//microtubule-based movement;GO:0019886//antigen processing and presentation of exogenous peptide antigen via MHC class II;GO:0006890//retrograde vesicle-mediated transport, Golgi to ER;GO:0008089//anterograde axonal transport;GO:0006996//organelle organization;GO:0051256//mitotic spindle midzone assembly	BAD92034.1//Chromosome-associated kinesin KIF4A variant, partial [Homo sapiens]
immune system process	FRK	2444	2864	7	71	2.37838	4.22e-09	Up	1.54e-08	GO:0070062//extracellular exosome;GO:0005634//nucleus;GO:0005654//nucleoplasm;GO:0035580//specific granule lumen;GO:0005622//intracellular;GO:0035578//azurophil granule lumen;GO:0031234//extrinsic component of cytoplasmic side of plasma membrane;GO:0005829//cytosol;GO:0005576//extracellular region	GO:0004713//protein tyrosine kinase activity;GO:0004715//non-membrane spanning protein tyrosine kinase activity;GO:0005524//ATP binding;GO:0005102//receptor binding	GO:0016477//cell migration;GO:0030154//cell differentiation;GO:0038083//peptidyl-tyrosine autophosphorylation;GO:0006468//protein phosphorylation;GO:0000122//negative regulation of transcription from RNA polymerase II promoter;GO:0007169//transmembrane receptor protein tyrosine kinase signaling pathway;GO:0043312//neutrophil degranulation;GO:0045087//innate immune response;GO:0008285//negative re…	NP_002022.1//tyrosine-protein kinase FRK [Homo sapiens]
immune system process	ALOX15	246	2707	43.67	12.09	-2.81684	3.23e-12	Down	1.03e-11	GO:0016020//membrane;GO:0005811//lipid droplet;GO:0005829//cytosol;GO:0031234//extrinsic component of cytoplasmic side of plasma membrane;GO:0005886//plasma membrane	GO:0004052//arachidonate 12-lipoxygenase activity;GO:0097260//eoxin A4 synthase activity;GO:0005506//iron ion binding;GO:0047977//hepoxilin-epoxide hydrolase activity;GO:0050473//arachidonate 15-lipoxygenase activity;GO:0005546//phosphatidylinositol-4,5-bisphosphate binding;GO:0051120//hepoxilin A3 synthase activity	GO:0006646//phosphatidylethanolamine biosynthetic process;GO:1901074//regulation of engulfment of apoptotic cell;GO:0019369//arachidonic acid metabolic process;GO:0034976//response to endoplasmic reticulum stress;GO:0001503//ossification;GO:0006691//leukotriene metabolic process;GO:2001303//lipoxin A4 biosynthetic process;GO:0035358//regulation of peroxisome proliferator activated receptor signal…	BAH12437.1//unnamed protein product [Homo sapiens]
immune system process	FUCA2	2519	2548	1156.12	4818	1.09513	5.58e-158	Up	3.12e-158	GO:0005788//endoplasmic reticulum lumen;GO:0070062//extracellular exosome;GO:0005615//extracellular space;GO:0035578//azurophil granule lumen;GO:0005576//extracellular region	GO:0004560//alpha-L-fucosidase activity	GO:0043687//post-translational protein modification;GO:0044267//cellular protein metabolic process;GO:2000535//regulation of entry of bacterium into host cell;GO:0016139//glycoside catabolic process;GO:0043312//neutrophil degranulation;GO:0006004//fucose metabolic process;GO:0009617//response to bacterium	NP_114409.2//plasma alpha-L-fucosidase precursor [Homo sapiens]
immune system process	RICTOR	253260	9557	1121	4481	1.03502	2.45e-134	Up	1.59e-134	GO:0031932//TORC2 complex;GO:0005829//cytosol	GO:0043022//ribosome binding;GO:0008047//enzyme activator activity;GO:0019901//protein kinase binding	GO:0050731//positive regulation of peptidyl-tyrosine phosphorylation;GO:0010468//regulation of gene expression;GO:0042325//regulation of phosphorylation;GO:0051897//positive regulation of protein kinase B signaling;GO:0051896//regulation of protein kinase B signaling;GO:0031295//T cell costimulation;GO:0032008//positive regulation of TOR signaling;GO:0032956//regulation of actin cytoskeleton orga…	NP_689969.2//rapamycin-insensitive companion of mTOR isoform 1 [Homo sapiens];XP_006714526.1//PREDICTED: rapamycin-insensitive companion of mTOR isoform X5 [Homo sapiens];NP_001272368.1//rapamycin-insensitive companion of mTOR isoform 2 [Homo sapiens]
immune system process	FYB	2533	4720	3	193	5.04348	6.75e-36	Up	1.19e-35	GO:0005634//nucleus;GO:0005829//cytosol;GO:0015629//actin cytoskeleton;GO:0030054//cell junction;GO:0005886//plasma membrane	GO:0008289//lipid binding;GO:0005102//receptor binding;GO:0032403//protein complex binding	GO:0006607//NLS-bearing protein import into nucleus;GO:0007165//signal transduction;GO:0072659//protein localization to plasma membrane;GO:0050852//T cell receptor signaling pathway;GO:0006468//protein phosphorylation;GO:0006955//immune response;GO:0035556//intracellular signal transduction	XP_011512313.1//PREDICTED: FYN-binding protein isoform X3 [Homo sapiens];NP_001230022.1//FYN-binding protein isoform 3 [Homo sapiens]
immune system process	SLC37A4	2542	2196	897	608	-1.52505	1.01e-96	Down	8.62e-97	GO:0016020//membrane;GO:0005783//endoplasmic reticulum;GO:0005623//cell;GO:0030176//integral component of endoplasmic reticulum membrane;GO:0016021//integral component of membrane;GO:0005789//endoplasmic reticulum membrane	GO:0015152//glucose-6-phosphate transmembrane transporter activity;GO:0005215//transporter activity;GO:0061513//glucose 6-phosphate:inorganic phosphate antiporter activity	GO:0006089//lactate metabolic process;GO:0001780//neutrophil homeostasis;GO:0042593//glucose homeostasis;GO:0008202//steroid metabolic process;GO:0005977//glycogen metabolic process;GO:0015760//glucose-6-phosphate transport;GO:0002318//myeloid progenitor cell differentiation;GO:0042632//cholesterol homeostasis;GO:0035435//phosphate ion transmembrane transport;GO:0006874//cellular calcium ion home…	NP_001157750.1//glucose-6-phosphate exchanger SLC37A4 isoform 2 [Homo sapiens];XP_021573336.1//glucose-6-phosphate exchanger SLC37A4 isoform X3 [Carlito syrichta];NP_001458.1//glucose-6-phosphate exchanger SLC37A4 isoform 1 [Homo sapiens]
immune system process	COL24A1	255631	6500	168	1641	2.32403	2.86e-158	Up	1.6e-158	GO:0005788//endoplasmic reticulum lumen;GO:0005576//extracellular region;GO:0005581//collagen trimer;GO:0005578//proteinaceous extracellular matrix	GO:0005201//extracellular matrix structural constituent	GO:0002244//hematopoietic progenitor cell differentiation	NP_690850.2//collagen alpha-1(XXIV) chain isoform 1 precursor [Homo sapiens]
immune system process	SERINC5	256987	6498	3386.23	2342.55	-1.49562	0	Down	0	GO:0070062//extracellular exosome;GO:0005794//Golgi apparatus;GO:0016021//integral component of membrane;GO:0043209//myelin sheath;GO:0005886//plasma membrane;GO:0048471//perinuclear region of cytoplasm	GO:0015194//L-serine transmembrane transporter activity	GO:0042552//myelination;GO:0006658//phosphatidylserine metabolic process;GO:0009597//detection of virus;GO:0051607//defense response to virus;GO:0016032//viral process;GO:1904222//positive regulation of serine C-palmitoyltransferase activity;GO:1904219//positive regulation of CDP-diacylglycerol-serine O-phosphatidyltransferase activity;GO:0008654//phospholipid biosynthetic process;GO:0006665//sph…	NP_840060.1//serine incorporator 5 isoform 2 [Homo sapiens];NP_001167543.1//serine incorporator 5 isoform 1 [Homo sapiens];NP_001167542.1//serine incorporator 5 isoform 3 [Homo sapiens]
immune system process	TAB3	257397	6798	994	4183	1.1092	2.84e-140	Up	1.79e-140	GO:0010008//endosome membrane;GO:0070062//extracellular exosome;GO:0005829//cytosol;GO:0005886//plasma membrane	GO:0046872//metal ion binding;GO:0016301//kinase activity	GO:0000187//activation of MAPK activity;GO:0070423//nucleotide-binding oligomerization domain containing signaling pathway;GO:0051092//positive regulation of NF-kappaB transcription factor activity;GO:0002223//stimulatory C-type lectin receptor signaling pathway;GO:0007254//JNK cascade;GO:0038095//Fc-epsilon receptor signaling pathway;GO:0007249//I-kappaB kinase/NF-kappaB signaling;GO:0010507//ne…	NP_690000.3//TGF-beta-activated kinase 1 and MAP3K7-binding protein 3 [Homo sapiens]
immune system process	GCA	25801	3241	330	229	-1.49113	7.49e-36	Down	1.33e-35	GO:0070062//extracellular exosome;GO:0035578//azurophil granule lumen;GO:0005829//cytosol;GO:0005576//extracellular region;GO:0005737//cytoplasm;GO:0005886//plasma membrane	GO:0004198//calcium-dependent cysteine-type endopeptidase activity;GO:0005509//calcium ion binding;GO:0046982//protein heterodimerization activity;GO:0042803//protein homodimerization activity	GO:0061025//membrane fusion;GO:0006508//proteolysis;GO:0043312//neutrophil degranulation	BAD93005.1//grancalcin, EF-hand calcium binding protein variant, partial [Homo sapiens]
immune system process	TRIM58	25893	5158	143.32	1019.94	1.86716	1.47e-75	Up	1.54e-75	GO:0005622//intracellular	GO:0045505//dynein intermediate chain binding;GO:0061630//ubiquitin protein ligase activity;GO:0008270//zinc ion binding;GO:0045504//dynein heavy chain binding	GO:0061931//positive regulation of erythrocyte enucleation;GO:0051865//protein autoubiquitination;GO:0042787//protein ubiquitination involved in ubiquitin-dependent protein catabolic process;GO:0000209//protein polyubiquitination;GO:1902838//regulation of nuclear migration along microtubule	NP_056246.3//E3 ubiquitin-protein ligase TRIM58 [Homo sapiens]
immune system process	GALNT2	2590	4484	25002	23981	-1.02417	0	Down	0	GO:0016020//membrane;GO:0070062//extracellular exosome;GO:0032580//Golgi cisterna membrane;GO:0000139//Golgi membrane;GO:0048471//perinuclear region of cytoplasm;GO:0005795//Golgi stack;GO:0030173//integral component of Golgi membrane;GO:0005794//Golgi apparatus;GO:0016021//integral component of membrane;GO:0005789//endoplasmic reticulum membrane	GO:0004653//polypeptide N-acetylgalactosaminyltransferase activity;GO:0030246//carbohydrate binding;GO:0016757//transferase activity, transferring glycosyl groups;GO:0030145//manganese ion binding	GO:0002378//immunoglobulin biosynthetic process;GO:0006486//protein glycosylation;GO:0006493//protein O-linked glycosylation;GO:0018242//protein O-linked glycosylation via serine;GO:0016266//O-glycan processing;GO:0018243//protein O-linked glycosylation via threonine	XP_003281927.1//PREDICTED: polypeptide N-acetylgalactosaminyltransferase 2 isoform X3 [Nomascus leucogenys];BAW34840.1//polypeptide N-acetylgalactosaminyltransferase 2 [Homo sapiens]
immune system process	SAMHD1	25939	3189	270.27	1473.75	1.483	1.37e-78	Up	1.39e-78	GO:0005634//nucleus;GO:0005654//nucleoplasm;GO:0005622//intracellular;GO:0005886//plasma membrane	GO:0032567//dGTP binding;GO:0003723//RNA binding;GO:0008832//dGTPase activity;GO:0016793//triphosphoric monoester hydrolase activity;GO:0042802//identical protein binding;GO:0008270//zinc ion binding;GO:0004540//ribonuclease activity;GO:0003676//nucleic acid binding	GO:0060337//type I interferon signaling pathway;GO:0051289//protein homotetramerization;GO:0046061//dATP catabolic process;GO:0051607//defense response to virus;GO:0045088//regulation of innate immune response;GO:0009264//deoxyribonucleotide catabolic process;GO:0006955//immune response;GO:0006203//dGTP catabolic process	NP_056289.2//deoxynucleoside triphosphate triphosphohydrolase SAMHD1 [Homo sapiens]
immune system process	ZNF385A	25946	2372	1082	505	-2.06336	2.13e-175	Down	1.08e-175	GO:0030425//dendrite;GO:0005654//nucleoplasm;GO:0005730//nucleolus;GO:0000790//nuclear chromatin;GO:0005737//cytoplasm;GO:0043025//neuronal cell body	GO:0003677//DNA binding;GO:0003723//RNA binding;GO:0002039//p53 binding;GO:0008270//zinc ion binding;GO:0003730//mRNA 3'-UTR binding;GO:0003676//nucleic acid binding	GO:0010609//mRNA localization resulting in posttranscriptional regulation of gene expression;GO:0006355//regulation of transcription, DNA-templated;GO:2000765//regulation of cytoplasmic translation;GO:0030220//platelet formation;GO:0006974//cellular response to DNA damage stimulus;GO:0007599//hemostasis;GO:0007611//learning or memory;GO:1902164//positive regulation of DNA damage response, signal …	NP_001124440.1//zinc finger protein 385A isoform b [Homo sapiens];XP_011536473.1//PREDICTED: zinc finger protein 385A isoform X5 [Homo sapiens];XP_021542405.1//zinc finger protein 385A isoform X1 [Neomonachus schauinslandi];XP_011536470.1//PREDICTED: zinc finger protein 385A isoform X1 [Homo sapiens]
immune system process	TIPARP	25976	4047	822	6093	1.92593	0	Up	0	GO:0005634//nucleus	GO:0046872//metal ion binding;GO:0035326//enhancer binding;GO:0003950//NAD+ ADP-ribosyltransferase activity	GO:0001822//kidney development;GO:0048008//platelet-derived growth factor receptor signaling pathway;GO:0010629//negative regulation of gene expression;GO:0048745//smooth muscle tissue development;GO:0044236//multicellular organism metabolic process;GO:0009791//post-embryonic development;GO:0071407//cellular response to organic cyclic compound;GO:0060021//palate development;GO:0001570//vasculogen…	XP_005546237.1//PREDICTED: TCDD-inducible poly [ADP-ribose] polymerase isoform X1 [Macaca fascicularis]
immune system process	AOC1	26	2446	27	13	-2.01846	2.55e-06	Down	1.08e-05	GO:0070062//extracellular exosome;GO:0005615//extracellular space;GO:0035580//specific granule lumen;GO:0005576//extracellular region;GO:0005923//bicellular tight junction;GO:0005777//peroxisome;GO:0005886//plasma membrane	GO:0004872//receptor activity;GO:0052599//methylputrescine oxidase activity;GO:0052600//propane-1,3-diamine oxidase activity;GO:0042803//protein homodimerization activity;GO:0052598//histamine oxidase activity;GO:0052597//diamine oxidase activity;GO:0008131//primary amine oxidase activity;GO:0005507//copper ion binding;GO:0005509//calcium ion binding;GO:0008144//drug binding;GO:0008201//heparin b…	GO:0042493//response to drug;GO:0006805//xenobiotic metabolic process;GO:0071280//cellular response to copper ion;GO:0071504//cellular response to heparin;GO:0055114//oxidation-reduction process;GO:0046677//response to antibiotic;GO:0097185//cellular response to azide;GO:0071420//cellular response to histamine;GO:0043312//neutrophil degranulation;GO:0035874//cellular response to copper ion starva…	NP_001259001.1//amiloride-sensitive amine oxidase [copper-containing] isoform 1 precursor [Homo sapiens];NP_001082.2//amiloride-sensitive amine oxidase [copper-containing] isoform 2 precursor [Homo sapiens]
immune system process	L3MBTL1	26013	3205	354	300	-1.2028	3.71e-28	Down	7.58e-28	GO:0000793//condensed chromosome;GO:0005634//nucleus;GO:0005654//nucleoplasm;GO:0000785//chromatin;GO:0005886//plasma membrane	GO:0042393//histone binding;GO:0031493//nucleosomal histone binding;GO:0042802//identical protein binding;GO:0035064//methylated histone binding;GO:0032093//SAM domain binding;GO:0031491//nucleosome binding;GO:0003682//chromatin binding;GO:0008270//zinc ion binding;GO:0003700//DNA binding transcription factor activity	GO:0045892//negative regulation of transcription, DNA-templated;GO:0006351//transcription, DNA-templated;GO:0045652//regulation of megakaryocyte differentiation;GO:0007088//regulation of mitotic nuclear division;GO:1901796//regulation of signal transduction by p53 class mediator;GO:0006325//chromatin organization;GO:0016569//covalent chromatin modification;GO:0051726//regulation of cell cycle;GO:…	XP_008949543.1//PREDICTED: lethal(3)malignant brain tumor-like protein 1 isoform X3 [Pan paniscus];NP_056293.4//lethal(3)malignant brain tumor-like protein 1 isoform I [Homo sapiens]
immune system process	KIF26A	26153	6757	575	431	-1.37989	2.24e-54	Down	3e-54	GO:0005874//microtubule;GO:0005829//cytosol;GO:0005871//kinesin complex	GO:0005524//ATP binding;GO:0003777//microtubule motor activity;GO:0008017//microtubule binding	GO:0007018//microtubule-based movement;GO:0048484//enteric nervous system development;GO:0001560//regulation of cell growth by extracellular stimulus;GO:0019886//antigen processing and presentation of exogenous peptide antigen via MHC class II;GO:0009968//negative regulation of signal transduction;GO:0006890//retrograde vesicle-mediated transport, Golgi to ER	NP_056471.1//kinesin-like protein KIF26A [Homo sapiens]
immune system process	GATA2	2624	3421	8	2316	7.2134	0	Up	0	GO:0005634//nucleus;GO:0005654//nucleoplasm;GO:0005667//transcription factor complex	GO:0001228//transcriptional activator activity, RNA polymerase II transcription regulatory region sequence-specific DNA binding;GO:0001158//enhancer sequence-specific DNA binding;GO:0001077//transcriptional activator activity, RNA polymerase II proximal promoter sequence-specific DNA binding;GO:0001085//RNA polymerase II transcription factor binding;GO:0000979//RNA polymerase II core promoter seq…	GO:0007596//blood coagulation;GO:0045666//positive regulation of neuron differentiation;GO:0060100//positive regulation of phagocytosis, engulfment;GO:0035019//somatic stem cell population maintenance;GO:0001892//embryonic placenta development;GO:0035854//eosinophil fate commitment;GO:0010725//regulation of primitive erythrocyte differentiation;GO:0021533//cell differentiation in hindbrain;GO:004…	NP_001139134.1//endothelial transcription factor GATA-2 isoform 2 [Homo sapiens];XP_006091372.2//PREDICTED: endothelial transcription factor GATA-2 isoform X1 [Myotis lucifugus]
immune system process	GATA3	2625	3070	164	881	1.46143	6.83e-47	Up	1.02e-46	GO:0005634//nucleus;GO:0005654//nucleoplasm;GO:0005667//transcription factor complex;GO:0000790//nuclear chromatin	GO:0071837//HMG box domain binding;GO:0003677//DNA binding;GO:0001046//core promoter sequence-specific DNA binding;GO:0070888//E-box binding;GO:0001158//enhancer sequence-specific DNA binding;GO:0001078//transcriptional repressor activity, RNA polymerase II proximal promoter sequence-specific DNA binding;GO:0003713//transcription coactivator activity;GO:0003682//chromatin binding;GO:0008270//zinc…	GO:2000679//positive regulation of transcription regulatory region DNA binding;GO:0051897//positive regulation of protein kinase B signaling;GO:0001822//kidney development;GO:0045786//negative regulation of cell cycle;GO:2000667//positive regulation of interleukin-13 secretion;GO:0010595//positive regulation of endothelial cell migration;GO:0071356//cellular response to tumor necrosis factor;GO:0…	NP_002042.1//trans-acting T-cell-specific transcription factor GATA-3 isoform 2 [Homo sapiens];NP_001002295.1//trans-acting T-cell-specific transcription factor GATA-3 isoform 1 [Homo sapiens]
immune system process	GBP1	2633	3050	962.28	4718.25	1.32971	1.46e-209	Up	6.31e-210	GO:0005829//cytosol;GO:0005576//extracellular region;GO:0005886//plasma membrane;GO:0000139//Golgi membrane	GO:0019955//cytokine binding;GO:0019003//GDP binding;GO:0042802//identical protein binding;GO:0042803//protein homodimerization activity;GO:0003924//GTPase activity;GO:0003779//actin binding;GO:0051879//Hsp90 protein binding;GO:0005525//GTP binding;GO:0019899//enzyme binding;GO:0030507//spectrin binding	GO:0060333//interferon-gamma-mediated signaling pathway;GO:1903077//negative regulation of protein localization to plasma membrane;GO:1900025//negative regulation of substrate adhesion-dependent cell spreading;GO:0051607//defense response to virus;GO:0051260//protein homooligomerization;GO:1900041//negative regulation of interleukin-2 secretion;GO:1903076//regulation of protein localization to pl…	NP_002044.2//guanylate-binding protein 1 [Homo sapiens]
immune system process	GBP2	2634	4148	410.82	3349.15	2.0632	4.76e-277	Up	1.6e-277	GO:0005654//nucleoplasm;GO:0005829//cytosol;GO:0015629//actin cytoskeleton;GO:0000139//Golgi membrane;GO:0048471//perinuclear region of cytoplasm	GO:0005525//GTP binding;GO:0003924//GTPase activity	GO:0060333//interferon-gamma-mediated signaling pathway;GO:0060337//type I interferon signaling pathway;GO:0006955//immune response	NP_004111.2//guanylate-binding protein 2 [Homo sapiens]
immune system process	GBP3	2635	1910	481.82	3519.58	1.90482	2.81e-262	Up	9.89e-263	GO:0000139//Golgi membrane;GO:0048471//perinuclear region of cytoplasm	GO:0005525//GTP binding;GO:0003924//GTPase activity	GO:0051607//defense response to virus	NP_001306109.1//guanylate-binding protein 3 isoform 3 [Homo sapiens];NP_001306110.1//guanylate-binding protein 3 isoform 4 [Homo sapiens];NP_060754.2//guanylate-binding protein 3 isoform 1 [Homo sapiens]
immune system process	OSTF1	26578	1313	340	1913	1.52821	7.46e-106	Up	5.93e-106	GO:0034774//secretory granule lumen;GO:0070062//extracellular exosome;GO:0005576//extracellular region;GO:0005622//intracellular;GO:1904813//ficolin-1-rich granule lumen	GO:0017124//SH3 domain binding	GO:0007165//signal transduction;GO:0043312//neutrophil degranulation;GO:0001503//ossification	AEB61273.1//osteoclast-stimulating factor 1-like protein, partial [Equus caballus]
immune system process	GREM1	26585	3928	9580	39639	1.08481	0	Up	0	GO:0005615//extracellular space;GO:0009986//cell surface	GO:0005125//cytokine activity;GO:0030297//transmembrane receptor protein tyrosine kinase activator activity;GO:0048018//receptor ligand activity;GO:0036122//BMP binding;GO:0042803//protein homodimerization activity;GO:0043184//vascular endothelial growth factor receptor 2 binding;GO:0016015//morphogen activity	GO:2000273//positive regulation of receptor activity;GO:0010717//regulation of epithelial to mesenchymal transition;GO:0003257//positive regulation of transcription from RNA polymerase II promoter involved in myocardial precursor cell differentiation;GO:0030199//collagen fibril organization;GO:0002092//positive regulation of receptor internalization;GO:0051973//positive regulation of telomerase a…	XP_003805004.1//PREDICTED: gremlin-1 [Pan paniscus];NP_001178252.1//gremlin-1 isoform 2 precursor [Homo sapiens];XP_022348551.1//gremlin-1 isoform X3 [Enhydra lutris kenyoni]
immune system process	GFI1	2672	2709	4	62	2.99018	6.44e-10	Up	2.27e-09	GO:0005634//nucleus;GO:0017053//transcriptional repressor complex;GO:0016604//nuclear body;GO:0016363//nuclear matrix	GO:0046872//metal ion binding;GO:0044212//transcription regulatory region DNA binding;GO:0001078//transcriptional repressor activity, RNA polymerase II proximal promoter sequence-specific DNA binding;GO:0003676//nucleic acid binding	GO:0034121//regulation of toll-like receptor signaling pathway;GO:0045892//negative regulation of transcription, DNA-templated;GO:0006355//regulation of transcription, DNA-templated;GO:0051569//regulation of histone H3-K4 methylation;GO:0071222//cellular response to lipopolysaccharide;GO:0006351//transcription, DNA-templated;GO:0016032//viral process;GO:0000122//negative regulation of transcripti…	BAD92843.1//Zinc finger protein Gfi-1 variant, partial [Homo sapiens]
immune system process	GGT1	2678	2381	74.66	558.91	1.94019	1.56e-44	Up	2.41e-44	GO:0070062//extracellular exosome;GO:0005615//extracellular space;GO:0016021//integral component of membrane;GO:0005886//plasma membrane	GO:0000048//peptidyltransferase activity;GO:0102953//hypoglycin A gamma-glutamyl transpeptidase activity;GO:0002951//leukotriene-C(4) hydrolase;GO:0016740//transferase activity;GO:0036374//glutathione hydrolase activity	GO:0006520//cellular amino acid metabolic process;GO:0006805//xenobiotic metabolic process;GO:0007283//spermatogenesis;GO:0006536//glutamate metabolic process;GO:0006691//leukotriene metabolic process;GO:0050727//regulation of inflammatory response;GO:0002682//regulation of immune system process;GO:0006508//proteolysis;GO:0006631//fatty acid metabolic process;GO:0006751//glutathione catabolic pro…	NP_038347.2//gamma-glutamyltranspeptidase 1 precursor [Homo sapiens]
immune system process	CYFIP2	26999	6499	3803	201	-5.20589	0	Down	0	GO:0016020//membrane;GO:0070062//extracellular exosome;GO:0005634//nucleus;GO:0030054//cell junction;GO:0005737//cytoplasm;GO:0043005//neuron projection;GO:0048471//perinuclear region of cytoplasm;GO:0005829//cytosol;GO:0045202//synapse	NA	GO:0051388//positive regulation of neurotrophin TRK receptor signaling pathway;GO:0098609//cell-cell adhesion;GO:0097484//dendrite extension;GO:0045862//positive regulation of proteolysis;GO:0038096//Fc-gamma receptor signaling pathway involved in phagocytosis;GO:0048010//vascular endothelial growth factor receptor signaling pathway;GO:0097202//activation of cysteine-type endopeptidase activity;G…	XP_019320078.1//PREDICTED: cytoplasmic FMR1-interacting protein 2 isoform X2 [Panthera pardus];XP_019695375.1//PREDICTED: cytoplasmic FMR1-interacting protein 2 isoform X2 [Felis catus];NP_001278650.1//cytoplasmic FMR1-interacting protein 2 isoform b [Homo sapiens]
immune system process	GLA	2717	1418	490	4331	2.17983	0	Up	0	GO:0070062//extracellular exosome;GO:0035578//azurophil granule lumen;GO:0005794//Golgi apparatus;GO:0005576//extracellular region;GO:0043202//lysosomal lumen;GO:0005764//lysosome;GO:0005737//cytoplasm	GO:0052692//raffinose alpha-galactosidase activity;GO:0003824//catalytic activity;GO:0005102//receptor binding;GO:0042803//protein homodimerization activity;GO:0004553//hydrolase activity, hydrolyzing O-glycosyl compounds;GO:0016787//hydrolase activity;GO:0016936//galactoside binding;GO:0004557//alpha-galactosidase activity	GO:0046477//glycosylceramide catabolic process;GO:0045019//negative regulation of nitric oxide biosynthetic process;GO:0006687//glycosphingolipid metabolic process;GO:0051001//negative regulation of nitric-oxide synthase activity;GO:0016139//glycoside catabolic process;GO:0009311//oligosaccharide metabolic process;GO:0005975//carbohydrate metabolic process;GO:0046479//glycosphingolipid catabolic …	NP_000160.1//alpha-galactosidase A precursor [Homo sapiens]
immune system process	GPC3	2719	2329	111	694	1.68036	2.42e-45	Up	3.68e-45	GO:0005788//endoplasmic reticulum lumen;GO:0070062//extracellular exosome;GO:0031225//anchored component of membrane;GO:0005578//proteinaceous extracellular matrix;GO:0005796//Golgi lumen;GO:0005887//integral component of plasma membrane;GO:0043202//lysosomal lumen;GO:0046658//anchored component of plasma membrane;GO:0005886//plasma membrane	GO:0043395//heparan sulfate proteoglycan binding;GO:0060422//peptidyl-dipeptidase inhibitor activity	GO:0030324//lung development;GO:0043687//post-translational protein modification;GO:0072203//cell proliferation involved in metanephros development;GO:0045926//negative regulation of growth;GO:0030316//osteoclast differentiation;GO:0030513//positive regulation of BMP signaling pathway;GO:0006024//glycosaminoglycan biosynthetic process;GO:0045807//positive regulation of endocytosis;GO:0045879//neg…	XP_011856702.1//PREDICTED: glypican-3 isoform X1 [Mandrillus leucophaeus];NP_001158091.1//glypican-3 isoform 4 precursor [Homo sapiens]
immune system process	AMPD3	272	4298	215	1986	2.24344	3.38e-183	Up	1.64e-183	GO:0034774//secretory granule lumen;GO:0005829//cytosol;GO:0005576//extracellular region;GO:1904813//ficolin-1-rich granule lumen	GO:0046872//metal ion binding;GO:0003876//AMP deaminase activity	GO:0046034//ATP metabolic process;GO:0034101//erythrocyte homeostasis;GO:0032264//IMP salvage;GO:0046031//ADP metabolic process;GO:0097009//energy homeostasis;GO:0006196//AMP catabolic process;GO:0046033//AMP metabolic process;GO:0043312//neutrophil degranulation;GO:0043101//purine-containing compound salvage;GO:0046039//GTP metabolic process	NP_000471.1//AMP deaminase 3 isoform 1A [Homo sapiens];NP_001020561.1//AMP deaminase 3 isoform 1C [Homo sapiens]
immune system process	TNFRSF21	27242	3646	911.17	20609.8	3.53545	0	Up	0	GO:0030424//axon;GO:0031226//intrinsic component of plasma membrane;GO:0005887//integral component of plasma membrane;GO:0016021//integral component of membrane;GO:0005886//plasma membrane	GO:0005031//tumor necrosis factor-activated receptor activity	GO:0048713//regulation of oligodendrocyte differentiation;GO:2001180//negative regulation of interleukin-10 secretion;GO:0051402//neuron apoptotic process;GO:0097190//apoptotic signaling pathway;GO:0042127//regulation of cell proliferation;GO:2000663//negative regulation of interleukin-5 secretion;GO:0032496//response to lipopolysaccharide;GO:0071356//cellular response to tumor necrosis factor;GO…	XP_003128478.3//tumor necrosis factor receptor superfamily member 21 [Sus scrofa]
immune system process	SMPDL3B	27293	1768	18	0	-6.13394	2.3e-08	Down	8.7e-08	GO:0070062//extracellular exosome;GO:0005615//extracellular space;GO:0005886//plasma membrane;GO:0031225//anchored component of membrane	GO:0046872//metal ion binding;GO:0008081//phosphoric diester hydrolase activity;GO:0004767//sphingomyelin phosphodiesterase activity;GO:0016798//hydrolase activity, acting on glycosyl bonds	GO:0006685//sphingomyelin catabolic process;GO:0046466//membrane lipid catabolic process;GO:0034122//negative regulation of toll-like receptor signaling pathway;GO:0045087//innate immune response;GO:0050728//negative regulation of inflammatory response;GO:0006954//inflammatory response	NP_001009568.1//acid sphingomyelinase-like phosphodiesterase 3b isoform 2 precursor [Homo sapiens];NP_055289.2//acid sphingomyelinase-like phosphodiesterase 3b isoform 1 precursor [Homo sapiens]
immune system process	GLI3	2737	8228	901	4458	1.34278	4.32e-201	Up	1.94e-201	GO:0005929//cilium;GO:0005634//nucleus;GO:0016592//mediator complex;GO:0016607//nuclear speck;GO:0005737//cytoplasm;GO:0097542//ciliary tip;GO:0017053//transcriptional repressor complex;GO:0005829//cytosol;GO:0005930//axoneme;GO:0097546//ciliary base	GO:0000978//RNA polymerase II proximal promoter sequence-specific DNA binding;GO:0003677//DNA binding;GO:0042826//histone deacetylase binding;GO:0003676//nucleic acid binding;GO:0046872//metal ion binding;GO:0003682//chromatin binding;GO:0035035//histone acetyltransferase binding;GO:0003700//DNA binding transcription factor activity;GO:0008013//beta-catenin binding	GO:0060364//frontal suture morphogenesis;GO:0021766//hippocampus development;GO:0007442//hindgut morphogenesis;GO:0048568//embryonic organ development;GO:0045060//negative thymic T cell selection;GO:0090090//negative regulation of canonical Wnt signaling pathway;GO:0001658//branching involved in ureteric bud morphogenesis;GO:0016485//protein processing;GO:0046639//negative regulation of alpha-bet…	NP_000159.3//transcriptional activator GLI3 [Homo sapiens]
immune system process	GPLD1	2822	5858	197.68	173.45	-1.15266	9.73e-16	Down	2.76e-15	GO:0005765//lysosomal membrane;GO:0043231//intracellular membrane-bounded organelle;GO:0070062//extracellular exosome;GO:0005615//extracellular space;GO:0005622//intracellular;GO:0005737//cytoplasm;GO:0005578//proteinaceous extracellular matrix;GO:0005576//extracellular region	GO:0004630//phospholipase D activity;GO:0004621//glycosylphosphatidylinositol phospholipase D activity;GO:0017080//sodium channel regulator activity	GO:0006501//C-terminal protein lipidation;GO:0010867//positive regulation of triglyceride biosynthetic process;GO:0046470//phosphatidylcholine metabolic process;GO:0008286//insulin receptor signaling pathway;GO:0035690//cellular response to drug;GO:0035774//positive regulation of insulin secretion involved in cellular response to glucose stimulus;GO:0010595//positive regulation of endothelial cel…	NP_001494.2//phosphatidylinositol-glycan-specific phospholipase D precursor [Homo sapiens]
immune system process	CCDC88B	283234	4932	103	81	-1.31067	8.24e-11	Down	2.79e-10	GO:0016020//membrane;GO:0005783//endoplasmic reticulum;GO:0005794//Golgi apparatus;GO:0005813//centrosome;GO:0005737//cytoplasm	GO:0051959//dynein light intermediate chain binding;GO:0008017//microtubule binding	GO:0042832//defense response to protozoan;GO:0042102//positive regulation of T cell proliferation;GO:0001819//positive regulation of cytokine production;GO:0030705//cytoskeleton-dependent intracellular transport;GO:0050870//positive regulation of T cell activation;GO:0031122//cytoplasmic microtubule organization	NP_115627.6//coiled-coil domain-containing protein 88B precursor [Homo sapiens]
immune system process	MUC19	283463	25332	170	0	-9.37341	8.59e-47	Down	1.28e-46	GO:0070062//extracellular exosome;GO:0005886//plasma membrane;GO:0005796//Golgi lumen	NA	GO:0002223//stimulatory C-type lectin receptor signaling pathway;GO:0016266//O-glycan processing	NP_775871.2//mucin-19 precursor [Homo sapiens]
immune system process	ANGPT1	284	4364	211.38	1338.71	1.69892	1.08e-86	Up	9.99e-87	GO:0070062//extracellular exosome;GO:0005615//extracellular space;GO:0045121//membrane raft;GO:0005576//extracellular region;GO:0005622//intracellular;GO:0005886//plasma membrane;GO:0005902//microvillus	GO:0005088//Ras guanyl-nucleotide exchange factor activity;GO:0030971//receptor tyrosine kinase binding	GO:0007171//activation of transmembrane receptor protein tyrosine kinase activity;GO:0030210//heparin biosynthetic process;GO:0050731//positive regulation of peptidyl-tyrosine phosphorylation;GO:0007162//negative regulation of cell adhesion;GO:0002092//positive regulation of receptor internalization;GO:0010595//positive regulation of endothelial cell migration;GO:0032680//regulation of tumor necr…	BAD32146.1//mKIAA0003 protein, partial [Mus musculus];NP_001137.2//angiopoietin-1 isoform 1 precursor [Homo sapiens]
immune system process	GPR18	2841	1484	1	23	3.55955	1.92e-05	Up	8.61e-05	GO:0005887//integral component of plasma membrane;GO:0016021//integral component of membrane;GO:0005886//plasma membrane;GO:0030659//cytoplasmic vesicle membrane	GO:0004930//G-protein coupled receptor activity	GO:0007186//G-protein coupled receptor signaling pathway;GO:0051482//positive regulation of cytosolic calcium ion concentration involved in phospholipase C-activating G-protein coupled signaling pathway;GO:0002689//negative regulation of leukocyte chemotaxis;GO:0032720//negative regulation of tumor necrosis factor production;GO:0002300//CD8-positive, alpha-beta intraepithelial T cell differentiat…	NP_005283.1//N-arachidonyl glycine receptor [Homo sapiens]
immune system process	SSC5D	284297	4910	5315	3064	-1.75867	0	Down	0	GO:0016020//membrane;GO:0031012//extracellular matrix;GO:0005615//extracellular space;GO:0005622//intracellular;GO:0005737//cytoplasm	GO:0005044//scavenger receptor activity;GO:0001968//fibronectin binding;GO:0043236//laminin binding;GO:0050840//extracellular matrix binding	GO:0042494//detection of bacterial lipoprotein;GO:0050829//defense response to Gram-negative bacterium;GO:0007275//multicellular organism development;GO:0050830//defense response to Gram-positive bacterium;GO:0045087//innate immune response;GO:2000483//negative regulation of interleukin-8 secretion	NP_001138422.1//soluble scavenger receptor cysteine-rich domain-containing protein SSC5D isoform 1 precursor [Homo sapiens];NP_001182196.1//soluble scavenger receptor cysteine-rich domain-containing protein SSC5D isoform 2 precursor [Homo sapiens]
immune system process	VSTM1	284415	825	37.4	34.06	-1.09898	0.000194867	Down	0.000941872	GO:0005615//extracellular space;GO:0016021//integral component of membrane	GO:0005125//cytokine activity	GO:0002376//immune system process	NP_001275722.1//V-set and transmembrane domain-containing protein 1 isoform 4 [Homo sapiens];NP_940883.2//V-set and transmembrane domain-containing protein 1 isoform 1 precursor [Homo sapiens];NP_001275721.1//V-set and transmembrane domain-containing protein 1 isoform 3 precursor [Homo sapiens];NP_001275720.1//V-set and transmembrane domain-containing protein 1 isoform 2 [Homo sapiens]
immune system process	ANGPT2	285	5114	163.04	1447.08	2.18583	6.46e-130	Up	4.31e-130	GO:0005615//extracellular space;GO:0005634//nucleus;GO:0042995//cell projection;GO:0005576//extracellular region;GO:0005886//plasma membrane	GO:0046872//metal ion binding;GO:0030971//receptor tyrosine kinase binding;GO:0005102//receptor binding	GO:0031100//animal organ regeneration;GO:0014070//response to organic cyclic compound;GO:0060135//maternal process involved in female pregnancy;GO:0050928//negative regulation of positive chemotaxis;GO:0071363//cellular response to growth factor stimulus;GO:0009749//response to glucose;GO:0045766//positive regulation of angiogenesis;GO:0072012//glomerulus vasculature development;GO:0009612//respo…	XP_010379683.1//PREDICTED: angiopoietin-2 isoform X2 [Rhinopithecus roxellana];XP_010379682.1//PREDICTED: angiopoietin-2 isoform X1 [Rhinopithecus roxellana];XP_010379684.1//PREDICTED: angiopoietin-2 isoform X3 [Rhinopithecus roxellana]
immune system process	GPER1	2852	2654	60	351	1.58442	2.94e-22	Up	6.91e-22	GO:0030424//axon;GO:0005783//endoplasmic reticulum;GO:0005635//nuclear envelope;GO:0030054//cell junction;GO:0005737//cytoplasm;GO:0005802//trans-Golgi network;GO:0048471//perinuclear region of cytoplasm;GO:0016021//integral component of membrane;GO:0045095//keratin filament;GO:0043679//axon terminus;GO:0005769//early endosome;GO:0005886//plasma membrane;GO:0055037//recycling endosome;GO:0030659/…	GO:0003682//chromatin binding;GO:0030284//estrogen receptor activity;GO:0017082//mineralocorticoid receptor activity;GO:0004930//G-protein coupled receptor activity;GO:1990239//steroid hormone binding	GO:0030335//positive regulation of cell migration;GO:0071356//cellular response to tumor necrosis factor;GO:0050728//negative regulation of inflammatory response;GO:1903078//positive regulation of protein localization to plasma membrane;GO:0045742//positive regulation of epidermal growth factor receptor signaling pathway;GO:0071157//negative regulation of cell cycle arrest;GO:0030819//positive re…	NP_001496.1//G-protein coupled estrogen receptor 1 [Homo sapiens]
immune system process	GRB14	2888	2402	86	42	-1.99796	2.12e-15	Down	6.07e-15	GO:0010008//endosome membrane;GO:0043231//intracellular membrane-bounded organelle;GO:0005829//cytosol;GO:0005737//cytoplasm;GO:0005886//plasma membrane	GO:0005070//SH3/SH2 adaptor activity;GO:0042802//identical protein binding;GO:0030971//receptor tyrosine kinase binding;GO:0042803//protein homodimerization activity	GO:0046627//negative regulation of insulin receptor signaling pathway;GO:0007165//signal transduction;GO:0050900//leukocyte migration	XP_008972652.2//PREDICTED: LOW QUALITY PROTEIN: growth factor receptor-bound protein 14 [Pan paniscus];EAX11343.1//growth factor receptor-bound protein 14, isoform CRA_b [Homo sapiens]
immune system process	TMEM176B	28959	1322	25	14	-1.80052	1.95e-05	Down	8.74e-05	GO:0031965//nuclear membrane;GO:0016021//integral component of membrane	NA	GO:0009887//animal organ morphogenesis;GO:0030154//cell differentiation;GO:2001199//negative regulation of dendritic cell differentiation	XP_014990688.1//PREDICTED: transmembrane protein 176B isoform X4 [Macaca mulatta];XP_014990687.1//PREDICTED: transmembrane protein 176B isoform X3 [Macaca mulatta];EAW54076.1//LR8 protein, isoform CRA_a [Homo sapiens]
immune system process	RGCC	28984	1126	15	471	4.00868	1.55e-76	Up	1.6e-76	GO:0005634//nucleus;GO:0005730//nucleolus;GO:0005829//cytosol;GO:0005813//centrosome;GO:0005737//cytoplasm	GO:0030295//protein kinase activator activity;GO:0070412//R-SMAD binding;GO:0019901//protein kinase binding	GO:0071456//cellular response to hypoxia;GO:0031659//positive regulation of cyclin-dependent protein serine/threonine kinase activity involved in G1/S transition of mitotic cell cycle;GO:0003331//positive regulation of extracellular matrix constituent secretion;GO:0032967//positive regulation of collagen biosynthetic process;GO:0051091//positive regulation of DNA binding transcription factor acti…	NP_054778.2//regulator of cell cycle RGCC [Homo sapiens]
immune system process	HIPK2	28996	15182	27301	23346	-1.18979	0	Down	0	GO:0090575//RNA polymerase II transcription factor complex;GO:0005634//nucleus;GO:0005654//nucleoplasm;GO:0016605//PML body;GO:0016604//nuclear body;GO:0005737//cytoplasm	GO:0003677//DNA binding;GO:0003714//transcription corepressor activity;GO:0005524//ATP binding;GO:0001105//RNA polymerase II transcription coactivator activity;GO:0004674//protein serine/threonine kinase activity;GO:0004672//protein kinase activity;GO:0046332//SMAD binding;GO:0001102//RNA polymerase II activating transcription factor binding;GO:0046790//virion binding	GO:0046330//positive regulation of JNK cascade;GO:0060235//lens induction in camera-type eye;GO:0010842//retina layer formation;GO:0032092//positive regulation of protein binding;GO:0050882//voluntary musculoskeletal movement;GO:0007224//smoothened signaling pathway;GO:0045766//positive regulation of angiogenesis;GO:0097193//intrinsic apoptotic signaling pathway;GO:0001654//eye development;GO:000…	XP_011721983.1//PREDICTED: homeodomain-interacting protein kinase 2 isoform X1 [Macaca nemestrina];XP_011721986.1//PREDICTED: homeodomain-interacting protein kinase 2 isoform X4 [Macaca nemestrina]
immune system process	ANPEP	290	3740	110	2206	3.36184	0	Up	0	GO:0005765//lysosomal membrane;GO:0070062//extracellular exosome;GO:0005615//extracellular space;GO:0005634//nucleus;GO:0030667//secretory granule membrane;GO:0009897//external side of plasma membrane;GO:0005793//endoplasmic reticulum-Golgi intermediate compartment;GO:0005737//cytoplasm;GO:0016021//integral component of membrane;GO:0005886//plasma membrane	GO:0004177//aminopeptidase activity;GO:0008237//metallopeptidase activity;GO:0004872//receptor activity;GO:0008270//zinc ion binding;GO:0042277//peptide binding;GO:0001618//virus receptor activity;GO:0070006//metalloaminopeptidase activity	GO:0008217//regulation of blood pressure;GO:0001525//angiogenesis;GO:0007165//signal transduction;GO:0030154//cell differentiation;GO:0007267//cell-cell signaling;GO:0043171//peptide catabolic process;GO:0006508//proteolysis;GO:0043312//neutrophil degranulation	BAD93155.1//membrane alanine aminopeptidase precursor variant, partial [Homo sapiens]
immune system process	PYCARD	29108	782	26	182	1.84334	4.65e-15	Up	1.34e-14	GO:0005737//cytoplasm;GO:0008385//IkappaB kinase complex;GO:0072559//NLRP3 inflammasome complex;GO:0035578//azurophil granule lumen;GO:0005730//nucleolus;GO:0072558//NLRP1 inflammasome complex;GO:0005829//cytosol;GO:0005739//mitochondrion;GO:0097169//AIM2 inflammasome complex	GO:0002020//protease binding;GO:0017024//myosin I binding;GO:0097153//cysteine-type endopeptidase activity involved in apoptotic process;GO:0008656//cysteine-type endopeptidase activator activity involved in apoptotic process;GO:0042803//protein homodimerization activity;GO:0070700//BMP receptor binding;GO:0005138//interleukin-6 receptor binding;GO:0005523//tropomyosin binding;GO:0032090//Pyrin d…	GO:0046330//positive regulation of JNK cascade;GO:0002218//activation of innate immune response;GO:0071222//cellular response to lipopolysaccharide;GO:0010803//regulation of tumor necrosis factor-mediated signaling pathway;GO:0032760//positive regulation of tumor necrosis factor production;GO:0071347//cellular response to interleukin-1;GO:2001238//positive regulation of extrinsic apoptotic signal…	NP_037390.2//apoptosis-associated speck-like protein containing a CARD isoform a [Homo sapiens];NP_660183.1//apoptosis-associated speck-like protein containing a CARD isoform b [Homo sapiens]
immune system process	CD274	29126	3375	120	1172	2.32385	1.19e-113	Up	8.89e-114	GO:0012505//endomembrane system;GO:0070062//extracellular exosome;GO:0009897//external side of plasma membrane;GO:0016021//integral component of membrane;GO:0005886//plasma membrane	NA	GO:0046007//negative regulation of activated T cell proliferation;GO:0007165//signal transduction;GO:0030335//positive regulation of cell migration;GO:0032693//negative regulation of interleukin-10 production;GO:0034097//response to cytokine;GO:0042102//positive regulation of T cell proliferation;GO:0007166//cell surface receptor signaling pathway;GO:0031295//T cell costimulation;GO:1903556//nega…	NP_054862.1//programmed cell death 1 ligand 1 isoform a precursor [Homo sapiens];NP_001300958.1//programmed cell death 1 ligand 1 isoform c precursor [Homo sapiens];NP_001254635.1//programmed cell death 1 ligand 1 isoform b precursor [Homo sapiens]
immune system process	RACGAP1	29127	3205	623	3585	1.56065	1.53e-202	Up	6.86e-203	GO:0070062//extracellular exosome;GO:0072686//mitotic spindle;GO:0005634//nucleus;GO:0005654//nucleoplasm;GO:0005874//microtubule;GO:0051233//spindle midzone;GO:0097149//centralspindlin complex;GO:0001669//acrosomal vesicle;GO:0005622//intracellular;GO:0005737//cytoplasm;GO:0030496//midbody;GO:0032154//cleavage furrow;GO:0005829//cytosol;GO:0031234//extrinsic component of cytoplasmic side of plas…	GO:0008017//microtubule binding;GO:0019901//protein kinase binding;GO:0046872//metal ion binding;GO:0043015//gamma-tubulin binding;GO:0005547//phosphatidylinositol-3,4,5-trisphosphate binding;GO:0048487//beta-tubulin binding;GO:0043014//alpha-tubulin binding;GO:0005096//GTPase activator activity	GO:0032467//positive regulation of cytokinesis;GO:0007018//microtubule-based movement;GO:0000915//actomyosin contractile ring assembly;GO:0008272//sulfate transport;GO:0045995//regulation of embryonic development;GO:0006890//retrograde vesicle-mediated transport, Golgi to ER;GO:0035556//intracellular signal transduction;GO:0007283//spermatogenesis;GO:0051256//mitotic spindle midzone assembly;GO:0…	NP_001306935.1//rac GTPase-activating protein 1 isoform c [Homo sapiens];XP_012364017.1//PREDICTED: rac GTPase-activating protein 1 isoform X1 [Nomascus leucogenys];NP_001306936.1//rac GTPase-activating protein 1 isoform d [Homo sapiens]
immune system process	CXCL2	2920	1234	17.73	161.4	2.22236	9.64e-17	Up	2.66e-16	GO:0005615//extracellular space;GO:0005576//extracellular region	GO:0045236//CXCR chemokine receptor binding;GO:0008009//chemokine activity	GO:0007186//G-protein coupled receptor signaling pathway;GO:0061844//antimicrobial humoral immune response mediated by antimicrobial peptide;GO:0090023//positive regulation of neutrophil chemotaxis;GO:0042127//regulation of cell proliferation;GO:0070098//chemokine-mediated signaling pathway;GO:0031640//killing of cells of other organism;GO:0032496//response to lipopolysaccharide;GO:0002237//respo…	XP_001092240.2//PREDICTED: uncharacterized protein LOC702067 [Macaca mulatta]
immune system process	CXCL3	2921	1166	11.34	115.22	2.38088	1.82e-13	Up	5.56e-13	GO:0005615//extracellular space;GO:0005576//extracellular region	GO:0045236//CXCR chemokine receptor binding;GO:0008009//chemokine activity	GO:0007186//G-protein coupled receptor signaling pathway;GO:0061844//antimicrobial humoral immune response mediated by antimicrobial peptide;GO:0030593//neutrophil chemotaxis;GO:0090023//positive regulation of neutrophil chemotaxis;GO:0042127//regulation of cell proliferation;GO:0070098//chemokine-mediated signaling pathway;GO:0031640//killing of cells of other organism;GO:0032496//response to li…	XP_007997073.1//PREDICTED: C-X-C motif chemokine 3 [Chlorocebus sabaeus]
immune system process	SNX10	29887	2555	53	21	-2.29962	6.85e-12	Down	2.22e-11	GO:0005768//endosome;GO:0005634//nucleus;GO:0005783//endoplasmic reticulum;GO:0005815//microtubule organizing center;GO:0019898//extrinsic component of membrane;GO:0005813//centrosome;GO:0031313//extrinsic component of endosome membrane	GO:0005545//1-phosphatidylinositol binding;GO:0051117//ATPase binding;GO:0035091//phosphatidylinositol binding	GO:0030316//osteoclast differentiation;GO:0061512//protein localization to cilium;GO:1990830//cellular response to leukemia inhibitory factor;GO:0060271//cilium assembly;GO:0016050//vesicle organization;GO:0071539//protein localization to centrosome;GO:0006897//endocytosis;GO:0007032//endosome organization;GO:0015031//protein transport	NP_001305127.1//sorting nexin-10 isoform 4 [Homo sapiens];NP_037454.2//sorting nexin-10 isoform 1 [Homo sapiens];NP_001186766.1//sorting nexin-10 isoform 2 [Homo sapiens];XP_009241211.1//PREDICTED: sorting nexin-10 isoform X3 [Pongo abelii]
immune system process	MYLPF	29895	710	35	27	-1.33841	4.04e-05	Down	0.000185365	GO:0005765//lysosomal membrane;GO:0005859//muscle myosin complex;GO:0005829//cytosol	GO:0005509//calcium ion binding;GO:0008307//structural constituent of muscle	GO:0006936//muscle contraction;GO:0006955//immune response;GO:0007519//skeletal muscle tissue development	XP_006738044.1//PREDICTED: myosin regulatory light chain 2, skeletal muscle isoform type 2-like isoform X1 [Leptonychotes weddellii]
immune system process	GYPC	2995	1243	869	3421	1.01297	1.45e-99	Up	1.21e-99	GO:0016020//membrane;GO:0005887//integral component of plasma membrane;GO:0005913//cell-cell adherens junction;GO:0005886//plasma membrane;GO:0030863//cortical cytoskeleton	GO:0050839//cell adhesion molecule binding;GO:0004872//receptor activity;GO:0005102//receptor binding;GO:0042803//protein homodimerization activity	GO:0007156//homophilic cell adhesion via plasma membrane adhesion molecules;GO:0050900//leukocyte migration;GO:0008037//cell recognition;GO:0007157//heterophilic cell-cell adhesion via plasma membrane cell adhesion molecules	AAA52574.1//glycophorin C, partial [Homo sapiens];NP_002092.1//glycophorin-C isoform 1 [Homo sapiens];NP_058131.1//glycophorin-C isoform 2 [Homo sapiens]
immune system process	DPP7	29952	1633	1621	1274	-1.31154	3.05e-138	Down	1.94e-138	GO:0043231//intracellular membrane-bounded organelle;GO:0070062//extracellular exosome;GO:0035578//azurophil granule lumen;GO:0005794//Golgi apparatus;GO:0005829//cytosol;GO:0005576//extracellular region;GO:0031982//vesicle	GO:0008236//serine-type peptidase activity;GO:0008239//dipeptidyl-peptidase activity	GO:0006508//proteolysis;GO:0043312//neutrophil degranulation	NP_037511.2//dipeptidyl peptidase 2 preproprotein [Homo sapiens]
immune system process	HCLS1	3059	1943	4	166	4.41102	8.38e-30	Up	1.66e-29	GO:0005634//nucleus;GO:0005667//transcription factor complex;GO:0005829//cytosol;GO:0005739//mitochondrion;GO:0005737//cytoplasm;GO:0005886//plasma membrane	GO:0003779//actin binding;GO:0017124//SH3 domain binding;GO:0001085//RNA polymerase II transcription factor binding;GO:0019901//protein kinase binding;GO:0032403//protein complex binding	GO:0030833//regulation of actin filament polymerization;GO:0050731//positive regulation of peptidyl-tyrosine phosphorylation;GO:0051897//positive regulation of protein kinase B signaling;GO:0006355//regulation of transcription, DNA-templated;GO:0035556//intracellular signal transduction;GO:0000122//negative regulation of transcription from RNA polymerase II promoter;GO:0042531//positive regulatio…	NP_005326.2//hematopoietic lineage cell-specific protein isoform 1 [Homo sapiens];NP_001278970.1//hematopoietic lineage cell-specific protein isoform 2 [Homo sapiens]
immune system process	HEXB	3074	1943	2534	11487.8	1.2166	0	Up	0	GO:0016020//membrane;GO:0070062//extracellular exosome;GO:0035578//azurophil granule lumen;GO:0001669//acrosomal vesicle;GO:0005576//extracellular region;GO:0043202//lysosomal lumen;GO:0042582//azurophil granule	GO:0008375//acetylglucosaminyltransferase activity;GO:0102148//N-acetyl-beta-D-galactosaminidase activity;GO:0004563//beta-N-acetylhexosaminidase activity;GO:0046982//protein heterodimerization activity;GO:0042803//protein homodimerization activity	GO:0048477//oogenesis;GO:0030214//hyaluronan catabolic process;GO:0006687//glycosphingolipid metabolic process;GO:0008654//phospholipid biosynthetic process;GO:0009313//oligosaccharide catabolic process;GO:0044267//cellular protein metabolic process;GO:0007341//penetration of zona pellucida;GO:0042340//keratan sulfate catabolic process;GO:0005975//carbohydrate metabolic process;GO:0030207//chondr…	NP_000512.1//beta-hexosaminidase subunit beta isoform 1 preproprotein [Homo sapiens]
immune system process	CFH	3075	4200	4641.06	3253.03	-1.47669	0	Down	0	GO:0070062//extracellular exosome;GO:0005615//extracellular space;GO:0072562//blood microparticle;GO:0005576//extracellular region	GO:0043395//heparan sulfate proteoglycan binding;GO:0008201//heparin binding	GO:0006956//complement activation;GO:0030449//regulation of complement activation;GO:0006957//complement activation, alternative pathway;GO:0016032//viral process	NP_000177.2//complement factor H isoform a precursor [Homo sapiens];NP_001014975.1//complement factor H isoform b precursor [Homo sapiens]
immune system process	ADGRE2	30817	6483	18.59	102.9	1.50463	1.36e-07	Up	5.37e-07	GO:0031256//leading edge membrane;GO:0016021//integral component of membrane;GO:0032587//ruffle membrane;GO:0005886//plasma membrane	GO:0035374//chondroitin sulfate binding;GO:0005509//calcium ion binding;GO:0004930//G-protein coupled receptor activity	GO:0007186//G-protein coupled receptor signaling pathway;GO:0007155//cell adhesion;GO:0016477//cell migration;GO:0043304//regulation of mast cell degranulation;GO:0071621//granulocyte chemotaxis;GO:0007166//cell surface receptor signaling pathway;GO:0006954//inflammatory response	XP_016790821.1//PREDICTED: adhesion G protein-coupled receptor E2 isoform X2 [Pan troglodytes];NP_001257981.1//adhesion G protein-coupled receptor E2 isoform h precursor [Homo sapiens]
immune system process	CD209	30835	3861	200.96	68.27	-2.5216	3.35e-43	Down	5.27e-43	GO:0016020//membrane;GO:0043657//host cell;GO:0070062//extracellular exosome;GO:0009897//external side of plasma membrane;GO:0005737//cytoplasm;GO:0009986//cell surface;GO:0016021//integral component of membrane;GO:0005886//plasma membrane	GO:0030246//carbohydrate binding;GO:0046872//metal ion binding;GO:0042605//peptide antigen binding;GO:0001618//virus receptor activity;GO:0046790//virion binding;GO:0005537//mannose binding	GO:0007159//leukocyte cell-cell adhesion;GO:0019079//viral genome replication;GO:0042102//positive regulation of T cell proliferation;GO:0035556//intracellular signal transduction;GO:0046968//peptide antigen transport;GO:0009988//cell-cell recognition;GO:0042129//regulation of T cell proliferation;GO:0006897//endocytosis;GO:0019062//virion attachment to host cell;GO:0045087//innate immune respons…	NP_001138368.1//CD209 antigen isoform 3 [Homo sapiens];NP_001138371.1//CD209 antigen isoform 8 [Homo sapiens];NP_066978.1//CD209 antigen isoform 1 [Homo sapiens];NP_001138365.1//CD209 antigen isoform 5 [Homo sapiens];NP_001138366.1//CD209 antigen isoform 6 [Homo sapiens];NP_001138367.1//CD209 antigen isoform 7 [Homo sapiens];NP_001138369.1//CD209 antigen isoform 4 [Homo sapiens]
immune system process	HHEX	3087	1772	201	884	1.17283	4.01e-34	Up	7.32e-34	GO:0005634//nucleus;GO:0032993//protein-DNA complex;GO:0005737//cytoplasm	GO:0071837//HMG box domain binding;GO:0000978//RNA polymerase II proximal promoter sequence-specific DNA binding;GO:0070491//repressing transcription factor binding;GO:0042803//protein homodimerization activity;GO:0044212//transcription regulatory region DNA binding;GO:0001078//transcriptional repressor activity, RNA polymerase II proximal promoter sequence-specific DNA binding;GO:0001227//transc…	GO:0042127//regulation of cell proliferation;GO:0048853//forebrain morphogenesis;GO:0016973//poly(A)+ mRNA export from nucleus;GO:0030878//thyroid gland development;GO:0001570//vasculogenesis;GO:0007492//endoderm development;GO:0009611//response to wounding;GO:0045892//negative regulation of transcription, DNA-templated;GO:0030154//cell differentiation;GO:0060431//primary lung bud formation;GO:00…	XP_003783831.1//PREDICTED: hematopoietically-expressed homeobox protein HHEX [Otolemur garnettii]
immune system process	HLA-DMA	3108	1122	39	153	1.00797	1.93e-06	Up	8.09e-06	GO:0043231//intracellular membrane-bounded organelle;GO:0042613//MHC class II protein complex;GO:0016021//integral component of membrane	NA	GO:0002504//antigen processing and presentation of peptide or polysaccharide antigen via MHC class II;GO:0006955//immune response	NP_006111.2//HLA class II histocompatibility antigen, DM alpha chain precursor [Homo sapiens]
immune system process	HLA-DMB	3109	1412	4	61	2.96672	9.86e-10	Up	3.49e-09	GO:0005765//lysosomal membrane;GO:0042613//MHC class II protein complex;GO:0016021//integral component of membrane;GO:0031902//late endosome membrane	GO:0023026//MHC class II protein complex binding	GO:0002503//peptide antigen assembly with MHC class II protein complex;GO:0019886//antigen processing and presentation of exogenous peptide antigen via MHC class II;GO:0002399//MHC class II protein complex assembly;GO:0002504//antigen processing and presentation of peptide or polysaccharide antigen via MHC class II;GO:0006955//immune response;GO:0042102//positive regulation of T cell proliferatio…	AAL77571.1//major histocompatibility complex, partial [Gorilla gorilla]
immune system process	MNX1	3110	2176	0	21	4.4283	1.34e-05	Up	5.93e-05	GO:0005634//nucleus;GO:0005730//nucleolus;GO:0005829//cytosol	GO:0043565//sequence-specific DNA binding;GO:0003700//DNA binding transcription factor activity	GO:0009653//anatomical structure morphogenesis;GO:0006355//regulation of transcription, DNA-templated;GO:0006351//transcription, DNA-templated;GO:0031018//endocrine pancreas development;GO:0021520//spinal cord motor neuron cell fate specification;GO:0006357//regulation of transcription from RNA polymerase II promoter;GO:0048812//neuron projection morphogenesis;GO:0006959//humoral immune response	NP_005506.3//motor neuron and pancreas homeobox protein 1 isoform 1 [Homo sapiens];XP_004093116.2//PREDICTED: LOW QUALITY PROTEIN: motor neuron and pancreas homeobox protein 1 [Nomascus leucogenys]
immune system process	HLA-DPA1	3113	1697	21	180.68	2.14096	9.63e-18	Up	2.57e-17	GO:0005765//lysosomal membrane;GO:0010008//endosome membrane;GO:0030658//transport vesicle membrane;GO:0043231//intracellular membrane-bounded organelle;GO:0042613//MHC class II protein complex;GO:0030666//endocytic vesicle membrane;GO:0000139//Golgi membrane;GO:0030669//clathrin-coated endocytic vesicle membrane;GO:0009986//cell surface;GO:0071556//integral component of lumenal side of endoplasm…	GO:0042605//peptide antigen binding;GO:0032395//MHC class II receptor activity	GO:0060333//interferon-gamma-mediated signaling pathway;GO:0050852//T cell receptor signaling pathway;GO:0002504//antigen processing and presentation of peptide or polysaccharide antigen via MHC class II;GO:0042102//positive regulation of T cell proliferation;GO:0031295//T cell costimulation;GO:0050870//positive regulation of T cell activation;GO:0071346//cellular response to interferon-gamma;GO:…	XP_004087151.1//PREDICTED: HLA class II histocompatibility antigen, DP alpha 1 chain isoform X2 [Nomascus leucogenys];XP_003272212.2//PREDICTED: HLA class II histocompatibility antigen, DP alpha 1 chain isoform X1 [Nomascus leucogenys]
immune system process	HLA-DQA1	3117	1542	5.57	41.19	1.92253	3.59e-05	Up	0.000163792	GO:0005765//lysosomal membrane;GO:0010008//endosome membrane;GO:0016020//membrane;GO:0030658//transport vesicle membrane;GO:0042613//MHC class II protein complex;GO:0030666//endocytic vesicle membrane;GO:0000139//Golgi membrane;GO:0030669//clathrin-coated endocytic vesicle membrane;GO:0071556//integral component of lumenal side of endoplasmic reticulum membrane;GO:0032588//trans-Golgi network mem…	GO:0042605//peptide antigen binding;GO:0032395//MHC class II receptor activity	GO:0060333//interferon-gamma-mediated signaling pathway;GO:0019886//antigen processing and presentation of exogenous peptide antigen via MHC class II;GO:0050852//T cell receptor signaling pathway;GO:0002504//antigen processing and presentation of peptide or polysaccharide antigen via MHC class II;GO:0006955//immune response;GO:0031295//T cell costimulation	NP_002113.2//HLA class II histocompatibility antigen, DQ alpha 1 chain precursor [Homo sapiens]
immune system process	HLA-DQB1	3119	1656	6	87.95	2.90963	6.88e-13	Up	2.14e-12	GO:0005765//lysosomal membrane;GO:0010008//endosome membrane;GO:0016020//membrane;GO:0030658//transport vesicle membrane;GO:0042613//MHC class II protein complex;GO:0030666//endocytic vesicle membrane;GO:0000139//Golgi membrane;GO:0030669//clathrin-coated endocytic vesicle membrane;GO:0071556//integral component of lumenal side of endoplasmic reticulum membrane;GO:0032588//trans-Golgi network mem…	GO:0046872//metal ion binding;GO:0042605//peptide antigen binding;GO:0032395//MHC class II receptor activity	GO:0060333//interferon-gamma-mediated signaling pathway;GO:0050852//T cell receptor signaling pathway;GO:0002504//antigen processing and presentation of peptide or polysaccharide antigen via MHC class II;GO:0031295//T cell costimulation;GO:0002381//immunoglobulin production involved in immunoglobulin mediated immune response;GO:0019886//antigen processing and presentation of exogenous peptide ant…	NP_001230891.1//HLA class II histocompatibility antigen, DQ beta 1 chain isoform 1 precursor [Homo sapiens];XP_011891807.1//PREDICTED: HLA class II histocompatibility antigen, DQ beta 1 chain [Cercocebus atys]
immune system process	HLA-DRA	3122	1312	32	534	3.09668	3.42e-71	Up	3.76e-71	GO:0030658//transport vesicle membrane;GO:0030666//endocytic vesicle membrane;GO:0000139//Golgi membrane;GO:0030669//clathrin-coated endocytic vesicle membrane;GO:0032588//trans-Golgi network membrane;GO:0005887//integral component of plasma membrane;GO:0016021//integral component of membrane;GO:0005886//plasma membrane;GO:0070062//extracellular exosome;GO:0005765//lysosomal membrane;GO:0042613//…	GO:0042605//peptide antigen binding;GO:0032395//MHC class II receptor activity;GO:0023026//MHC class II protein complex binding	GO:0060333//interferon-gamma-mediated signaling pathway;GO:0050852//T cell receptor signaling pathway;GO:0002504//antigen processing and presentation of peptide or polysaccharide antigen via MHC class II;GO:0002506//polysaccharide assembly with MHC class II protein complex;GO:0016032//viral process;GO:0031295//T cell costimulation;GO:0050890//cognition;GO:0002503//peptide antigen assembly with MH…	NP_061984.2//HLA class II histocompatibility antigen, DR alpha chain precursor [Homo sapiens]
immune system process	HLA-DRB1	3123	1280	30.52	395.88	2.73322	2.1e-47	Up	3.11e-47	GO:0016020//membrane;GO:0030658//transport vesicle membrane;GO:0009897//external side of plasma membrane;GO:0030666//endocytic vesicle membrane;GO:0000139//Golgi membrane;GO:0030669//clathrin-coated endocytic vesicle membrane;GO:0032588//trans-Golgi network membrane;GO:0016021//integral component of membrane;GO:0005886//plasma membrane;GO:0070062//extracellular exosome;GO:0005765//lysosomal membr…	GO:0042605//peptide antigen binding;GO:0032395//MHC class II receptor activity;GO:0023026//MHC class II protein complex binding	GO:0035774//positive regulation of insulin secretion involved in cellular response to glucose stimulus;GO:0031295//T cell costimulation;GO:0016045//detection of bacterium;GO:0042130//negative regulation of T cell proliferation;GO:0042088//T-helper 1 type immune response;GO:0002455//humoral immune response mediated by circulating immunoglobulin;GO:0060333//interferon-gamma-mediated signaling pathw…	NP_002115.2//major histocompatibility complex, class II, DR beta 1 precursor [Homo sapiens];NP_001230894.1//major histocompatibility complex, class II, DR beta 1 precursor [Homo sapiens]
immune system process	HLA-DRB5	3127	1171	1.04	119.5	5.88027	2e-23	Up	4.59e-23	GO:0005765//lysosomal membrane;GO:0030658//transport vesicle membrane;GO:0070062//extracellular exosome;GO:0042613//MHC class II protein complex;GO:0030666//endocytic vesicle membrane;GO:0031902//late endosome membrane;GO:0000139//Golgi membrane;GO:0030669//clathrin-coated endocytic vesicle membrane;GO:0071556//integral component of lumenal side of endoplasmic reticulum membrane;GO:0032588//trans…	GO:0042605//peptide antigen binding	GO:0060333//interferon-gamma-mediated signaling pathway;GO:0019886//antigen processing and presentation of exogenous peptide antigen via MHC class II;GO:0050852//T cell receptor signaling pathway;GO:0031295//T cell costimulation	NP_002116.2//major histocompatibility complex, class II, DR beta 5 precursor [Homo sapiens]
immune system process	HLA-E	3133	2679	3083.01	14525.1	1.27212	0	Up	0	GO:0070062//extracellular exosome;GO:0032398//MHC class Ib protein complex;GO:0030670//phagocytic vesicle membrane;GO:0000139//Golgi membrane;GO:0071556//integral component of lumenal side of endoplasmic reticulum membrane;GO:0055038//recycling endosome membrane;GO:0031901//early endosome membrane;GO:0009986//cell surface;GO:0042612//MHC class I protein complex;GO:0016021//integral component of m…	GO:0046703//natural killer cell lectin-like receptor binding;GO:0030881//beta-2-microglobulin binding;GO:0042605//peptide antigen binding;GO:0005102//receptor binding;GO:0042288//MHC class I protein binding;GO:0042608//T cell receptor binding	GO:0036037//CD8-positive, alpha-beta T cell activation;GO:0060337//type I interferon signaling pathway;GO:0032759//positive regulation of TRAIL production;GO:0002474//antigen processing and presentation of peptide antigen via MHC class I;GO:0032760//positive regulation of tumor necrosis factor production;GO:0002476//antigen processing and presentation of endogenous peptide antigen via MHC class I…	NP_005507.3//HLA class I histocompatibility antigen, alpha chain E precursor [Homo sapiens]
immune system process	HLA-F	3134	1126	103.58	1443.07	2.83631	2.29e-173	Up	1.17e-173	GO:0016020//membrane;GO:0005783//endoplasmic reticulum;GO:0030670//phagocytic vesicle membrane;GO:0000139//Golgi membrane;GO:0071556//integral component of lumenal side of endoplasmic reticulum membrane;GO:0055038//recycling endosome membrane;GO:0031901//early endosome membrane;GO:0009986//cell surface;GO:0042612//MHC class I protein complex;GO:0016021//integral component of membrane;GO:0005886//…	GO:0046978//TAP1 binding;GO:0042605//peptide antigen binding;GO:0005102//receptor binding;GO:0046979//TAP2 binding	GO:0060333//interferon-gamma-mediated signaling pathway;GO:0060337//type I interferon signaling pathway;GO:0002479//antigen processing and presentation of exogenous peptide antigen via MHC class I, TAP-dependent;GO:0002480//antigen processing and presentation of exogenous peptide antigen via MHC class I, TAP-independent;GO:0002474//antigen processing and presentation of peptide antigen via MHC cl…	NP_001091948.1//HLA class I histocompatibility antigen, alpha chain F isoform 3 precursor [Homo sapiens];AAH09260.2//HLA-F protein, partial [Homo sapiens]
immune system process	HLA-G	3135	1578	88.52	678.82	1.97494	7.93e-55	Up	1.05e-54	GO:0016020//membrane;GO:0030670//phagocytic vesicle membrane;GO:0000139//Golgi membrane;GO:0071556//integral component of lumenal side of endoplasmic reticulum membrane;GO:0055038//recycling endosome membrane;GO:0031901//early endosome membrane;GO:0042612//MHC class I protein complex;GO:0005576//extracellular region;GO:0016021//integral component of membrane;GO:0012507//ER to Golgi transport vesi…	GO:0042605//peptide antigen binding;GO:0042802//identical protein binding;GO:0005102//receptor binding;GO:0042803//protein homodimerization activity	GO:0045591//positive regulation of regulatory T cell differentiation;GO:0060333//interferon-gamma-mediated signaling pathway;GO:0060337//type I interferon signaling pathway;GO:0002767//immune response-inhibiting cell surface receptor signaling pathway;GO:2001199//negative regulation of dendritic cell differentiation;GO:0006968//cellular defense response;GO:0002474//antigen processing and presenta…	XP_016866305.1//PREDICTED: HLA class I histocompatibility antigen, alpha chain G isoform X1 [Homo sapiens]
immune system process	HMOX1	3162	1606	134	778	1.57352	3.29e-46	Up	4.94e-46	GO:0016020//membrane;GO:0005634//nucleus;GO:0005783//endoplasmic reticulum;GO:0048471//perinuclear region of cytoplasm;GO:0005901//caveola;GO:0005730//nucleolus;GO:0005829//cytosol;GO:0016021//integral component of membrane;GO:0005789//endoplasmic reticulum membrane	GO:0004630//phospholipase D activity;GO:0020037//heme binding;GO:0046872//metal ion binding;GO:0004392//heme oxygenase (decyclizing) activity;GO:0004871//signal transducer activity;GO:0019899//enzyme binding;GO:0042803//protein homodimerization activity	GO:0006879//cellular iron ion homeostasis;GO:0008217//regulation of blood pressure;GO:0035094//response to nicotine;GO:0097421//liver regeneration;GO:0043305//negative regulation of mast cell degranulation;GO:0043433//negative regulation of DNA binding transcription factor activity;GO:0051260//protein homooligomerization;GO:0043627//response to estrogen;GO:0042167//heme catabolic process;GO:00430…	NP_002124.1//heme oxygenase 1 [Homo sapiens]
immune system process	ONECUT1	3175	2118	19	5	-2.89002	1.32e-06	Down	5.49e-06	GO:0005634//nucleus	GO:0001228//transcriptional activator activity, RNA polymerase II transcription regulatory region sequence-specific DNA binding;GO:0003677//DNA binding;GO:0001077//transcriptional activator activity, RNA polymerase II proximal promoter sequence-specific DNA binding	GO:0001952//regulation of cell-matrix adhesion;GO:0002064//epithelial cell development;GO:0030335//positive regulation of cell migration;GO:0006355//regulation of transcription, DNA-templated;GO:0048731//system development;GO:0060271//cilium assembly;GO:0048536//spleen development;GO:0030512//negative regulation of transforming growth factor beta receptor signaling pathway;GO:0030183//B cell diff…	NP_004489.1//hepatocyte nuclear factor 6 [Homo sapiens]
immune system process	HOXA3	3200	3381	0	2030	11.0232	2.9e-215	Up	1.22e-215	GO:0005634//nucleus;GO:0005654//nucleoplasm	GO:0071837//HMG box domain binding;GO:0043565//sequence-specific DNA binding;GO:0003700//DNA binding transcription factor activity	GO:0009952//anterior/posterior pattern specification;GO:0001525//angiogenesis;GO:0006355//regulation of transcription, DNA-templated;GO:0060017//parathyroid gland development;GO:0021615//glossopharyngeal nerve morphogenesis;GO:0048538//thymus development;GO:0006351//transcription, DNA-templated;GO:0051216//cartilage development;GO:0001974//blood vessel remodeling;GO:0030878//thyroid gland develop…	NP_109377.1//homeobox protein Hox-A3 isoform a [Homo sapiens]
immune system process	HOXA5	3202	1657	2	1683	8.7528	7.65e-247	Up	2.84e-247	GO:0005634//nucleus	GO:0000978//RNA polymerase II proximal promoter sequence-specific DNA binding;GO:0001077//transcriptional activator activity, RNA polymerase II proximal promoter sequence-specific DNA binding	GO:0009952//anterior/posterior pattern specification;GO:0016477//cell migration;GO:0033599//regulation of mammary gland epithelial cell proliferation;GO:0060638//mesenchymal-epithelial cell signaling;GO:0003016//respiratory system process;GO:0030878//thyroid gland development;GO:0043065//positive regulation of apoptotic process;GO:0060484//lung-associated mesenchyme development;GO:0045647//negati…	XP_007980005.1//PREDICTED: homeobox protein Hox-A5 [Chlorocebus sabaeus]
immune system process	HOXA7	3204	2018	0	31	4.99018	1.55e-07	Up	6.11e-07	GO:0005634//nucleus;GO:0005654//nucleoplasm;GO:0031965//nuclear membrane	GO:0000978//RNA polymerase II proximal promoter sequence-specific DNA binding;GO:0043565//sequence-specific DNA binding;GO:0001077//transcriptional activator activity, RNA polymerase II proximal promoter sequence-specific DNA binding;GO:0008134//transcription factor binding	GO:0002686//negative regulation of leukocyte migration;GO:0009952//anterior/posterior pattern specification;GO:0045892//negative regulation of transcription, DNA-templated;GO:0001525//angiogenesis;GO:0000122//negative regulation of transcription from RNA polymerase II promoter;GO:0048863//stem cell differentiation;GO:0048704//embryonic skeletal system morphogenesis;GO:0045944//positive regulation…	NP_008827.2//homeobox protein Hox-A7 [Homo sapiens]
immune system process	HOXB3	3213	3627	536.99	5229.83	2.31978	0	Up	0	GO:0005634//nucleus	GO:0000978//RNA polymerase II proximal promoter sequence-specific DNA binding;GO:0000979//RNA polymerase II core promoter sequence-specific DNA binding;GO:0043565//sequence-specific DNA binding;GO:0001077//transcriptional activator activity, RNA polymerase II proximal promoter sequence-specific DNA binding;GO:0003700//DNA binding transcription factor activity	GO:0009952//anterior/posterior pattern specification;GO:0002244//hematopoietic progenitor cell differentiation;GO:0001525//angiogenesis;GO:0060324//face development;GO:0021615//glossopharyngeal nerve morphogenesis;GO:0051216//cartilage development;GO:0021546//rhombomere development;GO:0000122//negative regulation of transcription from RNA polymerase II promoter;GO:0030878//thyroid gland developme…	NP_002137.4//homeobox protein Hox-B3 isoform 1 [Homo sapiens]
immune system process	HOXB4	3214	2042	278	1566.34	1.53022	3.12e-87	Up	2.88e-87	GO:0005634//nucleus;GO:0005813//centrosome	GO:0043565//sequence-specific DNA binding;GO:0003700//DNA binding transcription factor activity	GO:0009952//anterior/posterior pattern specification;GO:0048539//bone marrow development;GO:0060218//hematopoietic stem cell differentiation;GO:0048103//somatic stem cell division;GO:0006351//transcription, DNA-templated;GO:0000122//negative regulation of transcription from RNA polymerase II promoter;GO:0002011//morphogenesis of an epithelial sheet;GO:0008283//cell proliferation;GO:0060216//defin…	XP_021526200.1//LOW QUALITY PROTEIN: homeobox protein Hox-B4 [Aotus nancymaae]
immune system process	HOXB7	3217	1377	4	256.82	5.0406	4.97e-47	Up	7.4e-47	GO:0005634//nucleus;GO:0005654//nucleoplasm;GO:0005829//cytosol;GO:0016604//nuclear body	GO:0000978//RNA polymerase II proximal promoter sequence-specific DNA binding;GO:0001077//transcriptional activator activity, RNA polymerase II proximal promoter sequence-specific DNA binding;GO:0003700//DNA binding transcription factor activity	GO:0009952//anterior/posterior pattern specification;GO:0090190//positive regulation of branching involved in ureteric bud morphogenesis;GO:0006355//regulation of transcription, DNA-templated;GO:0007275//multicellular organism development;GO:0045944//positive regulation of transcription from RNA polymerase II promoter;GO:0048704//embryonic skeletal system morphogenesis;GO:0030099//myeloid cell di…	NP_004493.3//homeobox protein Hox-B7 [Homo sapiens]
immune system process	HOXB8	3218	1834	2	317	6.34432	5.54e-58	Up	7.07e-58	GO:0005634//nucleus;GO:0005654//nucleoplasm	GO:0043565//sequence-specific DNA binding;GO:0003700//DNA binding transcription factor activity	GO:0009952//anterior/posterior pattern specification;GO:0008344//adult locomotory behavior;GO:0021516//dorsal spinal cord development;GO:0006351//transcription, DNA-templated;GO:0045638//negative regulation of myeloid cell differentiation;GO:0000122//negative regulation of transcription from RNA polymerase II promoter;GO:0048704//embryonic skeletal system morphogenesis;GO:0007275//multicellular o…	NP_076921.1//homeobox protein Hox-B8 [Homo sapiens]
immune system process	HP	3240	1301	26.63	18.1	-1.52108	7.08e-05	Down	0.000330354	GO:0070062//extracellular exosome;GO:1904724//tertiary granule lumen;GO:0005615//extracellular space;GO:0072562//blood microparticle;GO:0031838//haptoglobin-hemoglobin complex;GO:0035580//specific granule lumen;GO:0005576//extracellular region;GO:0071682//endocytic vesicle lumen	GO:0004252//serine-type endopeptidase activity;GO:0016209//antioxidant activity;GO:0030492//hemoglobin binding	GO:0006953//acute-phase response;GO:0042742//defense response to bacterium;GO:0051354//negative regulation of oxidoreductase activity;GO:0042542//response to hydrogen peroxide;GO:0006952//defense response;GO:0006898//receptor-mediated endocytosis;GO:0043312//neutrophil degranulation;GO:2000296//negative regulation of hydrogen peroxide catabolic process;GO:0010942//positive regulation of cell death	EAW59197.1//haptoglobin, isoform CRA_d [Homo sapiens];EAW59194.1//haptoglobin, isoform CRA_a [Homo sapiens]
immune system process	HPRT1	3251	1435	475	2139	1.20692	5.23e-83	Up	5.08e-83	GO:0070062//extracellular exosome;GO:0005829//cytosol;GO:0005737//cytoplasm	GO:0000287//magnesium ion binding;GO:0046872//metal ion binding;GO:0052657//guanine phosphoribosyltransferase activity;GO:0000166//nucleotide binding;GO:0042802//identical protein binding;GO:0042803//protein homodimerization activity;GO:0004422//hypoxanthine phosphoribosyltransferase activity	GO:0019835//cytolysis;GO:0006166//purine ribonucleoside salvage;GO:0043103//hypoxanthine salvage;GO:0042417//dopamine metabolic process;GO:0046651//lymphocyte proliferation;GO:0007625//grooming behavior;GO:0046040//IMP metabolic process;GO:0006178//guanine salvage;GO:0051289//protein homotetramerization;GO:0046100//hypoxanthine metabolic process;GO:0046038//GMP catabolic process;GO:0032264//IMP s…	NP_000185.1//hypoxanthine-guanine phosphoribosyltransferase [Homo sapiens]
immune system process	HPX	3263	1635	44	37	-1.21399	2.28e-05	Down	0.000102516	GO:0070062//extracellular exosome;GO:0005615//extracellular space;GO:0072562//blood microparticle;GO:0005623//cell;GO:0005576//extracellular region;GO:0071682//endocytic vesicle lumen	GO:0015232//heme transporter activity;GO:0046872//metal ion binding	GO:0006879//cellular iron ion homeostasis;GO:0020027//hemoglobin metabolic process;GO:0015886//heme transport;GO:0060335//positive regulation of interferon-gamma-mediated signaling pathway;GO:0002639//positive regulation of immunoglobulin production;GO:0016032//viral process;GO:0042531//positive regulation of tyrosine phosphorylation of STAT protein;GO:0006898//receptor-mediated endocytosis;GO:00…	NP_000604.1//hemopexin precursor [Homo sapiens]
immune system process	RAB37	326624	2587	31.11	13.36	-2.18347	1.73e-07	Down	6.82e-07	GO:0005768//endosome;GO:0030667//secretory granule membrane;GO:0008021//synaptic vesicle;GO:0035579//specific granule membrane;GO:0005793//endoplasmic reticulum-Golgi intermediate compartment;GO:0005886//plasma membrane;GO:0035577//azurophil granule membrane	GO:0005525//GTP binding;GO:0003924//GTPase activity	GO:0009306//protein secretion;GO:0017157//regulation of exocytosis;GO:0072659//protein localization to plasma membrane;GO:0006904//vesicle docking involved in exocytosis;GO:0043312//neutrophil degranulation	NP_001157461.1//ras-related protein Rab-37 isoform 4 [Homo sapiens];XP_003131275.2//ras-related protein Rab-37 isoform X1 [Sus scrofa];XP_013836225.2//ras-related protein Rab-37 isoform X2 [Sus scrofa];XP_003131276.2//ras-related protein Rab-37 isoform X3 [Sus scrofa]
immune system process	HRH2	3274	2624	1	33	4.08038	2.11e-07	Up	8.37e-07	GO:0005887//integral component of plasma membrane;GO:0016021//integral component of membrane;GO:0005886//plasma membrane	GO:0004969//histamine receptor activity	GO:0008542//visual learning;GO:0001697//histamine-induced gastric acid secretion;GO:0003382//epithelial cell morphogenesis;GO:0048732//gland development;GO:0001698//gastrin-induced gastric acid secretion;GO:0048565//digestive tract development;GO:0007613//memory;GO:0045907//positive regulation of vasoconstriction;GO:1901998//toxin transport;GO:0006955//immune response;GO:0048167//regulation of sy…	NP_001124527.1//histamine H2 receptor isoform 1 [Homo sapiens];XP_018884165.1//PREDICTED: histamine H2 receptor isoform X3 [Gorilla gorilla gorilla]
immune system process	HES1	3280	1475	1660	1276	-1.34357	8.6e-147	Down	5.18e-147	GO:0005634//nucleus;GO:0005654//nucleoplasm;GO:0005737//cytoplasm	GO:0003677//DNA binding;GO:0071820//N-box binding;GO:0042826//histone deacetylase binding;GO:0043565//sequence-specific DNA binding;GO:0051087//chaperone binding;GO:0042803//protein homodimerization activity;GO:0001078//transcriptional repressor activity, RNA polymerase II proximal promoter sequence-specific DNA binding	GO:0007262//STAT protein import into nucleus;GO:0021984//adenohypophysis development;GO:0061309//cardiac neural crest cell development involved in outflow tract morphogenesis;GO:2000974//negative regulation of pro-B cell differentiation;GO:0000122//negative regulation of transcription from RNA polymerase II promoter;GO:0046427//positive regulation of JAK-STAT cascade;GO:0042531//positive regulati…	NP_005515.1//transcription factor HES-1 [Homo sapiens]
immune system process	BIRC2	329	3813	1543.99	6515.36	1.11316	1.6e-218	Up	6.63e-219	GO:0005634//nucleus;GO:0001741//XY body;GO:0005737//cytoplasm;GO:0045121//membrane raft;GO:0043234//protein complex;GO:0005829//cytosol;GO:0009898//cytoplasmic side of plasma membrane;GO:0035631//CD40 receptor complex	GO:0043027//cysteine-type endopeptidase inhibitor activity involved in apoptotic process;GO:0042802//identical protein binding;GO:0047485//protein N-terminus binding;GO:0051087//chaperone binding;GO:0098770//FBXO family protein binding;GO:0004842//ubiquitin-protein transferase activity;GO:0043130//ubiquitin binding;GO:0003713//transcription coactivator activity;GO:0008270//zinc ion binding;GO:001…	GO:0060544//regulation of necroptotic process;GO:0035666//TRIF-dependent toll-like receptor signaling pathway;GO:0042127//regulation of cell proliferation;GO:1902527//positive regulation of protein monoubiquitination;GO:0001890//placenta development;GO:0007166//cell surface receptor signaling pathway;GO:0071356//cellular response to tumor necrosis factor;GO:0010803//regulation of tumor necrosis f…	NP_001157.1//baculoviral IAP repeat-containing protein 2 isoform 1 [Homo sapiens];XP_011839784.1//PREDICTED: baculoviral IAP repeat-containing protein 2 isoform X2 [Mandrillus leucophaeus]
immune system process	BIRC3	330	6932	15.01	189.64	2.69525	1.54e-23	Up	3.51e-23	GO:0005634//nucleus;GO:0005654//nucleoplasm;GO:0045121//membrane raft;GO:0005829//cytosol;GO:0043234//protein complex;GO:0005737//cytoplasm	GO:0046872//metal ion binding;GO:0043027//cysteine-type endopeptidase inhibitor activity involved in apoptotic process;GO:0016740//transferase activity;GO:0004842//ubiquitin-protein transferase activity	GO:0034121//regulation of toll-like receptor signaling pathway;GO:0038061//NIK/NF-kappaB signaling;GO:0060544//regulation of necroptotic process;GO:0035666//TRIF-dependent toll-like receptor signaling pathway;GO:0007166//cell surface receptor signaling pathway;GO:2000116//regulation of cysteine-type endopeptidase activity;GO:0007283//spermatogenesis;GO:0010803//regulation of tumor necrosis factor…	NP_001156.1//baculoviral IAP repeat-containing protein 3 [Homo sapiens]
immune system process	HSPA6	3310	2370	7.37	44	1.61375	0.000118033	Up	0.000561273	GO:0034774//secretory granule lumen;GO:0070062//extracellular exosome;GO:0072562//blood microparticle;GO:0005737//cytoplasm;GO:0005814//centriole;GO:0005829//cytosol;GO:1904813//ficolin-1-rich granule lumen;GO:0005576//extracellular region	GO:0005524//ATP binding;GO:0031072//heat shock protein binding;GO:0051082//unfolded protein binding;GO:0019899//enzyme binding;GO:0042623//ATPase activity, coupled	GO:0006986//response to unfolded protein;GO:0043312//neutrophil degranulation;GO:0034605//cellular response to heat;GO:0042026//protein refolding	NP_002146.2//heat shock 70 kDa protein 6 [Homo sapiens]
immune system process	APOB	338	14121	19	4	-3.21194	4.41e-07	Down	1.78e-06	GO:0005788//endoplasmic reticulum lumen;GO:0005790//smooth endoplasmic reticulum;GO:0010008//endosome membrane;GO:0005615//extracellular space;GO:0034362//low-density lipoprotein particle;GO:0005737//cytoplasm;GO:0030669//clathrin-coated endocytic vesicle membrane;GO:0043025//neuronal cell body;GO:0034363//intermediate-density lipoprotein particle;GO:0034359//mature chylomicron;GO:0042627//chylom…	GO:0005319//lipid transporter activity;GO:0035473//lipase binding;GO:0008201//heparin binding;GO:0017127//cholesterol transporter activity;GO:0050750//low-density lipoprotein particle receptor binding;GO:0005543//phospholipid binding	GO:0010744//positive regulation of macrophage derived foam cell differentiation;GO:0043687//post-translational protein modification;GO:0034374//low-density lipoprotein particle remodeling;GO:0071356//cellular response to tumor necrosis factor;GO:0030301//cholesterol transport;GO:0033344//cholesterol efflux;GO:0044267//cellular protein metabolic process;GO:0034379//very-low-density lipoprotein par…	NP_000375.2//apolipoprotein B-100 precursor [Homo sapiens]
immune system process	ICAM1	3383	3249	231.04	6031.81	3.74236	0	Up	0	GO:0031012//extracellular matrix;GO:0070062//extracellular exosome;GO:0005925//focal adhesion;GO:0009897//external side of plasma membrane;GO:0001772//immunological synapse;GO:0009986//cell surface;GO:0045121//membrane raft;GO:0005887//integral component of plasma membrane;GO:0016021//integral component of membrane	GO:0005178//integrin binding;GO:0004872//receptor activity;GO:0004888//transmembrane signaling receptor activity;GO:0001618//virus receptor activity	GO:0007159//leukocyte cell-cell adhesion;GO:0033627//cell adhesion mediated by integrin;GO:0002291//T cell activation via T cell receptor contact with antigen bound to MHC molecule on antigen presenting cell;GO:1900027//regulation of ruffle assembly;GO:0002693//positive regulation of cellular extravasation;GO:1902042//negative regulation of extrinsic apoptotic signaling pathway via death domain r…	NP_000192.2//intercellular adhesion molecule 1 precursor [Homo sapiens]
immune system process	ICAM2	3384	1153	11	2.59	-3.0505	8.21e-05	Down	0.000384918	GO:0016020//membrane;GO:0070062//extracellular exosome;GO:0005887//integral component of plasma membrane;GO:0032154//cleavage furrow;GO:0001931//uropod;GO:0005886//plasma membrane	GO:0005178//integrin binding	GO:0007155//cell adhesion;GO:0030198//extracellular matrix organization;GO:0002223//stimulatory C-type lectin receptor signaling pathway;GO:0050776//regulation of immune response	BAD93115.1//intercellular adhesion molecule 2 precursor variant, partial [Homo sapiens];XP_012357006.1//PREDICTED: intercellular adhesion molecule 2 isoform X1 [Nomascus leucogenys]
immune system process	TMEM173	340061	1795	58	1143	3.33661	5.97e-160	Up	3.29e-160	GO:0005654//nucleoplasm;GO:0030667//secretory granule membrane;GO:0005741//mitochondrial outer membrane;GO:0005777//peroxisome;GO:0048471//perinuclear region of cytoplasm;GO:0005829//cytosol;GO:0005794//Golgi apparatus;GO:0016021//integral component of membrane;GO:0005789//endoplasmic reticulum membrane;GO:0005886//plasma membrane;GO:0030659//cytoplasmic vesicle membrane	GO:0042802//identical protein binding;GO:0031625//ubiquitin protein ligase binding;GO:0035438//cyclic-di-GMP binding;GO:0008134//transcription factor binding;GO:0042803//protein homodimerization activity;GO:0061507//cyclic-GMP-AMP binding;GO:0019901//protein kinase binding	GO:0032481//positive regulation of type I interferon production;GO:0002218//activation of innate immune response;GO:0032479//regulation of type I interferon production;GO:0032092//positive regulation of protein binding;GO:0071407//cellular response to organic cyclic compound;GO:0035458//cellular response to interferon-beta;GO:0043312//neutrophil degranulation;GO:0045087//innate immune response;GO…	NP_001288667.1//stimulator of interferon genes protein isoform 2 [Homo sapiens];NP_938023.1//stimulator of interferon genes protein isoform 1 [Homo sapiens]
immune system process	IFI16	3428	2750	548	8142	2.92912	0	Up	0	GO:0016020//membrane;GO:0005634//nucleus;GO:0005654//nucleoplasm;GO:0005730//nucleolus;GO:0005829//cytosol;GO:0016607//nuclear speck	GO:0000978//RNA polymerase II proximal promoter sequence-specific DNA binding;GO:0003723//RNA binding;GO:0042802//identical protein binding;GO:0003690//double-stranded DNA binding;GO:0008134//transcription factor binding;GO:0001047//core promoter binding;GO:0001078//transcriptional repressor activity, RNA polymerase II proximal promoter sequence-specific DNA binding	GO:0072332//intrinsic apoptotic signaling pathway by p53 class mediator;GO:0032481//positive regulation of type I interferon production;GO:0002218//activation of innate immune response;GO:0030099//myeloid cell differentiation;GO:0097202//activation of cysteine-type endopeptidase activity;GO:0001819//positive regulation of cytokine production;GO:0042149//cellular response to glucose starvation;GO:…	BAD92226.1//Interferon, gamma-inducible protein 16 variant, partial [Homo sapiens];NP_001193496.1//gamma-interferon-inducible protein 16 isoform 1 [Homo sapiens]
immune system process	IFI35	3430	1260	106	691	1.7406	2.44e-47	Up	3.62e-47	GO:0005634//nucleus;GO:0005829//cytosol	NA	GO:0060337//type I interferon signaling pathway	NP_005524.2//interferon-induced 35 kDa protein isoform 1 [Homo sapiens]
immune system process	IFNGR1	3459	2138	724	3010	1.09169	5.06e-99	Up	4.25e-99	GO:0030425//dendrite;GO:0043231//intracellular membrane-bounded organelle;GO:0005783//endoplasmic reticulum;GO:0005887//integral component of plasma membrane;GO:0016021//integral component of membrane;GO:0005886//plasma membrane;GO:0014069//postsynaptic density;GO:0031982//vesicle	GO:0004906//interferon-gamma receptor activity;GO:0019955//cytokine binding;GO:0004896//cytokine receptor activity	GO:0060333//interferon-gamma-mediated signaling pathway;GO:0007165//signal transduction;GO:0060334//regulation of interferon-gamma-mediated signaling pathway;GO:0051607//defense response to virus;GO:0019221//cytokine-mediated signaling pathway;GO:0009615//response to virus	NP_000407.1//interferon gamma receptor 1 precursor [Homo sapiens]
immune system process	IGF1	3479	7204	79.65	42.42	-1.87295	2.07e-13	Down	6.33e-13	GO:0035867//alphav-beta3 integrin-IGF-1-IGF1R complex;GO:0070382//exocytic vesicle;GO:0005615//extracellular space;GO:0042567//insulin-like growth factor ternary complex;GO:0005576//extracellular region;GO:0005622//intracellular	GO:0008083//growth factor activity;GO:0005178//integrin binding;GO:0005159//insulin-like growth factor receptor binding;GO:0005158//insulin receptor binding;GO:0005179//hormone activity	GO:2000679//positive regulation of transcription regulatory region DNA binding;GO:0043491//protein kinase B signaling;GO:1904075//positive regulation of trophectodermal cell proliferation;GO:0070371//ERK1 and ERK2 cascade;GO:0043568//positive regulation of insulin-like growth factor receptor signaling pathway;GO:0045821//positive regulation of glycolytic process;GO:0045445//myoblast differentiati…	BAD92421.1//insulin-like growth factor 1 (somatomedin C); insulin-like growth factor 1 (somatomedia C) variant, partial [Homo sapiens];XP_009002741.1//PREDICTED: insulin-like growth factor I isoform X1 [Callithrix jacchus]
immune system process	IGF2	3481	4819	190	43704	6.88161	0	Up	0	GO:0031093//platelet alpha granule lumen;GO:0070062//extracellular exosome;GO:0005615//extracellular space;GO:0005576//extracellular region;GO:0005886//plasma membrane	GO:0008083//growth factor activity;GO:0048018//receptor ligand activity;GO:0043539//protein serine/threonine kinase activator activity;GO:0005159//insulin-like growth factor receptor binding;GO:0005158//insulin receptor binding;GO:0005179//hormone activity	GO:0031056//regulation of histone modification;GO:0050731//positive regulation of peptidyl-tyrosine phosphorylation;GO:0051897//positive regulation of protein kinase B signaling;GO:0008286//insulin receptor signaling pathway;GO:0006349//regulation of gene expression by genetic imprinting;GO:0006355//regulation of transcription, DNA-templated;GO:0046628//positive regulation of insulin receptor sig…	NP_001121070.1//insulin-like growth factor II isoform 2 [Homo sapiens]
immune system process	RAET1G	353091	1181	4.74	63.66	2.78341	1.43e-09	Up	5.1e-09	GO:0005783//endoplasmic reticulum;GO:0005576//extracellular region;GO:0016021//integral component of membrane;GO:0005886//plasma membrane;GO:0031225//anchored component of membrane	GO:0046703//natural killer cell lectin-like receptor binding	GO:0006501//C-terminal protein lipidation;GO:0042267//natural killer cell mediated cytotoxicity;GO:0016032//viral process	NP_001001788.2//retinoic acid early transcript 1G protein preproprotein [Homo sapiens]
immune system process	SLCO4C1	353189	5334	39	13.01	-2.54787	3.22e-10	Down	1.12e-09	GO:0016323//basolateral plasma membrane;GO:0070062//extracellular exosome;GO:0005887//integral component of plasma membrane;GO:0016021//integral component of membrane;GO:0035579//specific granule membrane;GO:0005886//plasma membrane;GO:0035577//azurophil granule membrane	GO:0005215//transporter activity;GO:0015347//sodium-independent organic anion transmembrane transporter activity	GO:0043252//sodium-independent organic anion transport;GO:0030154//cell differentiation;GO:0007275//multicellular organism development;GO:0043312//neutrophil degranulation;GO:0006811//ion transport;GO:0007283//spermatogenesis	NP_851322.3//solute carrier organic anion transporter family member 4C1 [Homo sapiens]
immune system process	IGLL1	3543	799	0	35.54	5.18736	2.15e-08	Up	8.09e-08	GO:0016020//membrane;GO:0070062//extracellular exosome;GO:0072562//blood microparticle;GO:0009897//external side of plasma membrane;GO:0005576//extracellular region;GO:0042571//immunoglobulin complex, circulating	GO:0034987//immunoglobulin receptor binding;GO:0003823//antigen binding	GO:0006958//complement activation, classical pathway;GO:0050853//B cell receptor signaling pathway;GO:0006911//phagocytosis, engulfment;GO:0006910//phagocytosis, recognition;GO:0050900//leukocyte migration;GO:0006955//immune response;GO:0042742//defense response to bacterium;GO:0050871//positive regulation of B cell activation;GO:0045087//innate immune response	AAH12159.1//IGL@ protein [Homo sapiens];NP_064455.1//immunoglobulin lambda-like polypeptide 1 isoform a precursor [Homo sapiens]
immune system process	FAS	355	3868	382	222	-1.74703	3.98e-51	Down	5.58e-51	GO:0016020//membrane;GO:0009986//cell surface;GO:0031264//death-inducing signaling complex;GO:0031265//CD95 death-inducing signaling complex;GO:0005829//cytosol	GO:0004872//receptor activity;GO:0042802//identical protein binding;GO:0004888//transmembrane signaling receptor activity;GO:0019900//kinase binding;GO:0005516//calmodulin binding	GO:0097296//activation of cysteine-type endopeptidase activity involved in apoptotic signaling pathway;GO:0006924//activation-induced cell death of T cells;GO:0006955//immune response;GO:0006919//activation of cysteine-type endopeptidase activity involved in apoptotic process;GO:0006915//apoptotic process	NP_001307548.1//tumor necrosis factor receptor superfamily member 6 isoform 4 precursor [Homo sapiens];NP_690611.1//tumor necrosis factor receptor superfamily member 6 isoform 3 precursor [Homo sapiens];NP_690610.1//tumor necrosis factor receptor superfamily member 6 isoform 2 precursor [Homo sapiens];NP_000034.1//tumor necrosis factor receptor superfamily member 6 isoform 1 precursor [Homo sapie…
immune system process	IL1A	3552	2947	2	218	5.80417	6.29e-41	Up	1.03e-40	GO:0005615//extracellular space;GO:0005829//cytosol;GO:0005576//extracellular region	GO:0005125//cytokine activity;GO:0005507//copper ion binding;GO:0005149//interleukin-1 receptor binding	GO:2001240//negative regulation of extrinsic apoptotic signaling pathway in absence of ligand;GO:0032755//positive regulation of interleukin-6 production;GO:0097192//extrinsic apoptotic signaling pathway in absence of ligand;GO:0010575//positive regulation of vascular endothelial growth factor production;GO:0051781//positive regulation of cell division;GO:0070498//interleukin-1-mediated signaling…	NP_000566.3//interleukin-1 alpha precursor [Homo sapiens]
immune system process	IL1R1	3554	4990	274	7864.33	3.87906	0	Up	0	GO:0016020//membrane;GO:0043231//intracellular membrane-bounded organelle;GO:0009986//cell surface;GO:0005887//integral component of plasma membrane;GO:0005576//extracellular region;GO:0016021//integral component of membrane;GO:0005886//plasma membrane	GO:0002020//protease binding;GO:0005161//platelet-derived growth factor receptor binding;GO:0004909//interleukin-1, Type I, activating receptor activity;GO:0004888//transmembrane signaling receptor activity;GO:0004871//signal transducer activity;GO:0004908//interleukin-1 receptor activity;GO:0019966//interleukin-1 binding	GO:0050727//regulation of inflammatory response;GO:2000391//positive regulation of neutrophil extravasation;GO:0070555//response to interleukin-1;GO:2000661//positive regulation of interleukin-1-mediated signaling pathway;GO:0006955//immune response;GO:0007166//cell surface receptor signaling pathway;GO:0070498//interleukin-1-mediated signaling pathway	NP_001275635.1//interleukin-1 receptor type 1 isoform 2 precursor [Homo sapiens];NP_000868.1//interleukin-1 receptor type 1 isoform 1 precursor [Homo sapiens]
immune system process	IL1RAP	3556	4420	436	2138	1.32985	3.63e-96	Up	3.12e-96	GO:0016020//membrane;GO:0005615//extracellular space;GO:0005887//integral component of plasma membrane;GO:0016021//integral component of membrane;GO:0005886//plasma membrane	GO:1990782//protein tyrosine kinase binding;GO:0004871//signal transducer activity;GO:0002114//interleukin-33 receptor activity;GO:0004908//interleukin-1 receptor activity	GO:1900006//positive regulation of dendrite development;GO:0051092//positive regulation of NF-kappaB transcription factor activity;GO:0051965//positive regulation of synapse assembly;GO:0006954//inflammatory response;GO:0072602//interleukin-4 secretion;GO:0042094//interleukin-2 biosynthetic process;GO:0032754//positive regulation of interleukin-5 production;GO:0032736//positive regulation of inte…	NP_001161403.1//interleukin-1 receptor accessory protein isoform 3 precursor [Homo sapiens];NP_002173.1//interleukin-1 receptor accessory protein isoform 1 precursor [Homo sapiens];NP_608273.1//interleukin-1 receptor accessory protein isoform 2 precursor [Homo sapiens]
immune system process	IL2RA	3559	2928	39.83	27.98	-1.47348	4.19e-06	Down	1.8e-05	GO:0009897//external side of plasma membrane;GO:0005622//intracellular;GO:0016021//integral component of membrane;GO:0005886//plasma membrane	GO:0005088//Ras guanyl-nucleotide exchange factor activity;GO:0008144//drug binding;GO:0019976//interleukin-2 binding;GO:0004911//interleukin-2 receptor activity	GO:0007166//cell surface receptor signaling pathway;GO:0050687//negative regulation of defense response to virus;GO:0050728//negative regulation of inflammatory response;GO:0042130//negative regulation of T cell proliferation;GO:0008283//cell proliferation;GO:0006924//activation-induced cell death of T cells;GO:0045582//positive regulation of T cell differentiation;GO:0042104//positive regulation…	NP_001295171.1//interleukin-2 receptor subunit alpha isoform 2 precursor [Homo sapiens];NP_000408.1//interleukin-2 receptor subunit alpha isoform 1 precursor [Homo sapiens];NP_001295172.1//interleukin-2 receptor subunit alpha isoform 3 precursor [Homo sapiens]
immune system process	IL6ST	3572	9051	10475.6	48952	1.26032	0	Up	0	GO:0016020//membrane;GO:0030425//dendrite;GO:0070062//extracellular exosome;GO:0005615//extracellular space;GO:0009897//external side of plasma membrane;GO:0005896//interleukin-6 receptor complex;GO:0043025//neuronal cell body;GO:0070110//ciliary neurotrophic factor receptor complex;GO:0005900//oncostatin-M receptor complex;GO:0005576//extracellular region;GO:0016021//integral component of membra…	GO:0004897//ciliary neurotrophic factor receptor activity;GO:0004924//oncostatin-M receptor activity;GO:0019970//interleukin-11 binding;GO:0004915//interleukin-6 receptor activity;GO:0004896//cytokine receptor activity;GO:0005127//ciliary neurotrophic factor receptor binding;GO:0019838//growth factor binding;GO:0042803//protein homodimerization activity;GO:0004921//interleukin-11 receptor activit…	GO:0002675//positive regulation of acute inflammatory response;GO:0010575//positive regulation of vascular endothelial growth factor production;GO:0070120//ciliary neurotrophic factor-mediated signaling pathway;GO:0034097//response to cytokine;GO:0042102//positive regulation of T cell proliferation;GO:0048861//leukemia inhibitory factor signaling pathway;GO:0005977//glycogen metabolic process;GO:…	AAA59155.1//membrane glycoprotein 130 [Homo sapiens];NP_001177910.1//interleukin-6 receptor subunit beta isoform 3 precursor [Homo sapiens];XP_009239000.1//PREDICTED: interleukin-6 receptor subunit beta [Pongo abelii]
immune system process	IL7	3574	1903	4	42	2.4283	2.52e-06	Up	1.06e-05	GO:0005615//extracellular space;GO:0005576//extracellular region	GO:0008083//growth factor activity;GO:0005125//cytokine activity;GO:0005139//interleukin-7 receptor binding	GO:0045453//bone resorption;GO:2001240//negative regulation of extrinsic apoptotic signaling pathway in absence of ligand;GO:0010468//regulation of gene expression;GO:0007267//cell-cell signaling;GO:0043066//negative regulation of apoptotic process;GO:0048873//homeostasis of number of cells within a tissue;GO:0030890//positive regulation of B cell proliferation;GO:0038111//interleukin-7-mediated …	NP_000871.1//interleukin-7 isoform 1 precursor [Homo sapiens];NP_001186817.1//interleukin-7 isoform 4 precursor [Homo sapiens];NP_001186815.1//interleukin-7 isoform 2 precursor [Homo sapiens];NP_001186816.1//interleukin-7 isoform 3 precursor [Homo sapiens]
immune system process	IL10	3586	1629	93.73	46.56	-1.97344	2.33e-16	Down	6.48e-16	GO:0005615//extracellular space;GO:0005576//extracellular region	GO:0008083//growth factor activity;GO:0005125//cytokine activity;GO:0005141//interleukin-10 receptor binding	GO:0097421//liver regeneration;GO:0032715//negative regulation of interleukin-6 production;GO:0071222//cellular response to lipopolysaccharide;GO:0071650//negative regulation of chemokine (C-C motif) ligand 5 production;GO:0030886//negative regulation of myeloid dendritic cell activation;GO:0045348//positive regulation of MHC class II biosynthetic process;GO:0032800//receptor biosynthetic process…	NP_000563.1//interleukin-10 precursor [Homo sapiens]
immune system process	IL12A	3592	1450	5	35	1.84334	0.000152668	Up	0.000731888	GO:0005788//endoplasmic reticulum lumen;GO:0005615//extracellular space;GO:0005576//extracellular region;GO:0043514//interleukin-12 complex;GO:0031906//late endosome lumen;GO:0005737//cytoplasm	GO:0008083//growth factor activity;GO:0005125//cytokine activity;GO:0042163//interleukin-12 beta subunit binding;GO:0046982//protein heterodimerization activity;GO:0005143//interleukin-12 receptor binding;GO:0045513//interleukin-27 binding	GO:0016477//cell migration;GO:0097191//extrinsic apoptotic signaling pathway;GO:0042102//positive regulation of T cell proliferation;GO:0045785//positive regulation of cell adhesion;GO:0051135//positive regulation of NK T cell activation;GO:0071222//cellular response to lipopolysaccharide;GO:0032496//response to lipopolysaccharide;GO:0007050//cell cycle arrest;GO:0008283//cell proliferation;GO:00…	XP_008981813.2//PREDICTED: interleukin-12 subunit alpha [Callithrix jacchus]
immune system process	IL13RA2	3598	1376	1	16	3.03598	0.00044648	Up	0.00222281	GO:0005615//extracellular space;GO:0005576//extracellular region;GO:0016021//integral component of membrane	GO:0004896//cytokine receptor activity;GO:0004871//signal transducer activity	GO:0016064//immunoglobulin mediated immune response;GO:0002638//negative regulation of immunoglobulin production;GO:0043305//negative regulation of mast cell degranulation	NP_000631.1//interleukin-13 receptor subunit alpha-2 precursor [Homo sapiens]
immune system process	IL15RA	3601	1558	9	290	4.04597	3.09e-48	Up	4.5e-48	GO:0005615//extracellular space;GO:0031965//nuclear membrane;GO:0031410//cytoplasmic vesicle;GO:0000139//Golgi membrane;GO:0016021//integral component of membrane;GO:0005789//endoplasmic reticulum membrane;GO:0005886//plasma membrane;GO:0030659//cytoplasmic vesicle membrane	GO:0004896//cytokine receptor activity;GO:0004871//signal transducer activity	GO:0007165//signal transduction;GO:0007259//JAK-STAT cascade;GO:0008283//cell proliferation;GO:0010977//negative regulation of neuron projection development;GO:0031667//response to nutrient levels;GO:0032825//positive regulation of natural killer cell differentiation	XP_001146125.2//PREDICTED: interleukin-15 receptor subunit alpha isoform X1 [Pan troglodytes];XP_003312489.1//PREDICTED: interleukin-15 receptor subunit alpha isoform X3 [Pan troglodytes];NP_001243694.1//interleukin-15 receptor subunit alpha isoform 4 [Homo sapiens];XP_016871684.1//PREDICTED: interleukin-15 receptor subunit alpha isoform X11 [Homo sapiens]
immune system process	AQP4	361	5236	160	0	-9.28594	1.17e-44	Down	1.8e-44	GO:0016323//basolateral plasma membrane;GO:0005887//integral component of plasma membrane;GO:0009897//external side of plasma membrane;GO:0005911//cell-cell junction;GO:0016021//integral component of membrane;GO:0005737//cytoplasm;GO:0005886//plasma membrane	GO:0015250//water channel activity;GO:0005215//transporter activity	GO:0006833//water transport;GO:0071346//cellular response to interferon-gamma;GO:0007605//sensory perception of sound;GO:0034220//ion transmembrane transport;GO:0030104//water homeostasis;GO:0070295//renal water absorption;GO:0050891//multicellular organismal water homeostasis	NP_001304313.1//aquaporin-4 isoform M1x [Homo sapiens]
immune system process	IMPDH1	3614	2451	929	4308.08	1.24928	4.9e-174	Up	2.5e-174	GO:0034774//secretory granule lumen;GO:0005634//nucleus;GO:0035578//azurophil granule lumen;GO:0005829//cytosol;GO:0005576//extracellular region;GO:1904813//ficolin-1-rich granule lumen;GO:0005737//cytoplasm	GO:0003677//DNA binding;GO:0003723//RNA binding;GO:0046872//metal ion binding;GO:0000166//nucleotide binding;GO:0003938//IMP dehydrogenase activity;GO:0003676//nucleic acid binding	GO:0006177//GMP biosynthetic process;GO:0043312//neutrophil degranulation;GO:0046651//lymphocyte proliferation;GO:0009168//purine ribonucleoside monophosphate biosynthetic process;GO:0006183//GTP biosynthetic process	NP_000874.2//inosine-5'-monophosphate dehydrogenase 1 isoform a [Homo sapiens];NP_001136048.1//inosine-5'-monophosphate dehydrogenase 1 isoform d [Homo sapiens];NP_899066.1//inosine-5'-monophosphate dehydrogenase 1 isoform b [Homo sapiens];XP_016813599.1//PREDICTED: inosine-5'-monophosphate dehydrogenase 1 isoform X2 [Pan troglodytes];XP_003921064.1//PREDICTED: inosine-5'-monophosphate dehydrogen…
immune system process	IDO1	3620	1944	103.94	95.35	-1.08846	1.2e-08	Down	4.48e-08	GO:0032421//stereocilium bundle;GO:0005829//cytosol;GO:0030485//smooth muscle contractile fiber	GO:0009055//electron transfer activity;GO:0020037//heme binding;GO:0046872//metal ion binding;GO:0033754//indoleamine 2,3-dioxygenase activity;GO:0004833//tryptophan 2,3-dioxygenase activity	GO:0034276//kynurenic acid biosynthetic process;GO:0032693//negative regulation of interleukin-10 production;GO:0032496//response to lipopolysaccharide;GO:0042130//negative regulation of T cell proliferation;GO:0002376//immune system process;GO:0033555//multicellular organismal response to stress;GO:0032735//positive regulation of interleukin-12 production;GO:0070233//negative regulation of T cel…	NP_002155.1//indoleamine 2,3-dioxygenase 1 [Homo sapiens]
immune system process	INHBA	3624	6105	5726	3742	-1.57773	0	Down	0	GO:0005615//extracellular space;GO:0043512//inhibin A complex;GO:0043509//activin A complex;GO:0005576//extracellular region;GO:0048471//perinuclear region of cytoplasm	GO:0008083//growth factor activity;GO:0005125//cytokine activity;GO:0042802//identical protein binding;GO:0017046//peptide hormone binding;GO:0046982//protein heterodimerization activity;GO:0070699//type II activin receptor binding;GO:0034711//inhibin binding;GO:0005160//transforming growth factor beta receptor binding;GO:0005179//hormone activity	GO:0045786//negative regulation of cell cycle;GO:0097191//extrinsic apoptotic signaling pathway;GO:0032270//positive regulation of cellular protein metabolic process;GO:0007166//cell surface receptor signaling pathway;GO:0008584//male gonad development;GO:0051799//negative regulation of hair follicle development;GO:0048468//cell development;GO:0008285//negative regulation of cell proliferation;GO…	XP_016867663.1//PREDICTED: inhibin beta A chain isoform X1 [Homo sapiens]
immune system process	INPP5D	3635	5291	495	7	-7.10795	7.24e-166	Down	3.85e-166	GO:0005856//cytoskeleton;GO:0045121//membrane raft;GO:0005829//cytosol;GO:0005886//plasma membrane	GO:0051425//PTB domain binding;GO:0052659//inositol-1,3,4,5-tetrakisphosphate 5-phosphatase activity;GO:0004445//inositol-polyphosphate 5-phosphatase activity;GO:0016314//phosphatidylinositol-3,4,5-trisphosphate 3-phosphatase activity;GO:0017124//SH3 domain binding;GO:0034485//phosphatidylinositol-3,4,5-trisphosphate 5-phosphatase activity	GO:0045671//negative regulation of osteoclast differentiation;GO:0016064//immunoglobulin mediated immune response;GO:0009968//negative regulation of signal transduction;GO:0006661//phosphatidylinositol biosynthetic process;GO:0035556//intracellular signal transduction;GO:0045779//negative regulation of bone resorption;GO:0043065//positive regulation of apoptotic process;GO:0045409//negative regul…	NP_005532.2//phosphatidylinositol 3,4,5-trisphosphate 5-phosphatase 1 isoform b [Homo sapiens];NP_001017915.1//phosphatidylinositol 3,4,5-trisphosphate 5-phosphatase 1 isoform a [Homo sapiens]
immune system process	ITGA6	3655	5736	1313	11161	2.12351	0	Up	0	GO:0005925//focal adhesion;GO:0009897//external side of plasma membrane;GO:0009925//basal plasma membrane;GO:0030175//filopodium;GO:0008305//integrin complex;GO:0009986//cell surface;GO:0005913//cell-cell adherens junction;GO:0030056//hemidesmosome;GO:0034676//integrin alpha6-beta4 complex;GO:0005886//plasma membrane;GO:0005604//basement membrane	GO:0031994//insulin-like growth factor I binding;GO:0046872//metal ion binding;GO:0005178//integrin binding;GO:0038132//neuregulin binding;GO:0043236//laminin binding;GO:0045296//cadherin binding	GO:0007044//cell-substrate junction assembly;GO:0030335//positive regulation of cell migration;GO:0043588//skin development;GO:0046847//filopodium assembly;GO:0022409//positive regulation of cell-cell adhesion;GO:0043547//positive regulation of GTPase activity;GO:0033627//cell adhesion mediated by integrin;GO:0098609//cell-cell adhesion;GO:0043065//positive regulation of apoptotic process;GO:0035…	XP_011742272.1//PREDICTED: integrin alpha-6 isoform X2 [Macaca nemestrina];NP_001073286.1//integrin alpha-6 isoform a preproprotein [Homo sapiens];NP_000201.2//integrin alpha-6 isoform b preproprotein [Homo sapiens]
immune system process	IRAK2	3656	3469	139.83	1114.35	2.03044	9.33e-92	Up	8.28e-92	GO:0010008//endosome membrane;GO:0005634//nucleus;GO:0005829//cytosol;GO:0005622//intracellular;GO:0005737//cytoplasm;GO:0005886//plasma membrane	GO:0004674//protein serine/threonine kinase activity;GO:0005524//ATP binding;GO:0004672//protein kinase activity;GO:0046982//protein heterodimerization activity;GO:0042803//protein homodimerization activity	GO:0035556//intracellular signal transduction;GO:0070498//interleukin-1-mediated signaling pathway;GO:0001959//regulation of cytokine-mediated signaling pathway;GO:0034162//toll-like receptor 9 signaling pathway;GO:0070555//response to interleukin-1;GO:0002756//MyD88-independent toll-like receptor signaling pathway;GO:0031663//lipopolysaccharide-mediated signaling pathway;GO:0032088//negative reg…	NP_001561.3//interleukin-1 receptor-associated kinase-like 2 [Homo sapiens]
immune system process	IRF1	3659	3567	826.45	4029.44	1.32156	1.31e-177	Up	6.55e-178	GO:0005634//nucleus;GO:0005654//nucleoplasm;GO:0005829//cytosol;GO:0000790//nuclear chromatin;GO:0005737//cytoplasm	GO:0000978//RNA polymerase II proximal promoter sequence-specific DNA binding;GO:0003677//DNA binding;GO:0043565//sequence-specific DNA binding;GO:0001077//transcriptional activator activity, RNA polymerase II proximal promoter sequence-specific DNA binding;GO:0003700//DNA binding transcription factor activity	GO:0032481//positive regulation of type I interferon production;GO:0034124//regulation of MyD88-dependent toll-like receptor signaling pathway;GO:0060337//type I interferon signaling pathway;GO:0007596//blood coagulation;GO:0071260//cellular response to mechanical stimulus;GO:0007050//cell cycle arrest;GO:2000564//regulation of CD8-positive, alpha-beta T cell proliferation;GO:0045893//positive re…	NP_002189.1//interferon regulatory factor 1 isoform 1 [Homo sapiens]
immune system process	IRF7	3665	2044	197	187	-1.03917	1.35e-13	Down	4.1e-13	GO:0010008//endosome membrane;GO:0005634//nucleus;GO:0005654//nucleoplasm;GO:0005829//cytosol;GO:0005737//cytoplasm	GO:0000982//transcription factor activity, RNA polymerase II proximal promoter sequence-specific DNA binding;GO:0003677//DNA binding;GO:0000979//RNA polymerase II core promoter sequence-specific DNA binding;GO:0003700//DNA binding transcription factor activity	GO:0032481//positive regulation of type I interferon production;GO:0034124//regulation of MyD88-dependent toll-like receptor signaling pathway;GO:0060337//type I interferon signaling pathway;GO:0016064//immunoglobulin mediated immune response;GO:0032479//regulation of type I interferon production;GO:0035666//TRIF-dependent toll-like receptor signaling pathway;GO:0019043//establishment of viral la…	NP_004020.1//interferon regulatory factor 7 isoform b [Homo sapiens];NP_004022.2//interferon regulatory factor 7 isoform d [Homo sapiens];NP_001563.2//interferon regulatory factor 7 isoform a [Homo sapiens]
immune system process	ITGA1	3672	4811	1587.95	31876	3.36322	0	Up	0	GO:0016020//membrane;GO:0070062//extracellular exosome;GO:0005925//focal adhesion;GO:0009897//external side of plasma membrane;GO:0001669//acrosomal vesicle;GO:0043005//neuron projection;GO:0043204//perikaryon;GO:0008305//integrin complex;GO:0034665//integrin alpha1-beta1 complex;GO:0009986//cell surface;GO:0045121//membrane raft;GO:0005886//plasma membrane;GO:0045178//basal part of cell	GO:0046872//metal ion binding;GO:0098639//collagen binding involved in cell-matrix adhesion;GO:0005518//collagen binding;GO:0019903//protein phosphatase binding;GO:0005102//receptor binding	GO:0042059//negative regulation of epidermal growth factor receptor signaling pathway;GO:0043525//positive regulation of neuron apoptotic process;GO:0000187//activation of MAPK activity;GO:0030593//neutrophil chemotaxis;GO:0006936//muscle contraction;GO:0032516//positive regulation of phosphoprotein phosphatase activity;GO:0045123//cellular extravasation;GO:0007160//cell-matrix adhesion;GO:004881…	NP_852478.1//integrin alpha-1 precursor [Homo sapiens]
immune system process	ITGA2	3673	7878	2076.84	24492.3	2.59585	0	Up	0	GO:0030424//axon;GO:0005634//nucleus;GO:0005925//focal adhesion;GO:0009897//external side of plasma membrane;GO:0048471//perinuclear region of cytoplasm;GO:0034666//integrin alpha2-beta1 complex;GO:0008305//integrin complex;GO:0009986//cell surface;GO:0043679//axon terminus;GO:0005886//plasma membrane;GO:0045178//basal part of cell	GO:0001540//amyloid-beta binding;GO:0098639//collagen binding involved in cell-matrix adhesion;GO:0046982//protein heterodimerization activity;GO:0043236//laminin binding;GO:0043395//heparan sulfate proteoglycan binding;GO:0038064//collagen receptor activity;GO:0046872//metal ion binding;GO:0005518//collagen binding;GO:0005178//integrin binding;GO:0001618//virus receptor activity;GO:0032403//prot…	GO:0043589//skin morphogenesis;GO:0051971//positive regulation of transmission of nerve impulse;GO:0007596//blood coagulation;GO:0060100//positive regulation of phagocytosis, engulfment;GO:0071260//cellular response to mechanical stimulus;GO:0033343//positive regulation of collagen binding;GO:0032967//positive regulation of collagen biosynthetic process;GO:0033627//cell adhesion mediated by integ…	NP_002194.2//integrin alpha-2 precursor [Homo sapiens]
immune system process	ITGA9	3680	3962	9	50	1.50991	9.72e-05	Up	0.000459681	GO:0008305//integrin complex;GO:0034679//integrin alpha9-beta1 complex;GO:0005886//plasma membrane;GO:0009925//basal plasma membrane	GO:0046872//metal ion binding;GO:0005518//collagen binding;GO:0043236//laminin binding	GO:0007155//cell adhesion;GO:0030593//neutrophil chemotaxis;GO:0030198//extracellular matrix organization;GO:0007229//integrin-mediated signaling pathway;GO:0042060//wound healing	NP_002198.2//integrin alpha-9 precursor [Homo sapiens]
immune system process	ITGAV	3685	7053	32429	31125	-1.02323	0	Down	0	GO:0070062//extracellular exosome;GO:0034685//integrin alphav-beta6 complex;GO:0005925//focal adhesion;GO:0009897//external side of plasma membrane;GO:0032587//ruffle membrane;GO:0034684//integrin alphav-beta5 complex;GO:0031258//lamellipodium membrane;GO:0035867//alphav-beta3 integrin-IGF-1-IGF1R complex;GO:0034683//integrin alphav-beta3 complex;GO:0009986//cell surface;GO:0034686//integrin alph…	GO:0002020//protease binding;GO:0031994//insulin-like growth factor I binding;GO:0001968//fibronectin binding;GO:0005245//voltage-gated calcium channel activity;GO:0019960//C-X3-C chemokine binding;GO:0001846//opsonin binding;GO:0015026//coreceptor activity;GO:0005080//protein kinase C binding;GO:1990430//extracellular matrix protein binding;GO:0017134//fibroblast growth factor binding;GO:0038132…	GO:0016477//cell migration;GO:0097192//extrinsic apoptotic signaling pathway in absence of ligand;GO:2000425//regulation of apoptotic cell clearance;GO:0030335//positive regulation of cell migration;GO:0038044//transforming growth factor-beta secretion;GO:0032369//negative regulation of lipid transport;GO:0045785//positive regulation of cell adhesion;GO:0035987//endodermal cell differentiation;GO…	NP_001138471.1//integrin alpha-V isoform 2 precursor [Homo sapiens];BAD93131.1//integrin alpha-V precursor variant, partial [Homo sapiens]
immune system process	ITGB3	3690	4894	387	19738	4.70848	0	Up	0	GO:0032587//ruffle membrane;GO:0042470//melanosome;GO:0043235//receptor complex;GO:0008305//integrin complex;GO:0035867//alphav-beta3 integrin-IGF-1-IGF1R complex;GO:0034683//integrin alphav-beta3 complex;GO:0005887//integral component of plasma membrane;GO:0005886//plasma membrane;GO:0031527//filopodium membrane;GO:0070062//extracellular exosome;GO:0005634//nucleus;GO:0005925//focal adhesion;GO:…	GO:0002020//protease binding;GO:0005161//platelet-derived growth factor receptor binding;GO:0050839//cell adhesion molecule binding;GO:0001968//fibronectin binding;GO:0004872//receptor activity;GO:0042802//identical protein binding;GO:0015026//coreceptor activity;GO:0043184//vascular endothelial growth factor receptor 2 binding;GO:0003756//protein disulfide isomerase activity;GO:0001618//virus re…	GO:0050731//positive regulation of peptidyl-tyrosine phosphorylation;GO:0016477//cell migration;GO:0007596//blood coagulation;GO:0060055//angiogenesis involved in wound healing;GO:0010595//positive regulation of endothelial cell migration;GO:0014909//smooth muscle cell migration;GO:0033627//cell adhesion mediated by integrin;GO:0002576//platelet degranulation;GO:0045124//regulation of bone resorp…	NP_000203.2//integrin beta-3 precursor [Homo sapiens]
immune system process	ITGB5	3693	4392	5631	25446	1.21196	0	Up	0	GO:0008305//integrin complex;GO:0045335//phagocytic vesicle;GO:0070062//extracellular exosome;GO:0009986//cell surface;GO:0005925//focal adhesion;GO:0005886//plasma membrane;GO:0034684//integrin alphav-beta5 complex;GO:0043235//receptor complex	GO:0004872//receptor activity;GO:0001618//virus receptor activity	GO:0090136//epithelial cell-cell adhesion;GO:0006936//muscle contraction;GO:0035987//endodermal cell differentiation;GO:0007179//transforming growth factor beta receptor signaling pathway;GO:0007160//cell-matrix adhesion;GO:0007155//cell adhesion;GO:0002479//antigen processing and presentation of exogenous peptide antigen via MHC class I, TAP-dependent;GO:0030198//extracellular matrix organizatio…	NP_002204.2//integrin beta-5 isoform a precursor [Homo sapiens]
immune system process	ITPKB	3707	6162	1547	1331	-1.18098	2.42e-112	Down	1.84e-112	GO:0016020//membrane;GO:0005634//nucleus;GO:0005829//cytosol	GO:0005524//ATP binding;GO:0005516//calmodulin binding;GO:0008440//inositol-1,4,5-trisphosphate 3-kinase activity	GO:0000165//MAPK cascade;GO:0007165//signal transduction;GO:0007166//cell surface receptor signaling pathway;GO:0032957//inositol trisphosphate metabolic process;GO:0045638//negative regulation of myeloid cell differentiation;GO:0002262//myeloid cell homeostasis;GO:0046638//positive regulation of alpha-beta T cell differentiation;GO:0001932//regulation of protein phosphorylation;GO:0071277//cellu…	NP_002212.3//inositol-trisphosphate 3-kinase B [Homo sapiens]
immune system process	TBC1D10C	374403	1752	53	29	-1.83396	2.02e-09	Down	7.27e-09	GO:0012505//endomembrane system;GO:0016020//membrane;GO:0005829//cytosol;GO:0101003//ficolin-1-rich granule membrane;GO:0005622//intracellular;GO:0005886//plasma membrane;GO:0031527//filopodium membrane	GO:0017137//Rab GTPase binding;GO:0005096//GTPase activator activity	GO:0051534//negative regulation of NFAT protein import into nucleus;GO:0090630//activation of GTPase activity;GO:0042147//retrograde transport, endosome to Golgi;GO:0070373//negative regulation of ERK1 and ERK2 cascade;GO:0050869//negative regulation of B cell activation;GO:0006886//intracellular protein transport;GO:0043312//neutrophil degranulation;GO:0031338//regulation of vesicle fusion	NP_940919.1//carabin isoform 1 [Homo sapiens];NP_001243437.1//carabin isoform 2 [Homo sapiens]
immune system process	PTPRQ	374462	8066	100	3	-6.02291	8.59e-37	Down	1.5e-36	GO:0032421//stereocilium bundle;GO:0016021//integral component of membrane	GO:0004725//protein tyrosine phosphatase activity	GO:0060116//vestibular receptor cell morphogenesis;GO:0002244//hematopoietic progenitor cell differentiation;GO:0050910//detection of mechanical stimulus involved in sensory perception of sound;GO:0050885//neuromuscular process controlling balance	NP_001138498.1//phosphatidylinositol phosphatase PTPRQ precursor [Homo sapiens]
immune system process	KCNJ8	3764	2406	34	8	-3.05148	1.26e-10	Down	4.3e-10	GO:0008282//inward rectifying potassium channel;GO:0030016//myofibril;GO:0005887//integral component of plasma membrane;GO:0042383//sarcolemma;GO:0016021//integral component of membrane;GO:0005739//mitochondrion;GO:0005886//plasma membrane;GO:0008076//voltage-gated potassium channel complex	GO:0005524//ATP binding;GO:0005242//inward rectifier potassium channel activity;GO:0017098//sulfonylurea receptor binding;GO:1902282//voltage-gated potassium channel activity involved in ventricular cardiac muscle cell action potential repolarization;GO:0015272//ATP-activated inward rectifier potassium channel activity	GO:0006813//potassium ion transport;GO:0001822//kidney development;GO:0009268//response to pH;GO:0007507//heart development;GO:0051607//defense response to virus;GO:0032496//response to lipopolysaccharide;GO:0043330//response to exogenous dsRNA;GO:0010107//potassium ion import;GO:0098915//membrane repolarization during ventricular cardiac muscle cell action potential;GO:1990573//potassium ion imp…	NP_004973.1//ATP-sensitive inward rectifier potassium channel 8 [Homo sapiens]
immune system process	KCNN4	3783	2240	94	374	1.02829	4.24e-13	Up	1.31e-12	GO:0016021//integral component of membrane;GO:0005886//plasma membrane;GO:0031982//vesicle;GO:0008076//voltage-gated potassium channel complex;GO:0043025//neuronal cell body	GO:0015269//calcium-activated potassium channel activity;GO:0005267//potassium channel activity;GO:0019903//protein phosphatase binding;GO:0005516//calmodulin binding;GO:0016286//small conductance calcium-activated potassium channel activity	GO:0006813//potassium ion transport;GO:0006884//cell volume homeostasis;GO:0046541//saliva secretion;GO:0006816//calcium ion transport;GO:0030322//stabilization of membrane potential;GO:0050714//positive regulation of protein secretion;GO:0002376//immune system process;GO:0045332//phospholipid translocation;GO:0006952//defense response;GO:0050862//positive regulation of T cell receptor signaling …	XP_012302172.1//intermediate conductance calcium-activated potassium channel protein 4 isoform X1 [Aotus nancymaae]
immune system process	KDR	3791	6055	5667.72	347.33	-4.99241	0	Down	0	GO:0005634//nucleus;GO:0005783//endoplasmic reticulum;GO:0030054//cell junction;GO:0005768//endosome;GO:0097443//sorting endosome;GO:0045121//membrane raft;GO:0005887//integral component of plasma membrane;GO:0005794//Golgi apparatus;GO:0005576//extracellular region;GO:0016021//integral component of membrane;GO:0005886//plasma membrane;GO:0005769//early endosome	GO:0005524//ATP binding;GO:0038085//vascular endothelial growth factor binding;GO:0042802//identical protein binding;GO:0019838//growth factor binding;GO:0004716//signal transducer, downstream of receptor, with protein tyrosine kinase activity;GO:0005021//vascular endothelial growth factor-activated receptor activity;GO:0004713//protein tyrosine kinase activity;GO:0051879//Hsp90 protein binding;G…	GO:0030335//positive regulation of cell migration;GO:0010595//positive regulation of endothelial cell migration;GO:0043491//protein kinase B signaling;GO:0070371//ERK1 and ERK2 cascade;GO:0051901//positive regulation of mitochondrial depolarization;GO:0045766//positive regulation of angiogenesis;GO:0001570//vasculogenesis;GO:0001525//angiogenesis;GO:0051894//positive regulation of focal adhesion …	BAD93138.1//kinase insert domain receptor (a type III receptor tyrosine kinase) variant, partial [Homo sapiens]
immune system process	KIT	3815	5178	72	429	1.61089	2.61e-27	Up	5.44e-27	GO:0005615//extracellular space;GO:0009897//external side of plasma membrane;GO:0001669//acrosomal vesicle;GO:0005622//intracellular;GO:0042629//mast cell granule;GO:0005911//cell-cell junction;GO:0016021//integral component of membrane;GO:0009898//cytoplasmic side of plasma membrane;GO:0005886//plasma membrane	GO:0002020//protease binding;GO:0019955//cytokine binding;GO:0005020//stem cell factor receptor activity;GO:0005524//ATP binding;GO:0004716//signal transducer, downstream of receptor, with protein tyrosine kinase activity;GO:0042803//protein homodimerization activity;GO:0046934//phosphatidylinositol-4,5-bisphosphate 3-kinase activity;GO:0046872//metal ion binding;GO:0004714//transmembrane recepto…	GO:0030335//positive regulation of cell migration;GO:0032762//mast cell cytokine production;GO:0045747//positive regulation of Notch signaling pathway;GO:0043069//negative regulation of programmed cell death;GO:0048103//somatic stem cell division;GO:0035019//somatic stem cell population maintenance;GO:0008354//germ cell migration;GO:0006687//glycosphingolipid metabolic process;GO:0008584//male go…	NP_001087241.1//mast/stem cell growth factor receptor Kit isoform 2 precursor [Homo sapiens];NP_000213.1//mast/stem cell growth factor receptor Kit isoform 1 precursor [Homo sapiens]
immune system process	KNG1	3827	2732	34.94	7.25	-3.23284	2.48e-11	Down	8.2e-11	GO:0005788//endoplasmic reticulum lumen;GO:0031012//extracellular matrix;GO:0070062//extracellular exosome;GO:0005615//extracellular space;GO:0072562//blood microparticle;GO:0031093//platelet alpha granule lumen;GO:0005623//cell;GO:0005576//extracellular region;GO:0005886//plasma membrane	GO:0008201//heparin binding;GO:0008270//zinc ion binding;GO:0005102//receptor binding;GO:0004869//cysteine-type endopeptidase inhibitor activity	GO:0043687//post-translational protein modification;GO:0061844//antimicrobial humoral immune response mediated by antimicrobial peptide;GO:0030195//negative regulation of blood coagulation;GO:0045861//negative regulation of proteolysis;GO:0007162//negative regulation of cell adhesion;GO:0007597//blood coagulation, intrinsic pathway;GO:0031640//killing of cells of other organism;GO:0006954//inflam…	NP_001095886.1//kininogen-1 isoform 1 precursor [Homo sapiens];NP_000884.1//kininogen-1 isoform 2 precursor [Homo sapiens];NP_001159923.1//kininogen-1 isoform 3 precursor [Homo sapiens]
immune system process	KIF11	3832	5101	722.76	3283.31	1.21955	2.73e-128	Up	1.84e-128	GO:0016020//membrane;GO:0000922//spindle pole;GO:0005874//microtubule;GO:0005829//cytosol;GO:0005819//spindle;GO:0005871//kinesin complex	GO:0005524//ATP binding;GO:0003777//microtubule motor activity;GO:0008017//microtubule binding;GO:0008574//ATP-dependent microtubule motor activity, plus-end-directed;GO:0019901//protein kinase binding;GO:0032403//protein complex binding	GO:0000278//mitotic cell cycle;GO:0007018//microtubule-based movement;GO:0007059//chromosome segregation;GO:0006890//retrograde vesicle-mediated transport, Golgi to ER;GO:0007100//mitotic centrosome separation;GO:0046602//regulation of mitotic centrosome separation;GO:0007051//spindle organization;GO:0090307//mitotic spindle assembly;GO:0051301//cell division;GO:0019886//antigen processing and pr…	NP_004514.2//kinesin-like protein KIF11 [Homo sapiens]
immune system process	ARG2	384	1981	714	441.79	-1.65658	5.11e-87	Down	4.72e-87	GO:0005759//mitochondrial matrix;GO:0005739//mitochondrion	GO:0046872//metal ion binding;GO:0004053//arginase activity	GO:2000562//negative regulation of CD4-positive, alpha-beta T cell proliferation;GO:0002829//negative regulation of type 2 immune response;GO:0071650//negative regulation of chemokine (C-C motif) ligand 5 production;GO:0032720//negative regulation of tumor necrosis factor production;GO:1903426//regulation of reactive oxygen species biosynthetic process;GO:0006525//arginine metabolic process;GO:00…	XP_510020.3//PREDICTED: arginase-2, mitochondrial [Pan troglodytes]
immune system process	NHLRC3	387921	3477	692	601	-1.16742	1.39e-50	Down	1.97e-50	GO:0070062//extracellular exosome;GO:0035578//azurophil granule lumen;GO:0005576//extracellular region	NA	GO:0043312//neutrophil degranulation	NP_001012772.1//NHL repeat-containing protein 3 isoform a precursor [Homo sapiens];NP_001017370.1//NHL repeat-containing protein 3 isoform b [Homo sapiens]
immune system process	HRNR	388697	9632	286	4	-7.12389	1.16e-96	Down	9.91e-97	GO:0070062//extracellular exosome;GO:0005634//nucleus;GO:0035578//azurophil granule lumen;GO:0001533//cornified envelope;GO:0005576//extracellular region;GO:0036457//keratohyalin granule;GO:0005737//cytoplasm;GO:0048471//perinuclear region of cytoplasm	GO:0005509//calcium ion binding;GO:0046914//transition metal ion binding	GO:0043163//cell envelope organization;GO:0061436//establishment of skin barrier;GO:0043312//neutrophil degranulation;GO:0031424//keratinization	NP_001009931.1//hornerin [Homo sapiens]
immune system process	FLG2	388698	9170	34.09	20.05	-1.72976	1.99e-06	Down	8.38e-06	GO:0070062//extracellular exosome;GO:1904724//tertiary granule lumen;GO:0005634//nucleus;GO:0005576//extracellular region;GO:0005737//cytoplasm	GO:0005509//calcium ion binding;GO:0046914//transition metal ion binding;GO:0005198//structural molecule activity	GO:0061436//establishment of skin barrier;GO:0043312//neutrophil degranulation	NP_001014364.1//filaggrin-2 [Homo sapiens]
immune system process	L1CAM	3897	5133	2388	9807	1.07399	0	Up	0	GO:0030424//axon;GO:0030425//dendrite;GO:0031012//extracellular matrix;GO:0009986//cell surface;GO:0044295//axonal growth cone;GO:0005925//focal adhesion;GO:0016021//integral component of membrane;GO:0005886//plasma membrane;GO:0043025//neuronal cell body	GO:0019904//protein domain specific binding	GO:0007399//nervous system development;GO:0016477//cell migration;GO:0061564//axon development;GO:0050900//leukocyte migration;GO:0007160//cell-matrix adhesion;GO:0045773//positive regulation of axon extension;GO:0007155//cell adhesion;GO:0031175//neuron projection development;GO:0006935//chemotaxis;GO:0050808//synapse organization;GO:0007411//axon guidance	NP_076493.1//neural cell adhesion molecule L1 isoform 2 precursor [Homo sapiens];NP_000416.1//neural cell adhesion molecule L1 isoform 1 precursor [Homo sapiens];NP_001137435.1//neural cell adhesion molecule L1 isoform 3 precursor [Homo sapiens]
immune system process	LAG3	3902	1995	45	34	-1.36841	3.79e-06	Down	1.62e-05	GO:0009897//external side of plasma membrane;GO:0016021//integral component of membrane;GO:0005886//plasma membrane	GO:0042289//MHC class II protein binding;GO:0004888//transmembrane signaling receptor activity;GO:0003823//antigen binding	GO:0019886//antigen processing and presentation of exogenous peptide antigen via MHC class II;GO:0007166//cell surface receptor signaling pathway;GO:0045954//positive regulation of natural killer cell mediated cytotoxicity;GO:0050868//negative regulation of T cell activation;GO:0045085//negative regulation of interleukin-2 biosynthetic process	NP_002277.4//lymphocyte activation gene 3 protein precursor [Homo sapiens]
immune system process	LAIR1	3903	2733	137.56	102.01	-1.39537	6.88e-15	Down	2e-14	GO:0070062//extracellular exosome;GO:0016021//integral component of membrane;GO:0035579//specific granule membrane;GO:0005886//plasma membrane;GO:0070821//tertiary granule membrane	NA	GO:0043312//neutrophil degranulation;GO:0002250//adaptive immune response;GO:0050776//regulation of immune response	EAW72235.1//leukocyte-associated Ig-like receptor 1, isoform CRA_c, partial [Homo sapiens];NP_001275952.2//leukocyte-associated immunoglobulin-like receptor 1 isoform c precursor [Homo sapiens];NP_002278.2//leukocyte-associated immunoglobulin-like receptor 1 isoform a precursor [Homo sapiens];NP_068352.2//leukocyte-associated immunoglobulin-like receptor 1 isoform b precursor [Homo sapiens];NP_00…
immune system process	LBP	3929	1894	0	36	5.20591	1.76e-08	Up	6.6e-08	GO:0016020//membrane;GO:0070062//extracellular exosome;GO:0005615//extracellular space;GO:0009986//cell surface;GO:0005576//extracellular region	GO:0001530//lipopolysaccharide binding;GO:0071723//lipopeptide binding;GO:0005102//receptor binding;GO:0070891//lipoteichoic acid binding	GO:0002232//leukocyte chemotaxis involved in inflammatory response;GO:0032755//positive regulation of interleukin-6 production;GO:0050829//defense response to Gram-negative bacterium;GO:0071222//cellular response to lipopolysaccharide;GO:0032496//response to lipopolysaccharide;GO:0032720//negative regulation of tumor necrosis factor production;GO:0032760//positive regulation of tumor necrosis fac…	NP_004130.2//lipopolysaccharide-binding protein precursor [Homo sapiens]
immune system process	LFNG	3955	2132	759	225	-2.71819	3.09e-170	Down	1.61e-170	GO:0030173//integral component of Golgi membrane;GO:0005576//extracellular region;GO:1903561//extracellular vesicle	GO:0046872//metal ion binding;GO:0033829//O-fucosylpeptide 3-beta-N-acetylglucosaminyltransferase activity	GO:0008593//regulation of Notch signaling pathway;GO:0007386//compartment pattern specification;GO:0045747//positive regulation of Notch signaling pathway;GO:0051446//positive regulation of meiotic cell cycle;GO:0001541//ovarian follicle development;GO:1902367//negative regulation of Notch signaling pathway involved in somitogenesis;GO:0032092//positive regulation of protein binding;GO:0009887//a…	NP_001035257.1//beta-1,3-N-acetylglucosaminyltransferase lunatic fringe isoform a precursor [Homo sapiens];XP_009440769.1//PREDICTED: beta-1,3-N-acetylglucosaminyltransferase lunatic fringe isoform X1 [Pan troglodytes];NP_002295.1//beta-1,3-N-acetylglucosaminyltransferase lunatic fringe isoform d [Homo sapiens];XP_016801464.1//PREDICTED: LOW QUALITY PROTEIN: beta-1,3-N-acetylglucosaminyltransfera…
immune system process	LGALS1	3956	586	9987	60542	1.6358	0	Up	0	GO:0005788//endoplasmic reticulum lumen;GO:0031012//extracellular matrix;GO:0070062//extracellular exosome;GO:0005615//extracellular space;GO:0005634//nucleus;GO:0005622//intracellular;GO:0005737//cytoplasm;GO:0005578//proteinaceous extracellular matrix;GO:0009986//cell surface;GO:0005829//cytosol;GO:0005576//extracellular region	GO:0003723//RNA binding;GO:0030246//carbohydrate binding;GO:0030395//lactose binding;GO:0004871//signal transducer activity;GO:0043236//laminin binding;GO:0042803//protein homodimerization activity	GO:0043687//post-translational protein modification;GO:0002317//plasma cell differentiation;GO:0031295//T cell costimulation;GO:0044267//cellular protein metabolic process;GO:0045445//myoblast differentiation;GO:0010977//negative regulation of neuron projection development;GO:0071407//cellular response to organic cyclic compound;GO:0034120//positive regulation of erythrocyte aggregation;GO:004249…	NP_002296.1//galectin-1 [Homo sapiens]
immune system process	LGALS9	3965	1835	32.69	146.09	1.19592	1.4e-07	Up	5.5e-07	GO:0070062//extracellular exosome;GO:0005615//extracellular space;GO:0005634//nucleus;GO:0005829//cytosol;GO:0005622//intracellular;GO:0005737//cytoplasm	GO:0030246//carbohydrate binding;GO:0048030//disaccharide binding;GO:0004871//signal transducer activity;GO:0005534//galactose binding;GO:0019899//enzyme binding	GO:0060135//maternal process involved in female pregnancy;GO:0038066//p38MAPK cascade;GO:1902715//positive regulation of interferon-gamma secretion;GO:0043305//negative regulation of mast cell degranulation;GO:0070371//ERK1 and ERK2 cascade;GO:0071346//cellular response to interferon-gamma;GO:2001184//positive regulation of interleukin-12 secretion;GO:0070555//response to interleukin-1;GO:0032753…	NP_002299.2//galectin-9 isoform short [Homo sapiens];NP_033665.1//galectin-9 isoform long [Homo sapiens]
immune system process	LHCGR	3973	3093	73	2	-6.15384	2.15e-27	Down	4.48e-27	GO:0005768//endosome;GO:0005887//integral component of plasma membrane;GO:0005886//plasma membrane	GO:0008528//G-protein coupled peptide receptor activity;GO:0004963//follicle-stimulating hormone receptor activity;GO:0035472//choriogonadotropin hormone receptor activity;GO:0038106//choriogonadotropin hormone binding;GO:0004964//luteinizing hormone receptor activity	GO:0007200//phospholipase C-activating G-protein coupled receptor signaling pathway;GO:0001545//primary ovarian follicle growth;GO:0071373//cellular response to luteinizing hormone stimulus;GO:0008584//male gonad development;GO:0042700//luteinizing hormone signaling pathway;GO:0071371//cellular response to gonadotropin stimulus;GO:0030539//male genitalia development;GO:0042699//follicle-stimulati…	NP_000224.2//lutropin-choriogonadotropic hormone receptor precursor [Homo sapiens]
immune system process	LMO1	4004	1101	13	5	-2.34253	0.000167643	Down	0.000806331	GO:0005634//nucleus;GO:0005654//nucleoplasm	GO:0046872//metal ion binding	GO:0000122//negative regulation of transcription from RNA polymerase II promoter;GO:0045944//positive regulation of transcription from RNA polymerase II promoter;GO:1902036//regulation of hematopoietic stem cell differentiation;GO:0046013//regulation of T cell homeostatic proliferation	AAH39512.1//LIM domain only 1 (rhombotin 1), partial [Homo sapiens];EFB17284.1//hypothetical protein PANDA_004271, partial [Ailuropoda melanoleuca]
immune system process	LRP5	4041	5168	4866.72	4032.98	-1.23512	0	Down	0	GO:1990909//Wnt signalosome;GO:0005783//endoplasmic reticulum;GO:1990851//Wnt-Frizzled-LRP5/6 complex;GO:0016021//integral component of membrane;GO:0005739//mitochondrion;GO:0005886//plasma membrane;GO:0043235//receptor complex	GO:0042813//Wnt-activated receptor activity;GO:0017147//Wnt-protein binding;GO:1904928//coreceptor activity involved in canonical Wnt signaling pathway;GO:0071936//coreceptor activity involved in Wnt signaling pathway	GO:0008217//regulation of blood pressure;GO:0061304//retinal blood vessel morphogenesis;GO:0035019//somatic stem cell population maintenance;GO:0044332//Wnt signaling pathway involved in dorsal/ventral axis specification;GO:0060042//retina morphogenesis in camera-type eye;GO:0060444//branching involved in mammary gland duct morphogenesis;GO:0035426//extracellular matrix-cell signaling;GO:0045668/…	NP_001278831.1//low-density lipoprotein receptor-related protein 5 isoform 2 [Homo sapiens];NP_002326.2//low-density lipoprotein receptor-related protein 5 isoform 1 precursor [Homo sapiens]
immune system process	LTF	4057	2537	4	31	1.99018	0.000170712	Up	0.000821395	GO:0044218//other organism cell membrane;GO:0070062//extracellular exosome;GO:1904724//tertiary granule lumen;GO:0005615//extracellular space;GO:0005634//nucleus;GO:0097013//phagocytic vesicle lumen;GO:0035580//specific granule lumen;GO:0042581//specific granule;GO:0005737//cytoplasm;GO:0030141//secretory granule;GO:0009986//cell surface;GO:0043234//protein complex;GO:0005576//extracellular region	GO:0004252//serine-type endopeptidase activity;GO:0001530//lipopolysaccharide binding;GO:0003677//DNA binding;GO:0005506//iron ion binding;GO:0008201//heparin binding;GO:0043539//protein serine/threonine kinase activator activity;GO:0004869//cysteine-type endopeptidase inhibitor activity	GO:0061844//antimicrobial humoral immune response mediated by antimicrobial peptide;GO:1900229//negative regulation of single-species biofilm formation in or on host organism;GO:0044793//negative regulation by host of viral process;GO:0032680//regulation of tumor necrosis factor production;GO:0044267//cellular protein metabolic process;GO:0006959//humoral immune response;GO:0071902//positive regu…	NP_002334.2//lactotransferrin isoform 1 preproprotein [Homo sapiens]
immune system process	LYN	4067	4158	201	1868	2.25221	2.96e-173	Up	1.52e-173	GO:0070062//extracellular exosome;GO:0005634//nucleus;GO:0005737//cytoplasm;GO:0048471//perinuclear region of cytoplasm;GO:0045121//membrane raft;GO:0005913//cell-cell adherens junction;GO:0031234//extrinsic component of cytoplasmic side of plasma membrane;GO:0005829//cytosol;GO:0005794//Golgi apparatus;GO:0005886//plasma membrane	GO:0004715//non-membrane spanning protein tyrosine kinase activity;GO:0005524//ATP binding;GO:0005102//receptor binding;GO:0044325//ion channel binding;GO:0043015//gamma-tubulin binding;GO:0046875//ephrin receptor binding;GO:0017124//SH3 domain binding;GO:0019899//enzyme binding;GO:0140031//phosphorylation-dependent protein binding;GO:0032403//protein complex binding	GO:0016477//cell migration;GO:0007596//blood coagulation;GO:0030335//positive regulation of cell migration;GO:0043407//negative regulation of MAP kinase activity;GO:0002762//negative regulation of myeloid leukocyte differentiation;GO:0050861//positive regulation of B cell receptor signaling pathway;GO:0090025//regulation of monocyte chemotaxis;GO:0002513//tolerance induction to self antigen;GO:00…	AAH59394.1//LYN protein, partial [Homo sapiens]
immune system process	LYZ	4069	1516	566.86	323.41	-1.77364	2.49e-76	Down	2.59e-76	GO:0070062//extracellular exosome;GO:1904724//tertiary granule lumen;GO:0005615//extracellular space;GO:0035578//azurophil granule lumen;GO:0035580//specific granule lumen;GO:0005576//extracellular region	GO:0003796//lysozyme activity;GO:0042802//identical protein binding	GO:0008152//metabolic process;GO:0019835//cytolysis;GO:0050829//defense response to Gram-negative bacterium;GO:0016998//cell wall macromolecule catabolic process;GO:0001895//retina homeostasis;GO:0031640//killing of cells of other organism;GO:0042742//defense response to bacterium;GO:0019730//antimicrobial humoral response;GO:0006954//inflammatory response;GO:0044267//cellular protein metabolic p…	NP_000230.1//lysozyme C precursor [Homo sapiens]
immune system process	ARRB2	409	1936	323	298	-1.08024	3.91e-22	Down	9.26e-22	GO:0016323//basolateral plasma membrane;GO:0043231//intracellular membrane-bounded organelle;GO:0005634//nucleus;GO:0030139//endocytic vesicle;GO:0005905//clathrin-coated pit;GO:0031410//cytoplasmic vesicle;GO:0005737//cytoplasm;GO:0005886//plasma membrane	GO:0043422//protein kinase B binding;GO:0032947//protein complex scaffold activity;GO:0071889//14-3-3 protein binding;GO:0031691//alpha-1A adrenergic receptor binding;GO:0031625//ubiquitin protein ligase binding;GO:0031692//alpha-1B adrenergic receptor binding;GO:0031701//angiotensin receptor binding	GO:0031397//negative regulation of protein ubiquitination;GO:0051897//positive regulation of protein kinase B signaling;GO:0032226//positive regulation of synaptic transmission, dopaminergic;GO:0009968//negative regulation of signal transduction;GO:0016567//protein ubiquitination;GO:0032695//negative regulation of interleukin-12 production;GO:0032715//negative regulation of interleukin-6 producti…	NP_001244257.1//beta-arrestin-2 isoform 3 [Homo sapiens];NP_004304.1//beta-arrestin-2 isoform 1 [Homo sapiens];NP_945355.1//beta-arrestin-2 isoform 2 [Homo sapiens];NP_001244260.1//beta-arrestin-2 isoform 6 [Homo sapiens];NP_001244258.1//beta-arrestin-2 isoform 4 [Homo sapiens];NP_001244259.1//beta-arrestin-2 isoform 5 [Homo sapiens]
immune system process	CCL3L3	414062	780	0	19	4.28391	3.32e-05	Up	0.00015148	GO:0005615//extracellular space;GO:0005576//extracellular region	GO:0008009//chemokine activity;GO:0048020//CCR chemokine receptor binding	GO:0007186//G-protein coupled receptor signaling pathway;GO:0048247//lymphocyte chemotaxis;GO:0030593//neutrophil chemotaxis;GO:0070098//chemokine-mediated signaling pathway;GO:0043547//positive regulation of GTPase activity;GO:0071356//cellular response to tumor necrosis factor;GO:0006954//inflammatory response;GO:0071346//cellular response to interferon-gamma;GO:0071347//cellular response to in…	XP_004041930.2//PREDICTED: uncharacterized protein LOC101139671 [Gorilla gorilla gorilla]
immune system process	MATK	4145	2163	14	1	-4.77137	8.11e-07	Down	3.33e-06	GO:0005829//cytosol;GO:0031234//extrinsic component of cytoplasmic side of plasma membrane	GO:0004713//protein tyrosine kinase activity;GO:0004715//non-membrane spanning protein tyrosine kinase activity;GO:0005524//ATP binding;GO:0005102//receptor binding	GO:0007498//mesoderm development;GO:0007169//transmembrane receptor protein tyrosine kinase signaling pathway;GO:0008283//cell proliferation;GO:0030154//cell differentiation;GO:0038083//peptidyl-tyrosine autophosphorylation;GO:0038128//ERBB2 signaling pathway;GO:0006468//protein phosphorylation;GO:0045087//innate immune response;GO:0008284//positive regulation of cell proliferation	EAW69287.1//megakaryocyte-associated tyrosine kinase, isoform CRA_d [Homo sapiens];XP_011822731.1//PREDICTED: megakaryocyte-associated tyrosine-protein kinase isoform X1 [Mandrillus leucophaeus];NP_002369.2//megakaryocyte-associated tyrosine-protein kinase isoform b [Homo sapiens]
immune system process	MB	4151	1097	74	51	-1.50104	8.74e-10	Down	3.09e-09	GO:0070062//extracellular exosome;GO:0005829//cytosol	GO:0020037//heme binding;GO:0046872//metal ion binding;GO:0005344//oxygen carrier activity;GO:0019825//oxygen binding	GO:0015671//oxygen transport;GO:0031444//slow-twitch skeletal muscle fiber contraction;GO:0043353//enucleate erythrocyte differentiation;GO:0007507//heart development;GO:0009725//response to hormone;GO:0050873//brown fat cell differentiation;GO:0042542//response to hydrogen peroxide;GO:0001666//response to hypoxia	XP_003264736.1//PREDICTED: myoglobin isoform X1 [Nomascus leucogenys];EAW60065.1//myoglobin, isoform CRA_a [Homo sapiens]
immune system process	MEFV	4210	3049	326.51	149.57	-2.09032	2.38e-55	Down	3.15e-55	GO:0001726//ruffle;GO:0005634//nucleus;GO:0005874//microtubule;GO:0005875//microtubule associated complex;GO:0005829//cytosol;GO:0031410//cytoplasmic vesicle;GO:0005622//intracellular;GO:0005737//cytoplasm;GO:0005776//autophagosome;GO:0030027//lamellipodium	GO:0003779//actin binding;GO:0042802//identical protein binding;GO:0008270//zinc ion binding	GO:0032695//negative regulation of interleukin-12 production;GO:2001056//positive regulation of cysteine-type endopeptidase activity;GO:0032691//negative regulation of interleukin-1 beta production;GO:1900016//negative regulation of cytokine production involved in inflammatory response;GO:1900226//negative regulation of NLRP3 inflammasome complex assembly;GO:0010508//positive regulation of autoph…	NP_000234.1//pyrin isoform 1 [Homo sapiens];NP_001185465.1//pyrin isoform 2 [Homo sapiens]
immune system process	MEIS2	4212	3163	1345	7995	1.60748	0	Up	0	GO:0005634//nucleus;GO:0048471//perinuclear region of cytoplasm	GO:0000978//RNA polymerase II proximal promoter sequence-specific DNA binding;GO:0003677//DNA binding;GO:0003714//transcription corepressor activity;GO:0001077//transcriptional activator activity, RNA polymerase II proximal promoter sequence-specific DNA binding;GO:0043565//sequence-specific DNA binding;GO:0003712//transcription cofactor activity;GO:0008134//transcription factor binding;GO:000370…	GO:0008542//visual learning;GO:0009612//response to mechanical stimulus;GO:0001654//eye development;GO:0110024//positive regulation of cardiac muscle myoblast proliferation;GO:0006355//regulation of transcription, DNA-templated;GO:0045931//positive regulation of mitotic cell cycle;GO:0045638//negative regulation of myeloid cell differentiation;GO:0006366//transcription from RNA polymerase II prom…	EHH62965.1//Meis1-related protein 1, partial [Macaca fascicularis];EDL27883.1//myeloid ecotropic viral integration site-related gene 1, isoform CRA_b, partial [Mus musculus];XP_012976565.1//homeobox protein Meis2 isoform X2 [Mesocricetus auratus]
immune system process	MGST1	4257	944	289	3474	2.62344	0	Up	0	GO:0005634//nucleus;GO:0005783//endoplasmic reticulum;GO:0005741//mitochondrial outer membrane;GO:0035577//azurophil granule membrane;GO:0016021//integral component of membrane;GO:0005739//mitochondrion;GO:0045177//apical part of cell;GO:0005789//endoplasmic reticulum membrane;GO:0005886//plasma membrane;GO:0005778//peroxisomal membrane	GO:0004364//glutathione transferase activity;GO:0043295//glutathione binding;GO:0004602//glutathione peroxidase activity;GO:0016740//transferase activity;GO:0042803//protein homodimerization activity	GO:0042493//response to drug;GO:0010243//response to organonitrogen compound;GO:0006805//xenobiotic metabolic process;GO:0032496//response to lipopolysaccharide;GO:0055114//oxidation-reduction process;GO:0071449//cellular response to lipid hydroperoxide;GO:0033327//Leydig cell differentiation;GO:0043312//neutrophil degranulation;GO:1901687//glutathione derivative biosynthetic process;GO:0070207//…	NP_001254527.1//microsomal glutathione S-transferase 1 isoform c [Homo sapiens];EAW96364.1//microsomal glutathione S-transferase 1, isoform CRA_c [Homo sapiens];XP_009001524.1//PREDICTED: microsomal glutathione S-transferase 1 isoform X1 [Callithrix jacchus]
immune system process	MICB	4277	2396	130.44	838.67	1.7207	4.21e-56	Up	5.5e-56	GO:0009986//cell surface;GO:0016021//integral component of membrane;GO:0005886//plasma membrane	GO:0046703//natural killer cell lectin-like receptor binding	GO:0046629//gamma-delta T cell activation;GO:0050689//negative regulation of defense response to virus by host;GO:0001913//T cell mediated cytotoxicity;GO:0019835//cytolysis;GO:0042267//natural killer cell mediated cytotoxicity;GO:0002429//immune response-activating cell surface receptor signaling pathway;GO:0009408//response to heat;GO:0016032//viral process;GO:0032526//response to retinoic acid…	NP_001276090.1//MHC class I polypeptide-related sequence B isoform 3 precursor [Homo sapiens];NP_005922.2//MHC class I polypeptide-related sequence B isoform 1 precursor [Homo sapiens]
immune system process	MME	4311	5710	773	9970	2.72504	0	Up	0	GO:0030424//axon;GO:0030425//dendrite;GO:0070062//extracellular exosome;GO:0030667//secretory granule membrane;GO:0005903//brush border;GO:0005925//focal adhesion;GO:0008021//synaptic vesicle;GO:0005737//cytoplasm;GO:0005887//integral component of plasma membrane;GO:0044306//neuron projection terminus;GO:0016021//integral component of membrane;GO:0005886//plasma membrane;GO:0045202//synapse	GO:0004175//endopeptidase activity;GO:0004222//metalloendopeptidase activity;GO:0008237//metallopeptidase activity;GO:0008238//exopeptidase activity;GO:0008270//zinc ion binding;GO:0042277//peptide binding	GO:0001822//kidney development;GO:0046449//creatinine metabolic process;GO:0006518//peptide metabolic process;GO:0097242//amyloid-beta clearance;GO:0090399//replicative senescence;GO:0050435//amyloid-beta metabolic process;GO:0006508//proteolysis;GO:0002003//angiotensin maturation;GO:0043312//neutrophil degranulation;GO:0019233//sensory perception of pain;GO:0071345//cellular response to cytokine…	NP_009218.2//neprilysin isoform a [Homo sapiens]
immune system process	MMP12	4321	1881	1	21	3.4283	4.73e-05	Up	0.000218197	GO:0005615//extracellular space;GO:0005634//nucleus;GO:0005576//extracellular region;GO:0005737//cytoplasm;GO:0005578//proteinaceous extracellular matrix	GO:0004175//endopeptidase activity;GO:0004252//serine-type endopeptidase activity;GO:0004222//metalloendopeptidase activity;GO:0005518//collagen binding;GO:0005509//calcium ion binding;GO:0008270//zinc ion binding;GO:0043565//sequence-specific DNA binding;GO:0001047//core promoter binding	GO:0060340//positive regulation of type I interferon-mediated signaling pathway;GO:0000122//negative regulation of transcription from RNA polymerase II promoter;GO:0022617//extracellular matrix disassembly;GO:0006508//proteolysis;GO:1902741//positive regulation of interferon-alpha secretion;GO:0045944//positive regulation of transcription from RNA polymerase II promoter;GO:0035313//wound healing,…	NP_002417.2//macrophage metalloelastase preproprotein [Homo sapiens]
immune system process	CD200	4345	2360	376	142	-2.36886	1.46e-73	Down	1.56e-73	GO:0005887//integral component of plasma membrane;GO:0005913//cell-cell adherens junction;GO:0016021//integral component of membrane;GO:0005886//plasma membrane	GO:0050839//cell adhesion molecule binding;GO:0004872//receptor activity;GO:0005102//receptor binding;GO:0042803//protein homodimerization activity	GO:0043031//negative regulation of macrophage activation;GO:0007156//homophilic cell adhesion via plasma membrane adhesion molecules;GO:0008037//cell recognition;GO:0007157//heterophilic cell-cell adhesion via plasma membrane cell adhesion molecules;GO:0050776//regulation of immune response	NP_001004196.2//OX-2 membrane glycoprotein isoform b [Homo sapiens];NP_001305755.1//OX-2 membrane glycoprotein isoform c [Homo sapiens];NP_005935.4//OX-2 membrane glycoprotein isoform a precursor [Homo sapiens];XP_016861943.1//PREDICTED: OX-2 membrane glycoprotein isoform X5 [Homo sapiens]
immune system process	ARHGEF35	445328	2474	70.99	14.95	-3.21149	1.07e-20	Down	2.61e-20	GO:0005654//nucleoplasm;GO:0005829//cytosol;GO:0005886//plasma membrane	GO:0005089//Rho guanyl-nucleotide exchange factor activity	GO:0030036//actin cytoskeleton organization;GO:0071803//positive regulation of podosome assembly;GO:0035556//intracellular signal transduction;GO:0043547//positive regulation of GTPase activity;GO:0043507//positive regulation of JUN kinase activity;GO:0002408//myeloid dendritic cell chemotaxis;GO:0051496//positive regulation of stress fiber assembly;GO:0051091//positive regulation of DNA binding …	NP_001003702.2//rho guanine nucleotide exchange factor 35 [Homo sapiens]
immune system process	MST1	4485	2348	408.78	251.5	-1.66478	4.06e-51	Down	5.7e-51	GO:0070062//extracellular exosome;GO:0005615//extracellular space;GO:0005576//extracellular region;GO:0005773//vacuole	GO:0004252//serine-type endopeptidase activity;GO:0030971//receptor tyrosine kinase binding;GO:0019899//enzyme binding	GO:0046425//regulation of JAK-STAT cascade;GO:0071456//cellular response to hypoxia;GO:0030317//flagellated sperm motility;GO:2000479//regulation of cAMP-dependent protein kinase activity;GO:0007283//spermatogenesis;GO:0010628//positive regulation of gene expression;GO:0045721//negative regulation of gluconeogenesis;GO:0007566//embryo implantation;GO:0048012//hepatocyte growth factor receptor sig…	XP_016796597.1//PREDICTED: hepatocyte growth factor-like protein isoform X1 [Pan troglodytes]
immune system process	MT2A	4502	466	882.9	11676.7	2.76122	0	Up	0	GO:0005634//nucleus;GO:0005829//cytosol;GO:0005737//cytoplasm;GO:0048471//perinuclear region of cytoplasm	GO:0008144//drug binding;GO:0008270//zinc ion binding	GO:0060333//interferon-gamma-mediated signaling pathway;GO:0045926//negative regulation of growth;GO:0006878//cellular copper ion homeostasis;GO:0035690//cellular response to drug;GO:0071294//cellular response to zinc ion;GO:0036018//cellular response to erythropoietin;GO:0036016//cellular response to interleukin-3;GO:0010038//response to metal ion	XP_007981228.1//PREDICTED: metallothionein-2-like [Chlorocebus sabaeus]
immune system process	MUC5AC	4586	17474	40	16	-2.28594	1.94e-09	Down	6.96e-09	GO:0070062//extracellular exosome;GO:0005615//extracellular space;GO:0070701//mucus layer;GO:0005737//cytoplasm;GO:0005886//plasma membrane;GO:0005796//Golgi lumen	GO:0005201//extracellular matrix structural constituent	GO:0002223//stimulatory C-type lectin receptor signaling pathway;GO:0048015//phosphatidylinositol-mediated signaling;GO:0016266//O-glycan processing	NP_001291288.1//mucin-5AC precursor [Homo sapiens]
immune system process	MUC7	4589	2467	11	1	-4.42345	1.12e-05	Down	4.95e-05	GO:0044218//other organism cell membrane;GO:0070062//extracellular exosome;GO:0005886//plasma membrane;GO:0005796//Golgi lumen;GO:0097679//other organism cytoplasm	NA	GO:0061844//antimicrobial humoral immune response mediated by antimicrobial peptide;GO:0002223//stimulatory C-type lectin receptor signaling pathway;GO:0031640//killing of cells of other organism;GO:0016266//O-glycan processing	NP_689504.2//mucin-7 precursor [Homo sapiens]
immune system process	MX2	4600	2961	2.02	441.1	6.80659	2.61e-78	Up	2.65e-78	GO:0005634//nucleus;GO:0005643//nuclear pore;GO:0005829//cytosol;GO:0031966//mitochondrial membrane;GO:0005737//cytoplasm	GO:0005525//GTP binding;GO:0008017//microtubule binding;GO:0003924//GTPase activity	GO:0060337//type I interferon signaling pathway;GO:0046822//regulation of nucleocytoplasmic transport;GO:0051607//defense response to virus;GO:0051028//mRNA transport;GO:0003374//dynamin family protein polymerization involved in mitochondrial fission;GO:0061025//membrane fusion;GO:0035455//response to interferon-alpha;GO:0006952//defense response;GO:0051726//regulation of cell cycle;GO:0009615//r…	NP_002454.1//interferon-induced GTP-binding protein Mx2 [Homo sapiens]
immune system process	MYB	4602	3204	102	32	-2.63644	4.59e-24	Down	1.03e-23	GO:0005634//nucleus;GO:0005654//nucleoplasm;GO:0016363//nuclear matrix	GO:0000978//RNA polymerase II proximal promoter sequence-specific DNA binding;GO:0000981//RNA polymerase II transcription factor activity, sequence-specific DNA binding;GO:0003677//DNA binding;GO:0001077//transcriptional activator activity, RNA polymerase II proximal promoter sequence-specific DNA binding;GO:0001135//transcription factor activity, RNA polymerase II transcription factor recruiting	GO:0060252//positive regulation of glial cell proliferation;GO:0000278//mitotic cell cycle;GO:0006338//chromatin remodeling;GO:0006355//regulation of transcription, DNA-templated;GO:0032967//positive regulation of collagen biosynthetic process;GO:0045893//positive regulation of transcription, DNA-templated;GO:0000122//negative regulation of transcription from RNA polymerase II promoter;GO:2000491…	NP_001155128.1//transcriptional activator Myb isoform 4 [Homo sapiens];NP_001155130.1//transcriptional activator Myb isoform 6 [Homo sapiens];NP_001155132.1//transcriptional activator Myb isoform 8 [Homo sapiens];NP_001155129.1//transcriptional activator Myb isoform 5 [Homo sapiens];CAE82649.1//v-myb myeloblastosis viral oncogene homologue (avian), partial [Homo sapiens];NP_001123645.1//transcrip…
immune system process	MYH2	4620	6163	48.67	28.16	-1.7534	2.04e-08	Down	7.69e-08	GO:0030016//myofibril;GO:0031672//A band;GO:0030017//sarcomere;GO:0005859//muscle myosin complex;GO:0005794//Golgi apparatus;GO:0043234//protein complex;GO:0016459//myosin complex;GO:0005911//cell-cell junction;GO:0005829//cytosol;GO:0032982//myosin filament;GO:0005826//actomyosin contractile ring	GO:0051015//actin filament binding;GO:0005524//ATP binding;GO:0003774//motor activity;GO:0000146//microfilament motor activity;GO:0005516//calmodulin binding	GO:0030049//muscle filament sliding;GO:0070252//actin-mediated cell contraction;GO:0006936//muscle contraction;GO:0014823//response to activity;GO:0038096//Fc-gamma receptor signaling pathway involved in phagocytosis;GO:0001778//plasma membrane repair	NP_001093582.1//myosin-2 [Homo sapiens]
immune system process	NBL1	4681	2184	890.03	3954.97	1.18772	7.29e-148	Up	4.36e-148	GO:0005615//extracellular space	GO:0036122//BMP binding;GO:0042803//protein homodimerization activity;GO:0016015//morphogen activity	GO:0007399//nervous system development;GO:0030514//negative regulation of BMP signaling pathway;GO:0038098//sequestering of BMP from receptor via BMP binding;GO:0045666//positive regulation of neuron differentiation;GO:0048263//determination of dorsal identity;GO:0048812//neuron projection morphogenesis;GO:0035582//sequestering of BMP in extracellular matrix;GO:0090027//negative regulation of mon…	XP_008060637.1//neuroblastoma suppressor of tumorigenicity 1 isoform X1 [Carlito syrichta];NP_001191015.1//neuroblastoma suppressor of tumorigenicity 1 isoform 3 [Homo sapiens];NP_877421.2//neuroblastoma suppressor of tumorigenicity 1 isoform 1 [Homo sapiens];XP_016795207.1//PREDICTED: neuroblastoma suppressor of tumorigenicity 1 isoform X2 [Pan troglodytes]
immune system process	NCAM1	4684	5970	4148	462	-4.13047	0	Down	0	GO:0016020//membrane;GO:0031012//extracellular matrix;GO:0070062//extracellular exosome;GO:0009897//external side of plasma membrane;GO:0031225//anchored component of membrane;GO:0000139//Golgi membrane;GO:0009986//cell surface;GO:0005829//cytosol;GO:0016021//integral component of membrane;GO:0005886//plasma membrane	GO:0005088//Ras guanyl-nucleotide exchange factor activity;GO:0042802//identical protein binding;GO:0001618//virus receptor activity	GO:0060333//interferon-gamma-mediated signaling pathway;GO:0000165//MAPK cascade;GO:0007155//cell adhesion;GO:0007411//axon guidance	NP_001070150.1//neural cell adhesion molecule 1 isoform 3 precursor [Homo sapiens];NP_001229536.1//neural cell adhesion molecule 1 isoform 5 precursor [Homo sapiens];NP_851996.2//neural cell adhesion molecule 1 isoform 2 precursor [Homo sapiens];BAD92680.1//Neural cell adhesion molecule 1, 120 kDa isoform precursor variant, partial [Homo sapiens];NP_000606.3//neural cell adhesion molecule 1 isofo…
immune system process	NEDD4	4734	5874	941	7396	2.01046	0	Up	0	GO:0070062//extracellular exosome;GO:0016327//apicolateral plasma membrane;GO:0005938//cell cortex;GO:0000785//chromatin;GO:0005737//cytoplasm;GO:0048471//perinuclear region of cytoplasm;GO:0000151//ubiquitin ligase complex;GO:0005829//cytosol;GO:0005794//Golgi apparatus;GO:0043197//dendritic spine;GO:0005886//plasma membrane	GO:0061630//ubiquitin protein ligase activity;GO:0050815//phosphoserine residue binding;GO:0019871//sodium channel inhibitor activity;GO:0043130//ubiquitin binding;GO:0031698//beta-2 adrenergic receptor binding;GO:0019904//protein domain specific binding;GO:0070063//RNA polymerase binding;GO:0035255//ionotropic glutamate receptor binding;GO:0070064//proline-rich region binding;GO:0050816//phospho…	GO:0007528//neuromuscular junction development;GO:0070534//protein K63-linked ubiquitination;GO:0031623//receptor internalization;GO:0034644//cellular response to UV;GO:0010766//negative regulation of sodium ion transport;GO:2000650//negative regulation of sodium ion transmembrane transporter activity;GO:0048814//regulation of dendrite morphogenesis;GO:0050807//regulation of synapse organization;…	NP_001271269.1//E3 ubiquitin-protein ligase NEDD4 isoform 5 [Homo sapiens];NP_001271268.1//E3 ubiquitin-protein ligase NEDD4 isoform 4 [Homo sapiens];NP_001271267.1//E3 ubiquitin-protein ligase NEDD4 isoform 3 [Homo sapiens];XP_009427449.2//PREDICTED: E3 ubiquitin-protein ligase NEDD4 isoform X3 [Pan troglodytes];NP_940682.2//E3 ubiquitin-protein ligase NEDD4 isoform 2 [Homo sapiens]
immune system process	NFATC1	4772	3711	156	680	1.15997	2.49e-26	Up	5.33e-26	GO:0005634//nucleus;GO:0005654//nucleoplasm;GO:0005829//cytosol;GO:0016604//nuclear body;GO:0000790//nuclear chromatin;GO:0005737//cytoplasm	GO:0003677//DNA binding;GO:0001205//transcriptional activator activity, RNA polymerase II distal enhancer sequence-specific DNA binding;GO:0001085//RNA polymerase II transcription factor binding;GO:0003705//transcription factor activity, RNA polymerase II distal enhancer sequence-specific binding;GO:0048273//mitogen-activated protein kinase p38 binding;GO:0001225//RNA polymerase II transcription …	GO:0030178//negative regulation of Wnt signaling pathway;GO:0035556//intracellular signal transduction;GO:0006366//transcription from RNA polymerase II promoter;GO:0045893//positive regulation of transcription, DNA-templated;GO:0038095//Fc-epsilon receptor signaling pathway;GO:0045944//positive regulation of transcription from RNA polymerase II promoter;GO:0007223//Wnt signaling pathway, calcium …	NP_765978.1//nuclear factor of activated T-cells, cytoplasmic 1 isoform A [Homo sapiens];AAC50869.1//nuclear factor of activated T cells [Homo sapiens];NP_001265601.1//nuclear factor of activated T-cells, cytoplasmic 1 isoform H [Homo sapiens];NP_001265604.1//nuclear factor of activated T-cells, cytoplasmic 1 isoform I [Homo sapiens];NP_765975.1//nuclear factor of activated T-cells, cytoplasmic 1…
immune system process	NFATC2	4773	6850	669	313	-2.05986	4.73e-109	Down	3.67e-109	GO:0005634//nucleus;GO:0005654//nucleoplasm;GO:0005829//cytosol;GO:0030529//intracellular ribonucleoprotein complex;GO:0044798//nuclear transcription factor complex;GO:0000790//nuclear chromatin;GO:0005737//cytoplasm	GO:0000978//RNA polymerase II proximal promoter sequence-specific DNA binding;GO:0003677//DNA binding;GO:0003682//chromatin binding;GO:0001077//transcriptional activator activity, RNA polymerase II proximal promoter sequence-specific DNA binding;GO:0003700//DNA binding transcription factor activity;GO:0008134//transcription factor binding;GO:0001078//transcriptional repressor activity, RNA polyme…	GO:0050853//B cell receptor signaling pathway;GO:0016477//cell migration;GO:0042493//response to drug;GO:0006355//regulation of transcription, DNA-templated;GO:0001816//cytokine production;GO:0014904//myotube cell development;GO:0045893//positive regulation of transcription, DNA-templated;GO:0038095//Fc-epsilon receptor signaling pathway;GO:0030890//positive regulation of B cell proliferation;GO:…	NP_001245221.1//nuclear factor of activated T-cells, cytoplasmic 2 isoform E [Homo sapiens];NP_036472.2//nuclear factor of activated T-cells, cytoplasmic 2 isoform B [Homo sapiens];AAC50886.1//transcription factor NFAT1 isoform B [Homo sapiens];AAC50887.1//transcription factor NFAT1 isoform C [Homo sapiens];NP_001129493.1//nuclear factor of activated T-cells, cytoplasmic 2 isoform D [Homo sapiens…
immune system process	NFE2	4778	1698	9	119	2.76088	6.3e-16	Up	1.77e-15	GO:0005634//nucleus;GO:0005654//nucleoplasm;GO:0016605//PML body;GO:0032993//protein-DNA complex;GO:0005737//cytoplasm	GO:0003677//DNA binding;GO:0047485//protein N-terminus binding;GO:0000976//transcription regulatory region sequence-specific DNA binding;GO:0050699//WW domain binding;GO:0003713//transcription coactivator activity;GO:0043565//sequence-specific DNA binding;GO:0000987//proximal promoter sequence-specific DNA binding;GO:0003700//DNA binding transcription factor activity	GO:0007596//blood coagulation;GO:0006351//transcription, DNA-templated;GO:0045652//regulation of megakaryocyte differentiation;GO:0006337//nucleosome disassembly;GO:0045893//positive regulation of transcription, DNA-templated;GO:0008015//blood circulation;GO:0006357//regulation of transcription from RNA polymerase II promoter;GO:0007275//multicellular organism development;GO:0007599//hemostasis	NP_006154.1//transcription factor NF-E2 45 kDa subunit [Homo sapiens]
immune system process	NFKBIA	4792	1579	471	2529	1.46075	2.3e-130	Up	1.54e-130	GO:0005634//nucleus;GO:0005829//cytosol;GO:0005622//intracellular;GO:0005737//cytoplasm;GO:0005886//plasma membrane;GO:0033256//I-kappaB/NF-kappaB complex	GO:0031072//heat shock protein binding;GO:0042802//identical protein binding;GO:0031625//ubiquitin protein ligase binding;GO:0008139//nuclear localization sequence binding;GO:0051059//NF-kappaB binding;GO:0019899//enzyme binding;GO:0008134//transcription factor binding;GO:0032403//protein complex binding	GO:0097421//liver regeneration;GO:0032270//positive regulation of cellular protein metabolic process;GO:0042127//regulation of cell proliferation;GO:0000060//protein import into nucleus, translocation;GO:0070417//cellular response to cold;GO:0007253//cytoplasmic sequestering of NF-kappaB;GO:0016579//protein deubiquitination;GO:0031663//lipopolysaccharide-mediated signaling pathway;GO:0032088//neg…	NP_065390.1//NF-kappa-B inhibitor alpha [Homo sapiens]
immune system process	NGFR	4804	3420	94	804	2.13245	5.28e-71	Up	5.81e-71	GO:0005634//nucleus;GO:0005654//nucleoplasm;GO:0005622//intracellular;GO:0043005//neuron projection;GO:0005768//endosome;GO:0009986//cell surface;GO:0005887//integral component of plasma membrane;GO:0005829//cytosol;GO:0005576//extracellular region;GO:0016021//integral component of membrane;GO:0005886//plasma membrane	GO:0004872//receptor activity;GO:0043121//neurotrophin binding;GO:0031625//ubiquitin protein ligase binding;GO:0005035//death receptor activity;GO:0048406//nerve growth factor binding;GO:0005031//tumor necrosis factor-activated receptor activity;GO:0015026//coreceptor activity;GO:0004888//transmembrane signaling receptor activity;GO:0004871//signal transducer activity;GO:0005516//calmodulin bindi…	GO:0043154//negative regulation of cysteine-type endopeptidase activity involved in apoptotic process;GO:1902895//positive regulation of pri-miRNA transcription from RNA polymerase II promoter;GO:0051402//neuron apoptotic process;GO:0048011//neurotrophin TRK receptor signaling pathway;GO:0097190//apoptotic signaling pathway;GO:0032496//response to lipopolysaccharide;GO:0042593//glucose homeostasi…	XP_022279621.1//tumor necrosis factor receptor superfamily member 16 [Canis lupus familiaris]
immune system process	ATP1B2	482	3396	1257.74	275.25	-3.15604	0	Down	0	GO:0005890//sodium:potassium-exchanging ATPase complex;GO:0016324//apical plasma membrane;GO:0005737//cytoplasm;GO:0005886//plasma membrane	GO:0005391//sodium:potassium-exchanging ATPase activity;GO:0001671//ATPase activator activity;GO:0051117//ATPase binding	GO:0086009//membrane repolarization;GO:0034220//ion transmembrane transport;GO:0030007//cellular potassium ion homeostasis;GO:1903288//positive regulation of potassium ion import;GO:0086064//cell communication by electrical coupling involved in cardiac conduction;GO:1901018//positive regulation of potassium ion transmembrane transporter activity;GO:0006883//cellular sodium ion homeostasis;GO:0006…	NP_001669.3//sodium/potassium-transporting ATPase subunit beta-2 isoform 1 [Homo sapiens];XP_008960679.1//PREDICTED: sodium/potassium-transporting ATPase subunit beta-2 [Pan paniscus]
immune system process	NOTCH4	4855	6762	76.88	69.97	-1.09989	5.15e-07	Down	2.08e-06	GO:0005634//nucleus;GO:0005654//nucleoplasm;GO:0000139//Golgi membrane;GO:0009986//cell surface;GO:0005887//integral component of plasma membrane;GO:0005829//cytosol;GO:0005576//extracellular region;GO:0016021//integral component of membrane;GO:0005789//endoplasmic reticulum membrane;GO:0005886//plasma membrane	GO:0004872//receptor activity;GO:0005509//calcium ion binding;GO:0046982//protein heterodimerization activity	GO:0006355//regulation of transcription, DNA-templated;GO:0001763//morphogenesis of a branching structure;GO:0045893//positive regulation of transcription, DNA-templated;GO:0030097//hemopoiesis;GO:0045602//negative regulation of endothelial cell differentiation;GO:0030879//mammary gland development;GO:0001709//cell fate determination;GO:0001886//endothelial cell morphogenesis;GO:0030154//cell dif…	NP_004548.3//neurogenic locus notch homolog protein 4 preproprotein [Homo sapiens]
immune system process	NPHS1	4868	5024	150.98	65.99	-2.15805	8.57e-28	Down	1.77e-27	GO:0070062//extracellular exosome;GO:0042995//cell projection;GO:0005887//integral component of plasma membrane;GO:0005622//intracellular;GO:0036057//slit diaphragm;GO:0005886//plasma membrane	GO:0017022//myosin binding	GO:0032836//glomerular basement membrane development;GO:0035418//protein localization to synapse;GO:0007520//myoblast fusion;GO:0007588//excretion;GO:0031295//T cell costimulation;GO:0007254//JNK cascade;GO:0007155//cell adhesion;GO:0044062//regulation of excretion;GO:0072015//glomerular visceral epithelial cell development;GO:0007519//skeletal muscle tissue development;GO:0030838//positive regul…	NP_004637.1//nephrin precursor [Homo sapiens]
immune system process	NPPB	4879	708	8	335	4.424	5.73e-58	Up	7.32e-58	GO:0005615//extracellular space;GO:0005634//nucleus;GO:0043234//protein complex;GO:0005576//extracellular region;GO:0048471//perinuclear region of cytoplasm	GO:0051428//peptide hormone receptor binding;GO:0051427//hormone receptor binding;GO:0005102//receptor binding;GO:0008613//diuretic hormone activity;GO:0005179//hormone activity	GO:0008217//regulation of blood pressure;GO:0061844//antimicrobial humoral immune response mediated by antimicrobial peptide;GO:0007589//body fluid secretion;GO:0014070//response to organic cyclic compound;GO:0071260//cellular response to mechanical stimulus;GO:0007166//cell surface receptor signaling pathway;GO:0032496//response to lipopolysaccharide;GO:0050880//regulation of blood vessel size;G…	NP_002512.1//natriuretic peptides B preproprotein [Homo sapiens]
immune system process	NPY5R	4889	2535	41	19	-2.07364	9.22e-09	Down	3.42e-08	GO:0005887//integral component of plasma membrane;GO:0016021//integral component of membrane;GO:0005737//cytoplasm;GO:0005886//plasma membrane;GO:0043005//neuron projection	GO:0004983//neuropeptide Y receptor activity;GO:0001602//pancreatic polypeptide receptor activity;GO:0001601//peptide YY receptor activity	GO:0002675//positive regulation of acute inflammatory response;GO:0060112//generation of ovulation cycle rhythm;GO:0032229//negative regulation of synaptic transmission, GABAergic;GO:0002865//negative regulation of acute inflammatory response to antigenic stimulus;GO:0007218//neuropeptide signaling pathway;GO:0003214//cardiac left ventricle morphogenesis;GO:0014050//negative regulation of glutama…	AAC50623.1//Y5 receptor [Homo sapiens]
immune system process	ROR2	4920	3845	182	174	-1.02887	1.49e-12	Down	4.71e-12	GO:0030425//dendrite;GO:0005874//microtubule;GO:0030669//clathrin-coated endocytic vesicle membrane;GO:0043025//neuronal cell body;GO:0009986//cell surface;GO:0005887//integral component of plasma membrane;GO:0016021//integral component of membrane;GO:0005886//plasma membrane	GO:0046872//metal ion binding;GO:0005524//ATP binding;GO:1904929//coreceptor activity involved in Wnt signaling pathway, planar cell polarity pathway;GO:0004672//protein kinase activity;GO:0017147//Wnt-protein binding;GO:0004714//transmembrane receptor protein tyrosine kinase activity;GO:0005109//frizzled binding	GO:0030335//positive regulation of cell migration;GO:0030538//embryonic genitalia morphogenesis;GO:0014002//astrocyte development;GO:0042733//embryonic digit morphogenesis;GO:0045893//positive regulation of transcription, DNA-templated;GO:0090090//negative regulation of canonical Wnt signaling pathway;GO:0007169//transmembrane receptor protein tyrosine kinase signaling pathway;GO:0030539//male ge…	NP_001305133.1//tyrosine-protein kinase transmembrane receptor ROR2 isoform 2 precursor [Homo sapiens];NP_004551.2//tyrosine-protein kinase transmembrane receptor ROR2 isoform 1 precursor [Homo sapiens]
immune system process	NTS	4922	1256	428	41	-4.34793	5.11e-140	Down	3.21e-140	GO:0030133//transport vesicle;GO:0005576//extracellular region;GO:0043679//axon terminus	GO:0005184//neuropeptide hormone activity	GO:0061844//antimicrobial humoral immune response mediated by antimicrobial peptide;GO:0007165//signal transduction;GO:0031640//killing of cells of other organism;GO:0050880//regulation of blood vessel size	NP_006174.1//neurotensin/neuromedin N preproprotein [Homo sapiens]
immune system process	OAS1	4938	1614	3	33	2.49542	1.64e-05	Up	7.33e-05	GO:0005634//nucleus;GO:0005783//endoplasmic reticulum;GO:0005829//cytosol;GO:0005576//extracellular region;GO:0005739//mitochondrion;GO:0005737//cytoplasm	GO:0046872//metal ion binding;GO:0005524//ATP binding;GO:0001730//2'-5'-oligoadenylate synthetase activity;GO:0008270//zinc ion binding;GO:0003725//double-stranded RNA binding	GO:0006006//glucose metabolic process;GO:0060333//interferon-gamma-mediated signaling pathway;GO:0060337//type I interferon signaling pathway;GO:0051607//defense response to virus;GO:0060700//regulation of ribonuclease activity;GO:0042593//glucose homeostasis;GO:0045071//negative regulation of viral genome replication;GO:0006164//purine nucleotide biosynthetic process;GO:0006955//immune response;…	NP_001126043.1//2'-5'-oligoadenylate synthase 1 [Pongo abelii];NP_001027581.1//2'-5'-oligoadenylate synthase 1 isoform 3 [Homo sapiens];XP_011853298.1//PREDICTED: 2'-5'-oligoadenylate synthase 1 isoform X1 [Mandrillus leucophaeus];XP_011853299.1//PREDICTED: 2'-5'-oligoadenylate synthase 1 isoform X2 [Mandrillus leucophaeus]
immune system process	OAS3	4940	6657	74	355	1.29821	3.09e-17	Up	8.38e-17	GO:0043231//intracellular membrane-bounded organelle;GO:0005615//extracellular space;GO:0005654//nucleoplasm;GO:0005829//cytosol;GO:0005737//cytoplasm;GO:0005886//plasma membrane	GO:0046872//metal ion binding;GO:0005524//ATP binding;GO:0001730//2'-5'-oligoadenylate synthetase activity;GO:0003725//double-stranded RNA binding	GO:0060333//interferon-gamma-mediated signaling pathway;GO:0060337//type I interferon signaling pathway;GO:0045071//negative regulation of viral genome replication;GO:0051607//defense response to virus;GO:0006139//nucleobase-containing compound metabolic process;GO:0060700//regulation of ribonuclease activity;GO:0009615//response to virus	NP_006178.2//2'-5'-oligoadenylate synthase 3 [Homo sapiens]
immune system process	OLR1	4973	2533	0	284	8.18573	3.72e-46	Up	5.6e-46	GO:0016020//membrane;GO:0043231//intracellular membrane-bounded organelle;GO:0070062//extracellular exosome;GO:0005654//nucleoplasm;GO:0043235//receptor complex;GO:0005887//integral component of plasma membrane;GO:0045121//membrane raft;GO:0035579//specific granule membrane;GO:0016021//integral component of membrane;GO:0005886//plasma membrane;GO:0070821//tertiary granule membrane	GO:0005041//low-density lipoprotein receptor activity;GO:0030246//carbohydrate binding;GO:0042802//identical protein binding	GO:0008015//blood circulation;GO:0007155//cell adhesion;GO:0006508//proteolysis;GO:0050900//leukocyte migration;GO:0043312//neutrophil degranulation;GO:0006954//inflammatory response	NP_001166103.1//oxidized low-density lipoprotein receptor 1 isoform 2 [Homo sapiens];NP_001166104.1//oxidized low-density lipoprotein receptor 1 isoform 3 [Homo sapiens];NP_002534.1//oxidized low-density lipoprotein receptor 1 isoform 1 [Homo sapiens]
immune system process	TNFRSF11B	4982	2354	187	9391	4.68615	0	Up	0	GO:0005615//extracellular space;GO:0005887//integral component of plasma membrane;GO:0005578//proteinaceous extracellular matrix	GO:0005031//tumor necrosis factor-activated receptor activity	GO:0007165//signal transduction;GO:0042489//negative regulation of odontogenesis of dentin-containing tooth;GO:0097190//apoptotic signaling pathway;GO:0042127//regulation of cell proliferation;GO:0032496//response to lipopolysaccharide;GO:0006954//inflammatory response;GO:0030198//extracellular matrix organization;GO:0007275//multicellular organism development;GO:0006955//immune response;GO:00429…	EAW91978.1//tumor necrosis factor receptor superfamily, member 11b (osteoprotegerin) [Homo sapiens]
immune system process	PLA2G3	50487	2717	126	5	-5.61937	7.83e-46	Down	1.19e-45	GO:0005814//centriole;GO:0005615//extracellular space;GO:0005576//extracellular region;GO:0005886//plasma membrane;GO:0042629//mast cell granule	GO:0046872//metal ion binding;GO:0102567//phospholipase A2 activity (consuming 1,2-dipalmitoylphosphatidylcholine);GO:0047498//calcium-dependent phospholipase A2 activity;GO:0102568//phospholipase A2 activity consuming 1,2-dioleoylphosphatidylethanolamine);GO:0004623//phospholipase A2 activity	GO:0016042//lipid catabolic process;GO:0001675//acrosome assembly;GO:0043303//mast cell degranulation;GO:0036152//phosphatidylethanolamine acyl-chain remodeling;GO:0060271//cilium assembly;GO:0050482//arachidonic acid secretion;GO:0019372//lipoxygenase pathway;GO:0006644//phospholipid metabolic process;GO:0007288//sperm axoneme assembly;GO:0036151//phosphatidylcholine acyl-chain remodeling;GO:003…	XP_004063371.1//PREDICTED: group 3 secretory phospholipase A2 [Gorilla gorilla gorilla]
immune system process	CD207	50489	1886	68	1	-7.05148	8.91e-25	Down	1.97e-24	GO:0031901//early endosome membrane;GO:0030139//endocytic vesicle;GO:0016021//integral component of membrane;GO:0005886//plasma membrane;GO:0030669//clathrin-coated endocytic vesicle membrane	GO:0030246//carbohydrate binding;GO:0005537//mannose binding	GO:0002479//antigen processing and presentation of exogenous peptide antigen via MHC class I, TAP-dependent;GO:0006898//receptor-mediated endocytosis;GO:0051607//defense response to virus	NP_056532.4//C-type lectin domain family 4 member K [Homo sapiens]
immune system process	PODXL2	50512	2209	1074	793	-1.40162	5.66e-102	Down	4.63e-102	GO:0005887//integral component of plasma membrane;GO:0016021//integral component of membrane;GO:0005796//Golgi lumen	GO:0005539//glycosaminoglycan binding	GO:0050901//leukocyte tethering or rolling;GO:0050427//3'-phosphoadenosine 5'-phosphosulfate metabolic process	NP_056535.1//podocalyxin-like protein 2 precursor [Homo sapiens]
immune system process	IL21R	50615	4512	115.43	112.12	-1.00599	1.72e-08	Down	6.48e-08	GO:0016021//integral component of membrane	GO:0001532//interleukin-21 receptor activity	GO:0030101//natural killer cell activation	NP_851565.4//interleukin-21 receptor isoform 2 precursor [Homo sapiens]
immune system process	PAK3	5063	2742	5061.08	483	-4.35337	0	Down	0	GO:0005768//endosome;GO:0005829//cytosol;GO:0005622//intracellular;GO:0005737//cytoplasm;GO:0005886//plasma membrane	GO:0017048//Rho GTPase binding;GO:0046872//metal ion binding;GO:0004674//protein serine/threonine kinase activity;GO:0005524//ATP binding;GO:0004708//MAP kinase kinase activity;GO:0048365//Rac GTPase binding;GO:0017124//SH3 domain binding	GO:0010763//positive regulation of fibroblast migration;GO:0023014//signal transduction by protein phosphorylation;GO:0030833//regulation of actin filament polymerization;GO:0016477//cell migration;GO:0007346//regulation of mitotic cell cycle;GO:0016358//dendrite development;GO:0031295//T cell costimulation;GO:0060997//dendritic spine morphogenesis;GO:0071407//cellular response to organic cyclic …	XP_010601381.1//PREDICTED: serine/threonine-protein kinase PAK 3 isoform X1 [Fukomys damarensis];XP_010601386.1//PREDICTED: serine/threonine-protein kinase PAK 3 isoform X4 [Fukomys damarensis];NP_001121644.1//serine/threonine-protein kinase PAK 3 isoform c [Homo sapiens];NP_002569.1//serine/threonine-protein kinase PAK 3 isoform a [Homo sapiens];NP_001121640.1//serine/threonine-protein kinase PA…
immune system process	PAX5	5079	8712	28.02	5	-3.45047	6.35e-10	Down	2.23e-09	GO:0043231//intracellular membrane-bounded organelle;GO:0005634//nucleus;GO:0005654//nucleoplasm;GO:0005829//cytosol;GO:0001650//fibrillar center	GO:0000978//RNA polymerase II proximal promoter sequence-specific DNA binding;GO:0003677//DNA binding;GO:0001077//transcriptional activator activity, RNA polymerase II proximal promoter sequence-specific DNA binding	GO:0006355//regulation of transcription, DNA-templated;GO:0021670//lateral ventricle development;GO:0006351//transcription, DNA-templated;GO:0007283//spermatogenesis;GO:0006366//transcription from RNA polymerase II promoter;GO:0007568//aging;GO:0000122//negative regulation of transcription from RNA polymerase II promoter;GO:0048701//embryonic cranial skeleton morphogenesis;GO:0035914//skeletal mu…	XP_011794818.1//PREDICTED: paired box protein Pax-5 isoform X5 [Colobus angolensis palliatus];NP_001267483.1//paired box protein Pax-5 isoform 9 [Homo sapiens];NP_001267482.1//paired box protein Pax-5 isoform 8 [Homo sapiens];NP_001267484.1//paired box protein Pax-5 isoform 10 [Homo sapiens];NP_001267479.1//paired box protein Pax-5 isoform 5 [Homo sapiens];NP_001267478.1//paired box protein Pax-5…
immune system process	F11R	50848	4830	1122.92	402.62	-2.44378	3.29e-223	Down	1.33e-223	GO:0070062//extracellular exosome;GO:0005911//cell-cell junction;GO:0031410//cytoplasmic vesicle;GO:0005923//bicellular tight junction;GO:0016021//integral component of membrane;GO:0030054//cell junction;GO:0036057//slit diaphragm;GO:0005886//plasma membrane	GO:0030165//PDZ domain binding;GO:0001618//virus receptor activity;GO:0045296//cadherin binding	GO:0031032//actomyosin structure organization;GO:0045777//positive regulation of blood pressure;GO:0043547//positive regulation of GTPase activity;GO:0050892//intestinal absorption;GO:0007179//transforming growth factor beta receptor signaling pathway;GO:0090557//establishment of endothelial intestinal barrier;GO:0072659//protein localization to plasma membrane;GO:0050900//leukocyte migration;GO:…	NP_058642.1//junctional adhesion molecule A isoform 1 precursor [Homo sapiens]
immune system process	SBDS	51119	1605	1391.62	5579	1.03922	8.09e-168	Up	4.27e-168	GO:0000922//spindle pole;GO:0005634//nucleus;GO:0005654//nucleoplasm;GO:0005730//nucleolus;GO:0005829//cytosol;GO:0005737//cytoplasm	GO:0043022//ribosome binding;GO:0003723//RNA binding;GO:0008017//microtubule binding;GO:0019843//rRNA binding	GO:0048539//bone marrow development;GO:0030282//bone mineralization;GO:0008283//cell proliferation;GO:0001833//inner cell mass cell proliferation;GO:0007052//mitotic spindle organization;GO:0030595//leukocyte chemotaxis;GO:0042256//mature ribosome assembly;GO:0006364//rRNA processing	NP_057122.2//ribosome maturation protein SBDS [Homo sapiens]
immune system process	LEF1	51176	3455	340	1412	1.09012	1.58e-47	Up	2.33e-47	GO:0005634//nucleus;GO:0005654//nucleoplasm;GO:0005667//transcription factor complex;GO:0032993//protein-DNA complex;GO:0005737//cytoplasm;GO:1990907//beta-catenin-TCF complex	GO:0000978//RNA polymerase II proximal promoter sequence-specific DNA binding;GO:0003677//DNA binding;GO:0070016//armadillo repeat domain binding;GO:0001077//transcriptional activator activity, RNA polymerase II proximal promoter sequence-specific DNA binding;GO:0003705//transcription factor activity, RNA polymerase II distal enhancer sequence-specific binding;GO:0070742//C2H2 zinc finger domain …	GO:0060033//anatomical structure regression;GO:0060561//apoptotic process involved in morphogenesis;GO:0060710//chorio-allantoic fusion;GO:0000122//negative regulation of transcription from RNA polymerase II promoter;GO:0006357//regulation of transcription from RNA polymerase II promoter;GO:1902262//apoptotic process involved in blood vessel morphogenesis;GO:0001756//somitogenesis;GO:0048341//par…	XP_009446383.1//PREDICTED: lymphoid enhancer-binding factor 1 isoform X2 [Pan troglodytes];NP_001124186.1//lymphoid enhancer-binding factor 1 isoform 3 [Homo sapiens];XP_009446390.1//PREDICTED: lymphoid enhancer-binding factor 1 isoform X12 [Pan troglodytes];XP_009446382.1//PREDICTED: lymphoid enhancer-binding factor 1 isoform X1 [Pan troglodytes]
immune system process	TLR7	51284	4992	84.66	66.37	-1.31517	2.68e-09	Down	9.7e-09	GO:0010008//endosome membrane;GO:0005783//endoplasmic reticulum;GO:0032009//early phagosome;GO:0005764//lysosome;GO:0036020//endolysosome membrane;GO:0005737//cytoplasm;GO:0000139//Golgi membrane;GO:0043235//receptor complex;GO:0005768//endosome;GO:0016021//integral component of membrane;GO:0005789//endoplasmic reticulum membrane;GO:0005886//plasma membrane	GO:0035197//siRNA binding;GO:0008144//drug binding;GO:0004888//transmembrane signaling receptor activity;GO:0003725//double-stranded RNA binding;GO:0003727//single-stranded RNA binding	GO:0007252//I-kappaB phosphorylation;GO:0032755//positive regulation of interleukin-6 production;GO:0071260//cellular response to mechanical stimulus;GO:0050729//positive regulation of inflammatory response;GO:0001932//regulation of protein phosphorylation;GO:0034162//toll-like receptor 9 signaling pathway;GO:0034154//toll-like receptor 7 signaling pathway;GO:0045078//positive regulation of inter…	NP_057646.1//toll-like receptor 7 precursor [Homo sapiens]
immune system process	KLRF1	51348	1266	0	25	4.67984	2.21e-06	Up	9.31e-06	GO:0016020//membrane;GO:0005887//integral component of plasma membrane;GO:0016021//integral component of membrane;GO:0005886//plasma membrane	GO:0030246//carbohydrate binding;GO:0004888//transmembrane signaling receptor activity;GO:0032393//MHC class I receptor activity	GO:0007166//cell surface receptor signaling pathway;GO:0050776//regulation of immune response	XP_003829695.1//PREDICTED: killer cell lectin-like receptor subfamily F member 1 isoform X1 [Pan paniscus];XP_008953253.1//PREDICTED: killer cell lectin-like receptor subfamily F member 1 isoform X6 [Pan paniscus];XP_008953248.1//PREDICTED: killer cell lectin-like receptor subfamily F member 1 isoform X2 [Pan paniscus]
immune system process	ANGPT4	51378	1955	97.91	0	-8.5774	1.54e-30	Down	2.99e-30	GO:0005615//extracellular space;GO:0005576//extracellular region	GO:0030297//transmembrane receptor protein tyrosine kinase activator activity;GO:0030971//receptor tyrosine kinase binding	GO:0050731//positive regulation of peptidyl-tyrosine phosphorylation;GO:0071456//cellular response to hypoxia;GO:0001525//angiogenesis;GO:0016525//negative regulation of angiogenesis;GO:0050900//leukocyte migration;GO:0010595//positive regulation of endothelial cell migration;GO:0043066//negative regulation of apoptotic process;GO:0007219//Notch signaling pathway;GO:0045766//positive regulation o…	NP_057069.1//angiopoietin-4 isoform 1 precursor [Homo sapiens]
immune system process	PDE4B	5142	4087	63	1185	3.26937	6.36e-163	Up	3.44e-163	GO:0016020//membrane;GO:0060076//excitatory synapse;GO:0008021//synaptic vesicle;GO:0005813//centrosome;GO:0071944//cell periphery;GO:0014069//postsynaptic density;GO:0000930//gamma-tubulin complex;GO:0030018//Z disc;GO:0005829//cytosol;GO:0043197//dendritic spine	GO:0030552//cAMP binding;GO:0043015//gamma-tubulin binding;GO:0044325//ion channel binding;GO:0046872//metal ion binding;GO:0004114//3',5'-cyclic-nucleotide phosphodiesterase activity;GO:0004115//3',5'-cyclic-AMP phosphodiesterase activity	GO:0007165//signal transduction;GO:0030593//neutrophil chemotaxis;GO:0035690//cellular response to drug;GO:0050852//T cell receptor signaling pathway;GO:0050900//leukocyte migration;GO:0071872//cellular response to epinephrine stimulus;GO:1901841//regulation of high voltage-gated calcium channel activity;GO:0001780//neutrophil homeostasis;GO:0071222//cellular response to lipopolysaccharide;GO:000…	BAD92318.1//phosphodiesterase 4B, cAMP-specific (phosphodiesterase E4 dunce homolog, Drosophila) variant, partial [Homo sapiens];NP_002591.2//cAMP-specific 3',5'-cyclic phosphodiesterase 4B isoform 1 [Homo sapiens];NP_001284369.1//cAMP-specific 3',5'-cyclic phosphodiesterase 4B isoform 4 [Homo sapiens];NP_001284370.1//cAMP-specific 3',5'-cyclic phosphodiesterase 4B isoform 5 [Homo sapiens];XP_004…
immune system process	PDGFB	5155	3506	712	285	-2.28493	1.25e-131	Down	8.28e-132	GO:0005788//endoplasmic reticulum lumen;GO:0016020//membrane;GO:0016323//basolateral plasma membrane;GO:0031012//extracellular matrix;GO:0005615//extracellular space;GO:0005622//intracellular;GO:0005737//cytoplasm;GO:0009986//cell surface	GO:0005161//platelet-derived growth factor receptor binding;GO:0008083//growth factor activity;GO:0042802//identical protein binding;GO:0046982//protein heterodimerization activity;GO:0042803//protein homodimerization activity;GO:0048407//platelet-derived growth factor binding;GO:0016176//superoxide-generating NADPH oxidase activator activity;GO:0005518//collagen binding;GO:0042056//chemoattracta…	GO:1902895//positive regulation of pri-miRNA transcription from RNA polymerase II promoter;GO:0007596//blood coagulation;GO:0030335//positive regulation of cell migration;GO:0048008//platelet-derived growth factor receptor signaling pathway;GO:0031954//positive regulation of protein autophosphorylation;GO:1904707//positive regulation of vascular smooth muscle cell proliferation;GO:0032091//negati…	NP_148937.1//platelet-derived growth factor subunit B isoform 2 [Homo sapiens];XP_019516155.1//PREDICTED: platelet-derived growth factor subunit B isoform X1 [Hipposideros armiger]
immune system process	ENPP1	5167	7442	265.07	1278.81	1.30634	6.89e-57	Up	8.92e-57	GO:0005765//lysosomal membrane;GO:0016323//basolateral plasma membrane;GO:0005615//extracellular space;GO:0009986//cell surface;GO:0005887//integral component of plasma membrane;GO:0016021//integral component of membrane;GO:0005886//plasma membrane	GO:0004551//nucleotide diphosphatase activity;GO:0005524//ATP binding;GO:0030247//polysaccharide binding;GO:0035529//NADH pyrophosphatase activity;GO:0042803//protein homodimerization activity;GO:0003676//nucleic acid binding;GO:0047429//nucleoside-triphosphate diphosphatase activity;GO:0004527//exonuclease activity;GO:0050656//3'-phosphoadenosine 5'-phosphosulfate binding;GO:0005044//scavenger r…	GO:0046034//ATP metabolic process;GO:0030643//cellular phosphate ion homeostasis;GO:0046627//negative regulation of insulin receptor signaling pathway;GO:0030500//regulation of bone mineralization;GO:0030730//sequestering of triglyceride;GO:0006796//phosphate-containing compound metabolic process;GO:0030505//inorganic diphosphate transport;GO:0030308//negative regulation of cell growth;GO:0009143…	NP_006199.2//ectonucleotide pyrophosphatase/phosphodiesterase family member 1 [Homo sapiens]
immune system process	CECR1	51816	3716	339.46	174.44	-1.92453	8.2e-52	Down	1.14e-51	GO:0005615//extracellular space;GO:0035578//azurophil granule lumen;GO:0005576//extracellular region	GO:0008083//growth factor activity;GO:0031685//adenosine receptor binding;GO:0004000//adenosine deaminase activity;GO:0008201//heparin binding;GO:0008270//zinc ion binding;GO:0042803//protein homodimerization activity;GO:0043394//proteoglycan binding	GO:0044267//cellular protein metabolic process;GO:0007275//multicellular organism development;GO:0043103//hypoxanthine salvage;GO:0043312//neutrophil degranulation;GO:0006154//adenosine catabolic process;GO:0046103//inosine biosynthetic process	NP_001269154.1//adenosine deaminase 2 isoform a precursor [Homo sapiens];NP_803124.1//adenosine deaminase 2 isoform b [Homo sapiens]
immune system process	PF4	5196	878	0	40.32	5.36941	2.75e-09	Up	9.96e-09	GO:0031093//platelet alpha granule lumen;GO:0005615//extracellular space;GO:0005576//extracellular region;GO:0020005//symbiont-containing vacuole membrane;GO:0005737//cytoplasm;GO:0097679//other organism cytoplasm	GO:0048248//CXCR3 chemokine receptor binding;GO:0045236//CXCR chemokine receptor binding;GO:0008201//heparin binding;GO:0008009//chemokine activity	GO:0010744//positive regulation of macrophage derived foam cell differentiation;GO:0061844//antimicrobial humoral immune response mediated by antimicrobial peptide;GO:2001240//negative regulation of extrinsic apoptotic signaling pathway in absence of ligand;GO:0045347//negative regulation of MHC class II biosynthetic process;GO:0042127//regulation of cell proliferation;GO:0030168//platelet activa…	XP_003265787.1//PREDICTED: platelet factor 4 [Nomascus leucogenys]
immune system process	PF4V1	5197	744	0	128.68	7.04363	4.12e-24	Up	9.27e-24	GO:0005615//extracellular space	GO:0045236//CXCR chemokine receptor binding;GO:0008201//heparin binding;GO:0008009//chemokine activity	GO:0007186//G-protein coupled receptor signaling pathway;GO:0090023//positive regulation of neutrophil chemotaxis;GO:0030595//leukocyte chemotaxis;GO:0042127//regulation of cell proliferation;GO:0070098//chemokine-mediated signaling pathway;GO:0030168//platelet activation;GO:0032496//response to lipopolysaccharide;GO:0006954//inflammatory response;GO:0006952//defense response;GO:0006955//immune r…	NP_002611.1//platelet factor 4 variant precursor [Homo sapiens]
immune system process	PGC	5225	1345	61	34	-1.80729	2.34e-10	Down	8.05e-10	GO:0070062//extracellular exosome;GO:0005615//extracellular space	GO:0004190//aspartic-type endopeptidase activity	GO:0006508//proteolysis;GO:0002803//positive regulation of antibacterial peptide production;GO:0007586//digestion;GO:0006914//autophagy;GO:0030163//protein catabolic process	NP_002621.1//gastricsin isoform 1 preproprotein [Homo sapiens];NP_001159896.1//gastricsin isoform 2 preproprotein [Homo sapiens]
immune system process	PGF	5228	1886	124	966	1.99767	3.27e-78	Up	3.32e-78	GO:0016020//membrane;GO:0005615//extracellular space;GO:0005576//extracellular region	GO:0008083//growth factor activity;GO:0005172//vascular endothelial growth factor receptor binding;GO:0008201//heparin binding;GO:0046982//protein heterodimerization activity;GO:0042803//protein homodimerization activity	GO:0031100//animal organ regeneration;GO:0050930//induction of positive chemotaxis;GO:0051781//positive regulation of cell division;GO:0001658//branching involved in ureteric bud morphogenesis;GO:0060754//positive regulation of mast cell chemotaxis;GO:0001938//positive regulation of endothelial cell proliferation;GO:0045766//positive regulation of angiogenesis;GO:0060688//regulation of morphogene…	NP_001280572.1//placenta growth factor isoform 3 precursor [Homo sapiens];ELV09898.1//Ribosomal protein S6 kinase-like 1 [Tupaia chinensis];CAD62617.1//unnamed protein product, partial [Homo sapiens]
immune system process	SERPINB9	5272	4167	376	2652.86	1.85473	2.75e-191	Up	1.29e-191	GO:0016020//membrane;GO:0070062//extracellular exosome;GO:0005615//extracellular space;GO:0005634//nucleus;GO:0005829//cytosol;GO:0005622//intracellular;GO:0005737//cytoplasm	GO:0002020//protease binding;GO:0004867//serine-type endopeptidase inhibitor activity;GO:0043027//cysteine-type endopeptidase inhibitor activity involved in apoptotic process	GO:0010951//negative regulation of endopeptidase activity;GO:0043066//negative regulation of apoptotic process;GO:0010628//positive regulation of gene expression;GO:0002448//mast cell mediated immunity;GO:0071391//cellular response to estrogen stimulus;GO:0042270//protection from natural killer cell mediated cytotoxicity;GO:0006955//immune response;GO:0009617//response to bacterium;GO:0033668//ne…	NP_004146.1//serpin B9 [Homo sapiens]
immune system process	PIGR	5284	4295	109.05	38.39	-2.4702	6.14e-24	Down	1.39e-23	GO:0070062//extracellular exosome;GO:0005615//extracellular space;GO:0005887//integral component of plasma membrane;GO:0016021//integral component of membrane;GO:0005886//plasma membrane;GO:0035577//azurophil granule membrane;GO:0043235//receptor complex	GO:0001792//polymeric immunoglobulin receptor activity	GO:0043113//receptor clustering;GO:0007173//epidermal growth factor receptor signaling pathway;GO:0001895//retina homeostasis;GO:0002415//immunoglobulin transcytosis in epithelial cells mediated by polymeric immunoglobulin receptor;GO:0038093//Fc receptor signaling pathway;GO:0043312//neutrophil degranulation;GO:0001580//detection of chemical stimulus involved in sensory perception of bitter taste	NP_002635.2//polymeric immunoglobulin receptor precursor [Homo sapiens]
immune system process	PIK3CG	5294	6993	5.91	33.23	1.52724	0.000779071	Up	0.00397631	GO:0005944//phosphatidylinositol 3-kinase complex, class IB;GO:0016020//membrane;GO:0005829//cytosol;GO:0005942//phosphatidylinositol 3-kinase complex;GO:0005622//intracellular;GO:0005737//cytoplasm;GO:0005886//plasma membrane;GO:0042629//mast cell granule	GO:0005524//ATP binding;GO:0016301//kinase activity;GO:0042802//identical protein binding;GO:0046934//phosphatidylinositol-4,5-bisphosphate 3-kinase activity;GO:0004674//protein serine/threonine kinase activity;GO:0046875//ephrin receptor binding;GO:0016303//1-phosphatidylinositol-3-kinase activity;GO:0004672//protein kinase activity;GO:0035005//1-phosphatidylinositol-4-phosphate 3-kinase activit…	GO:0002675//positive regulation of acute inflammatory response;GO:0016310//phosphorylation;GO:0006661//phosphatidylinositol biosynthetic process;GO:0010897//negative regulation of triglyceride catabolic process;GO:0043303//mast cell degranulation;GO:0055118//negative regulation of cardiac muscle contraction;GO:0045087//innate immune response;GO:0042110//T cell activation;GO:0001525//angiogenesis;…	NP_002640.2//phosphatidylinositol 4,5-bisphosphate 3-kinase catalytic subunit gamma isoform [Homo sapiens]
immune system process	PIK3R1	5295	6866	4173.25	3406.03	-1.2571	0	Down	0	GO:0005634//nucleus;GO:0005829//cytosol;GO:0005911//cell-cell junction;GO:0005942//phosphatidylinositol 3-kinase complex;GO:0043234//protein complex;GO:1990578//perinuclear endoplasmic reticulum membrane;GO:0005737//cytoplasm;GO:0005801//cis-Golgi network	GO:0016301//kinase activity;GO:0036312//phosphatidylinositol 3-kinase regulatory subunit binding;GO:0019903//protein phosphatase binding;GO:0046982//protein heterodimerization activity;GO:0043559//insulin binding;GO:0035014//phosphatidylinositol 3-kinase regulator activity;GO:0046935//1-phosphatidylinositol-3-kinase regulator activity;GO:0001784//phosphotyrosine residue binding;GO:0005168//neurot…	GO:0033120//positive regulation of RNA splicing;GO:0045671//negative regulation of osteoclast differentiation;GO:2001275//positive regulation of glucose import in response to insulin stimulus;GO:0008286//insulin receptor signaling pathway;GO:0030335//positive regulation of cell migration;GO:0008625//extrinsic apoptotic signaling pathway via death domain receptors;GO:0034976//response to endoplasm…	XP_012638277.1//phosphatidylinositol 3-kinase regulatory subunit alpha isoform X5 [Microcebus murinus];NP_852664.1//phosphatidylinositol 3-kinase regulatory subunit alpha isoform 1 [Homo sapiens];XP_004586201.1//PREDICTED: phosphatidylinositol 3-kinase regulatory subunit alpha isoform X2 [Ochotona princeps];NP_852665.1//phosphatidylinositol 3-kinase regulatory subunit alpha isoform 3 [Homo sapien…
immune system process	PITX2	5308	2389	4	141	4.17553	5.34e-25	Up	1.18e-24	GO:0005634//nucleus;GO:0005654//nucleoplasm;GO:0005667//transcription factor complex;GO:0005737//cytoplasm	GO:0000981//RNA polymerase II transcription factor activity, sequence-specific DNA binding;GO:0003677//DNA binding;GO:0001105//RNA polymerase II transcription coactivator activity;GO:0042802//identical protein binding;GO:0031490//chromatin DNA binding;GO:0000976//transcription regulatory region sequence-specific DNA binding;GO:0042803//protein homodimerization activity;GO:0003682//chromatin bindi…	GO:0003171//atrioventricular valve development;GO:0043010//camera-type eye development;GO:0060412//ventricular septum morphogenesis;GO:0060460//left lung morphogenesis;GO:0060577//pulmonary vein morphogenesis;GO:0070986//left/right axis specification;GO:0021983//pituitary gland development;GO:0003253//cardiac neural crest cell migration involved in outflow tract morphogenesis;GO:0001570//vasculog…	XP_012510548.1//PREDICTED: pituitary homeobox 2 isoform X2 [Propithecus coquereli];NP_000316.2//pituitary homeobox 2 isoform c [Homo sapiens];NP_700476.1//pituitary homeobox 2 isoform a [Homo sapiens]
immune system process	PKP1	5317	5384	41	1	-6.32157	2.78e-16	Down	7.75e-16	GO:0043231//intracellular membrane-bounded organelle;GO:0070062//extracellular exosome;GO:0005634//nucleus;GO:0005654//nucleoplasm;GO:0001533//cornified envelope;GO:0101003//ficolin-1-rich granule membrane;GO:0005882//intermediate filament;GO:1990124//messenger ribonucleoprotein complex;GO:0005886//plasma membrane;GO:0030057//desmosome	GO:0030280//structural constituent of epidermis;GO:0004871//signal transducer activity;GO:0019215//intermediate filament binding;GO:0005521//lamin binding	GO:0045110//intermediate filament bundle assembly;GO:1902373//negative regulation of mRNA catabolic process;GO:0007165//signal transduction;GO:0031424//keratinization;GO:0010628//positive regulation of gene expression;GO:0070268//cornification;GO:0007155//cell adhesion;GO:0043312//neutrophil degranulation	NP_000290.2//plakophilin-1 isoform 1b [Homo sapiens];NP_001005337.1//plakophilin-1 isoform 1a [Homo sapiens]
immune system process	PLA2G1B	5319	585	33	21	-1.61609	6.79e-06	Down	2.95e-05	GO:0005615//extracellular space;GO:0009986//cell surface;GO:0030141//secretory granule;GO:0005829//cytosol;GO:0005576//extracellular region	GO:0032052//bile acid binding;GO:0102567//phospholipase A2 activity (consuming 1,2-dipalmitoylphosphatidylcholine);GO:0005509//calcium ion binding;GO:0047498//calcium-dependent phospholipase A2 activity;GO:0005102//receptor binding;GO:0102568//phospholipase A2 activity consuming 1,2-dioleoylphosphatidylethanolamine);GO:0004623//phospholipase A2 activity	GO:0061844//antimicrobial humoral immune response mediated by antimicrobial peptide;GO:0046470//phosphatidylcholine metabolic process;GO:0019370//leukotriene biosynthetic process;GO:0032431//activation of phospholipase A2 activity;GO:0006654//phosphatidic acid biosynthetic process;GO:0007015//actin filament organization;GO:0050482//arachidonic acid secretion;GO:0036151//phosphatidylcholine acyl-c…	NP_000919.1//phospholipase A2 precursor [Homo sapiens]
immune system process	PLAU	5328	2370	5898	73374.1	2.67296	0	Up	0	GO:0070062//extracellular exosome;GO:0005615//extracellular space;GO:0005925//focal adhesion;GO:0009986//cell surface;GO:0035579//specific granule membrane;GO:0005576//extracellular region;GO:0070821//tertiary granule membrane;GO:0005886//plasma membrane	GO:0004252//serine-type endopeptidase activity;GO:0016301//kinase activity	GO:0007596//blood coagulation;GO:0030335//positive regulation of cell migration;GO:0042127//regulation of cell proliferation;GO:0014909//smooth muscle cell migration;GO:0033628//regulation of cell adhesion mediated by integrin;GO:0043312//neutrophil degranulation;GO:0006935//chemotaxis;GO:0010469//regulation of receptor activity;GO:0042730//fibrinolysis;GO:0007165//signal transduction;GO:0061041/…	NP_002649.1//urokinase-type plasminogen activator isoform 1 preproprotein [Homo sapiens];NP_001138503.1//urokinase-type plasminogen activator isoform 2 [Homo sapiens]
immune system process	PLAUR	5329	1570	1436	10882.2	1.95783	0	Up	0	GO:0005788//endoplasmic reticulum lumen;GO:0070062//extracellular exosome;GO:0005925//focal adhesion;GO:0019898//extrinsic component of membrane;GO:0030054//cell junction;GO:0031225//anchored component of membrane;GO:0071438//invadopodium membrane;GO:0009986//cell surface;GO:0005887//integral component of plasma membrane;GO:0035579//specific granule membrane;GO:0016021//integral component of memb…	GO:0019904//protein domain specific binding;GO:0004872//receptor activity;GO:0005102//receptor binding;GO:0030377//urokinase plasminogen activator receptor activity;GO:0019899//enzyme binding	GO:0007596//blood coagulation;GO:0030162//regulation of proteolysis;GO:0001934//positive regulation of protein phosphorylation;GO:0043312//neutrophil degranulation;GO:0006935//chemotaxis;GO:0045742//positive regulation of epidermal growth factor receptor signaling pathway;GO:0043388//positive regulation of DNA binding;GO:0042730//fibrinolysis;GO:0007165//signal transduction;GO:0038195//urokinase …	NP_001005377.1//urokinase plasminogen activator surface receptor isoform 3 precursor [Homo sapiens];NP_001287966.1//urokinase plasminogen activator surface receptor isoform 4 precursor [Homo sapiens];NP_002650.1//urokinase plasminogen activator surface receptor isoform 1 precursor [Homo sapiens];NP_001005376.1//urokinase plasminogen activator surface receptor isoform 2 precursor [Homo sapiens]
immune system process	IL17D	53342	1873	36	203	1.53139	3.2e-13	Up	9.85e-13	GO:0005615//extracellular space	GO:0005125//cytokine activity;GO:0048018//receptor ligand activity;GO:0042803//protein homodimerization activity	GO:0032725//positive regulation of granulocyte macrophage colony-stimulating factor production;GO:0032755//positive regulation of interleukin-6 production;GO:1903707//negative regulation of hemopoiesis;GO:0032757//positive regulation of interleukin-8 production;GO:0006954//inflammatory response;GO:1900017//positive regulation of cytokine production involved in inflammatory response	XP_005266478.1//PREDICTED: interleukin-17D isoform X1 [Homo sapiens]
immune system process	PLD1	5337	5911	491	1957	1.03083	1.56e-59	Up	1.95e-59	GO:0005765//lysosomal membrane;GO:0016020//membrane;GO:0016324//apical plasma membrane;GO:0005622//intracellular;GO:0031902//late endosome membrane;GO:0000139//Golgi membrane;GO:0048471//perinuclear region of cytoplasm;GO:0005768//endosome;GO:0030139//endocytic vesicle;GO:0005794//Golgi apparatus;GO:0035579//specific granule membrane;GO:0005789//endoplasmic reticulum membrane;GO:0070821//tertiary…	GO:0004630//phospholipase D activity;GO:0070290//N-acylphosphatidylethanolamine-specific phospholipase D activity;GO:0035091//phosphatidylinositol binding	GO:0048017//inositol lipid-mediated signaling;GO:0016042//lipid catabolic process;GO:0032534//regulation of microvillus assembly;GO:0007264//small GTPase mediated signal transduction;GO:0048870//cell motility;GO:0043312//neutrophil degranulation;GO:0006935//chemotaxis;GO:0007265//Ras protein signal transduction;GO:0006654//phosphatidic acid biosynthetic process	NP_002653.1//phospholipase D1 isoform a [Homo sapiens];BAD93144.1//phospholipase D1 variant, partial [Homo sapiens]
immune system process	PLGLB1	5343	3011	148.01	0	-9.17357	4.68e-42	Down	7.51e-42	GO:0043231//intracellular membrane-bounded organelle;GO:0044218//other organism cell membrane;GO:0070062//extracellular exosome;GO:0005615//extracellular space;GO:0072562//blood microparticle;GO:0031232//extrinsic component of external side of plasma membrane;GO:0031093//platelet alpha granule lumen;GO:0009986//cell surface;GO:0005576//extracellular region;GO:0005886//plasma membrane	GO:0004175//endopeptidase activity;GO:0004252//serine-type endopeptidase activity;GO:0034185//apolipoprotein binding;GO:0005102//receptor binding;GO:0051087//chaperone binding;GO:1904854//proteasome core complex binding;GO:0008236//serine-type peptidase activity;GO:1990405//protein antigen binding;GO:0019904//protein domain specific binding;GO:0019900//kinase binding;GO:0019899//enzyme binding	GO:0048771//tissue remodeling;GO:0007596//blood coagulation;GO:0051603//proteolysis involved in cellular protein catabolic process;GO:0042246//tissue regeneration;GO:0051918//negative regulation of fibrinolysis;GO:0044267//cellular protein metabolic process;GO:0002576//platelet degranulation;GO:0045445//myoblast differentiation;GO:0008285//negative regulation of cell proliferation;GO:0042730//fib…	XP_003820290.1//PREDICTED: plasminogen isoform X1 [Pan paniscus]
immune system process	PMAIP1	5366	1954	1399	6107	1.16205	1.89e-219	Up	7.77e-220	GO:0005634//nucleus;GO:0005829//cytosol;GO:0005739//mitochondrion;GO:0005741//mitochondrial outer membrane	NA	GO:0071456//cellular response to hypoxia;GO:0072332//intrinsic apoptotic signaling pathway by p53 class mediator;GO:0001844//protein insertion into mitochondrial membrane involved in apoptotic signaling pathway;GO:0042149//cellular response to glucose starvation;GO:0043065//positive regulation of apoptotic process;GO:0043331//response to dsRNA;GO:0010917//negative regulation of mitochondrial memb…	XP_004059533.1//PREDICTED: phorbol-12-myristate-13-acetate-induced protein 1 isoform X1 [Gorilla gorilla gorilla]
immune system process	IL20RB	53833	2171	15	120	2.03598	7.36e-12	Up	2.38e-11	GO:0016021//integral component of membrane;GO:0005886//plasma membrane	GO:0004920//interleukin-10 receptor activity;GO:0042015//interleukin-20 binding	GO:0032733//positive regulation of interleukin-10 production;GO:0048873//homeostasis of number of cells within a tissue;GO:0002765//immune response-inhibiting signal transduction;GO:0001808//negative regulation of type IV hypersensitivity;GO:0042130//negative regulation of T cell proliferation;GO:0032703//negative regulation of interleukin-2 production;GO:0032753//positive regulation of interleuk…	NP_653318.2//interleukin-20 receptor subunit beta precursor [Homo sapiens]
immune system process	PODXL	5420	5930	534.87	438.57	-1.2504	6.89e-44	Down	1.07e-43	GO:0005615//extracellular space;GO:0042995//cell projection;GO:0016324//apical plasma membrane;GO:0036057//slit diaphragm;GO:0005737//cytoplasm;GO:0005730//nucleolus;GO:0005887//integral component of plasma membrane;GO:0016021//integral component of membrane;GO:0005886//plasma membrane;GO:0070062//extracellular exosome;GO:0043231//intracellular membrane-bounded organelle;GO:0005815//microtubule o…	NA	GO:0072175//epithelial tube formation;GO:0016477//cell migration;GO:0030335//positive regulation of cell migration;GO:0007162//negative regulation of cell adhesion;GO:0050900//leukocyte migration;GO:0033634//positive regulation of cell-cell adhesion mediated by integrin;GO:0007155//cell adhesion;GO:0022408//negative regulation of cell-cell adhesion;GO:0032534//regulation of microvillus assembly;G…	NP_001018121.1//podocalyxin isoform 1 precursor [Homo sapiens];NP_005388.2//podocalyxin isoform 2 precursor [Homo sapiens]
immune system process	TREM1	54210	2547	37.48	27	-1.43718	1.01e-05	Down	4.44e-05	GO:0005576//extracellular region;GO:0005622//intracellular;GO:0016021//integral component of membrane;GO:0005886//plasma membrane	GO:0097110//scaffold protein binding;GO:0004872//receptor activity	GO:0030593//neutrophil chemotaxis;GO:0050900//leukocyte migration;GO:0035556//intracellular signal transduction;GO:0002374//cytokine secretion involved in immune response;GO:0072672//neutrophil extravasation;GO:0070945//neutrophil mediated killing of gram-negative bacterium;GO:0050755//chemokine metabolic process;GO:0006959//humoral immune response;GO:0045087//innate immune response;GO:0050776//r…	NP_001229518.1//triggering receptor expressed on myeloid cells 1 isoform 2 precursor [Homo sapiens];NP_061113.1//triggering receptor expressed on myeloid cells 1 isoform 1 precursor [Homo sapiens];NP_001229519.1//triggering receptor expressed on myeloid cells 1 isoform 3 precursor [Homo sapiens]
immune system process	POMC	5443	1406	38	32	-1.21194	6.7e-05	Down	0.000311935	GO:0034774//secretory granule lumen;GO:0005615//extracellular space;GO:0030141//secretory granule;GO:0005576//extracellular region;GO:0005782//peroxisomal matrix;GO:0005737//cytoplasm	GO:0001664//G-protein coupled receptor binding;GO:0031782//type 4 melanocortin receptor binding;GO:0005102//receptor binding;GO:0070996//type 1 melanocortin receptor binding;GO:0005184//neuropeptide hormone activity;GO:0031781//type 3 melanocortin receptor binding;GO:0005179//hormone activity	GO:0008217//regulation of blood pressure;GO:0061844//antimicrobial humoral immune response mediated by antimicrobial peptide;GO:0032720//negative regulation of tumor necrosis factor production;GO:0042593//glucose homeostasis;GO:0016486//peptide hormone processing;GO:0035821//modification of morphology or physiology of other organism;GO:0007218//neuropeptide signaling pathway;GO:0007165//signal tr…	XP_012308732.2//pro-opiomelanocortin isoform X2 [Aotus nancymaae];XP_021532727.1//pro-opiomelanocortin isoform X1 [Aotus nancymaae];NP_000930.1//pro-opiomelanocortin preproprotein [Homo sapiens]
immune system process	ANLN	54443	4732	956	10070	2.43289	0	Up	0	GO:0005654//nucleoplasm;GO:0032059//bleb;GO:0099738//cell cortex region;GO:0015629//actin cytoskeleton;GO:0005826//actomyosin contractile ring	GO:0003779//actin binding;GO:0045296//cadherin binding	GO:0000281//mitotic cytokinesis;GO:0002244//hematopoietic progenitor cell differentiation;GO:0007096//regulation of exit from mitosis;GO:0000921//septin ring assembly;GO:0090521//glomerular visceral epithelial cell migration;GO:1904172//positive regulation of bleb assembly	NP_061155.2//anillin isoform 1 [Homo sapiens];NP_001271230.1//anillin isoform 2 [Homo sapiens];NP_001271231.1//anillin isoform 3 [Homo sapiens]
immune system process	POU2AF1	5450	3032	105.29	86.95	-1.24013	2.86e-10	Down	9.92e-10	GO:0090575//RNA polymerase II transcription factor complex	GO:0000979//RNA polymerase II core promoter sequence-specific DNA binding;GO:0003713//transcription coactivator activity;GO:0001105//RNA polymerase II transcription coactivator activity;GO:0003712//transcription cofactor activity	GO:0006959//humoral immune response;GO:0045944//positive regulation of transcription from RNA polymerase II promoter;GO:0006366//transcription from RNA polymerase II promoter	XP_019570883.1//PREDICTED: POU domain class 2-associating factor 1 [Rhinolophus sinicus]
immune system process	RHOF	54509	2451	950.32	413.43	-2.16479	7.44e-164	Down	4e-164	GO:0005856//cytoskeleton;GO:0016020//membrane;GO:0070062//extracellular exosome;GO:0030667//secretory granule membrane;GO:0005829//cytosol;GO:0005622//intracellular;GO:0005886//plasma membrane	GO:0005525//GTP binding;GO:0003924//GTPase activity	GO:0007015//actin filament organization;GO:0007264//small GTPase mediated signal transduction;GO:0043312//neutrophil degranulation;GO:0051056//regulation of small GTPase mediated signal transduction	NP_061907.2//rho-related GTP-binding protein RhoF precursor [Homo sapiens]
immune system process	APBB1IP	54518	2659	3	29	2.309	8.14e-05	Up	0.000381814	GO:0005856//cytoskeleton;GO:0042101//T cell receptor complex;GO:0005925//focal adhesion;GO:0005829//cytosol;GO:0005886//plasma membrane;GO:0030027//lamellipodium	NA	GO:0002291//T cell activation via T cell receptor contact with antigen bound to MHC molecule on antigen presenting cell;GO:0007165//signal transduction;GO:0045785//positive regulation of cell adhesion	NP_061916.3//amyloid beta A4 precursor protein-binding family B member 1-interacting protein [Homo sapiens]
immune system process	POU2F2	5452	6939	155	812	1.4252	7.16e-42	Up	1.15e-41	GO:0043231//intracellular membrane-bounded organelle;GO:0005634//nucleus;GO:0005654//nucleoplasm;GO:0005737//cytoplasm	GO:0000978//RNA polymerase II proximal promoter sequence-specific DNA binding;GO:0019904//protein domain specific binding;GO:0043565//sequence-specific DNA binding;GO:0001077//transcriptional activator activity, RNA polymerase II proximal promoter sequence-specific DNA binding;GO:0003700//DNA binding transcription factor activity	GO:0048469//cell maturation;GO:0002335//mature B cell differentiation;GO:0006959//humoral immune response;GO:0042795//snRNA transcription from RNA polymerase II promoter;GO:0002380//immunoglobulin secretion involved in immune response;GO:0006351//transcription, DNA-templated;GO:0006366//transcription from RNA polymerase II promoter	XP_008530237.1//PREDICTED: POU domain, class 2, transcription factor 2 isoform X1 [Equus przewalskii];XP_541592.4//POU domain, class 2, transcription factor 2 isoform X13 [Canis lupus familiaris];XP_012862040.1//PREDICTED: POU domain, class 2, transcription factor 2 [Echinops telfairi];XP_866233.3//POU domain, class 2, transcription factor 2 isoform X15 [Canis lupus familiaris]
immune system process	DDIT4	54541	1752	7580	3052	-2.27646	0	Down	0	GO:0005829//cytosol;GO:0005622//intracellular;GO:0005739//mitochondrion;GO:0005737//cytoplasm	GO:0071889//14-3-3 protein binding	GO:0032007//negative regulation of TOR signaling;GO:0048011//neurotrophin TRK receptor signaling pathway;GO:0007420//brain development;GO:0008283//cell proliferation;GO:0043241//protein complex disassembly;GO:0033137//negative regulation of peptidyl-serine phosphorylation;GO:0030182//neuron differentiation;GO:1902532//negative regulation of intracellular signal transduction;GO:0051607//defense re…	NP_061931.1//DNA damage-inducible transcript 4 protein [Homo sapiens]
immune system process	DLL4	54567	3420	7	433	4.98685	1.5e-77	Up	1.54e-77	GO:0016021//integral component of membrane;GO:0005886//plasma membrane	GO:0005509//calcium ion binding;GO:0005112//Notch binding	GO:0003222//ventricular trabecula myocardium morphogenesis;GO:0090051//negative regulation of cell migration involved in sprouting angiogenesis;GO:0003209//cardiac atrium morphogenesis;GO:0072554//blood vessel lumenization;GO:0003344//pericardium morphogenesis;GO:0045747//positive regulation of Notch signaling pathway;GO:0035924//cellular response to vascular endothelial growth factor stimulus;GO…	EAW92466.1//delta-like 4 (Drosophila) [Homo sapiens]
immune system process	SNRK	54861	5210	533	2307	1.14979	7e-83	Up	6.81e-83	GO:0005634//nucleus;GO:0005737//cytoplasm	GO:0000287//magnesium ion binding;GO:0004674//protein serine/threonine kinase activity;GO:0005524//ATP binding	GO:0006468//protein phosphorylation;GO:0030099//myeloid cell differentiation;GO:0035556//intracellular signal transduction	CAH18415.1//hypothetical protein [Homo sapiens]
immune system process	LAX1	54900	2858	69.76	34.18	-1.99326	7.3e-13	Down	2.27e-12	GO:0016020//membrane;GO:0005794//Golgi apparatus;GO:0005829//cytosol;GO:0016021//integral component of membrane;GO:0005886//plasma membrane	GO:0019901//protein kinase binding;GO:0042169//SH2 domain binding	GO:0048305//immunoglobulin secretion;GO:0035556//intracellular signal transduction;GO:0000188//inactivation of MAPK activity;GO:0002250//adaptive immune response;GO:0006955//immune response;GO:0050868//negative regulation of T cell activation;GO:0042113//B cell activation;GO:0050851//antigen receptor-mediated signaling pathway	NP_060243.2//lymphocyte transmembrane adapter 1 isoform a [Homo sapiens];XP_002809623.1//PREDICTED: lymphocyte transmembrane adapter 1 isoform X2 [Pongo abelii]
immune system process	RNF125	54941	5888	543.93	402.07	-1.39999	1.18e-52	Down	1.62e-52	GO:0034098//VCP-NPL4-UFD1 AAA ATPase complex;GO:0043231//intracellular membrane-bounded organelle;GO:0000139//Golgi membrane	GO:0061630//ubiquitin protein ligase activity;GO:0002039//p53 binding;GO:0008270//zinc ion binding;GO:0031624//ubiquitin conjugating enzyme binding	GO:0039536//negative regulation of RIG-I signaling pathway;GO:0006511//ubiquitin-dependent protein catabolic process;GO:0032480//negative regulation of type I interferon production;GO:0032436//positive regulation of proteasomal ubiquitin-dependent protein catabolic process;GO:0042787//protein ubiquitination involved in ubiquitin-dependent protein catabolic process;GO:0000209//protein polyubiquiti…	XP_011829769.1//PREDICTED: E3 ubiquitin-protein ligase RNF125 isoform X1 [Mandrillus leucophaeus]
immune system process	ACPP	55	2486	5.16	440.13	5.4504	4.12e-80	Up	4.11e-80	GO:0005765//lysosomal membrane;GO:0070062//extracellular exosome;GO:0005615//extracellular space;GO:0005634//nucleus;GO:0005622//intracellular;GO:0030175//filopodium;GO:0035577//azurophil granule membrane;GO:0012506//vesicle membrane;GO:0016021//integral component of membrane;GO:0005886//plasma membrane	GO:0052642//lysophosphatidic acid phosphatase activity;GO:0008253//5'-nucleotidase activity;GO:0042802//identical protein binding;GO:0003993//acid phosphatase activity;GO:0042131//thiamine phosphate phosphatase activity;GO:0016791//phosphatase activity;GO:0042803//protein homodimerization activity	GO:0060168//positive regulation of adenosine receptor signaling pathway;GO:0051289//protein homotetramerization;GO:0009117//nucleotide metabolic process;GO:0046085//adenosine metabolic process;GO:0051930//regulation of sensory perception of pain;GO:0006144//purine nucleobase metabolic process;GO:0043312//neutrophil degranulation;GO:0006772//thiamine metabolic process;GO:0016311//dephosphorylation	NP_001278966.1//prostatic acid phosphatase isoform 3 [Homo sapiens];NP_001127666.1//prostatic acid phosphatase isoform TM-PAP precursor [Homo sapiens];NP_001090.2//prostatic acid phosphatase isoform PAP precursor [Homo sapiens]
immune system process	HERC6	55008	3781	53.11	301.15	1.53941	1.06e-18	Up	2.76e-18	GO:0005634//nucleus;GO:0005829//cytosol;GO:0005737//cytoplasm	GO:0061630//ubiquitin protein ligase activity;GO:0004842//ubiquitin-protein transferase activity	GO:0002244//hematopoietic progenitor cell differentiation;GO:0000209//protein polyubiquitination	NP_001158608.1//probable E3 ubiquitin-protein ligase HERC6 isoform 2 [Homo sapiens];NP_060382.3//probable E3 ubiquitin-protein ligase HERC6 isoform 1 [Homo sapiens]
immune system process	BANK1	55024	3056	36	31	-1.17975	0.000124404	Down	0.00059275	NA	GO:1990782//protein tyrosine kinase binding;GO:0005102//receptor binding	GO:0050731//positive regulation of peptidyl-tyrosine phosphorylation;GO:0050869//negative regulation of B cell activation;GO:0045947//negative regulation of translational initiation;GO:0043410//positive regulation of MAPK cascade;GO:1900165//negative regulation of interleukin-6 secretion;GO:0042113//B cell activation;GO:0051898//negative regulation of protein kinase B signaling	NP_060405.4//B-cell scaffold protein with ankyrin repeats isoform 1 [Homo sapiens];NP_001120979.2//B-cell scaffold protein with ankyrin repeats isoform 3 [Homo sapiens]
immune system process	SUSD4	55061	3030	56	32	-1.77137	1.79e-09	Down	6.41e-09	GO:0005576//extracellular region;GO:0016021//integral component of membrane	NA	GO:0006958//complement activation, classical pathway;GO:0030449//regulation of complement activation;GO:0045959//negative regulation of complement activation, classical pathway;GO:0045957//negative regulation of complement activation, alternative pathway;GO:0045087//innate immune response	NP_060452.3//sushi domain-containing protein 4 isoform a precursor [Homo sapiens];NP_001032252.1//sushi domain-containing protein 4 isoform b precursor [Homo sapiens]
immune system process	STYK1	55359	3022	0	56	5.84334	3.99e-12	Up	1.28e-11	GO:0031234//extrinsic component of cytoplasmic side of plasma membrane;GO:0016021//integral component of membrane;GO:0005886//plasma membrane	GO:0004715//non-membrane spanning protein tyrosine kinase activity;GO:0005524//ATP binding;GO:0005102//receptor binding	GO:0016477//cell migration;GO:0030154//cell differentiation;GO:0038083//peptidyl-tyrosine autophosphorylation;GO:0042127//regulation of cell proliferation;GO:0007155//cell adhesion;GO:0007173//epidermal growth factor receptor signaling pathway;GO:0043304//regulation of mast cell degranulation;GO:0006935//chemotaxis;GO:0045087//innate immune response	XP_018893547.1//PREDICTED: tyrosine-protein kinase STYK1 isoform X1 [Gorilla gorilla gorilla]
immune system process	LGR4	55366	5248	16086	2533	-3.6309	0	Down	0	GO:0005887//integral component of plasma membrane;GO:0016021//integral component of membrane;GO:0005886//plasma membrane	GO:0016500//protein-hormone receptor activity;GO:0004888//transmembrane signaling receptor activity;GO:0004930//G-protein coupled receptor activity	GO:0001649//osteoblast differentiation;GO:0007283//spermatogenesis;GO:0034122//negative regulation of toll-like receptor signaling pathway;GO:0045893//positive regulation of transcription, DNA-templated;GO:0061290//canonical Wnt signaling pathway involved in metanephric kidney development;GO:0072282//metanephric nephron tubule morphogenesis;GO:0030539//male genitalia development;GO:0032922//circa…	BAD92980.1//Leucine-rich repeat-containing G protein-coupled receptor 4 precursor variant, partial [Homo sapiens]
immune system process	SMPD3	55512	5269	97	44	-2.1045	3.96e-18	Down	1.05e-17	GO:0016021//integral component of membrane;GO:0000137//Golgi cis cisterna;GO:0005886//plasma membrane;GO:0000139//Golgi membrane	GO:0046872//metal ion binding;GO:0004767//sphingomyelin phosphodiesterase activity	GO:0006685//sphingomyelin catabolic process;GO:1903543//positive regulation of exosomal secretion;GO:0002244//hematopoietic progenitor cell differentiation;GO:0030072//peptide hormone secretion;GO:0006687//glycosphingolipid metabolic process;GO:2000304//positive regulation of ceramide biosynthetic process;GO:0007049//cell cycle;GO:0006684//sphingomyelin metabolic process	NP_061137.1//sphingomyelin phosphodiesterase 3 [Homo sapiens]
immune system process	CHD7	55636	11589	2474.99	1547	-1.64197	1.34e-292	Down	4.27e-293	GO:0005634//nucleus;GO:0005730//nucleolus	GO:0000978//RNA polymerase II proximal promoter sequence-specific DNA binding;GO:0016817//hydrolase activity, acting on acid anhydrides;GO:0005524//ATP binding;GO:0003682//chromatin binding;GO:1990841//promoter-specific chromatin binding;GO:0004386//helicase activity	GO:0030540//female genitalia development;GO:0006338//chromatin remodeling;GO:0060324//face development;GO:0007512//adult heart development;GO:0021772//olfactory bulb development;GO:0042472//inner ear morphogenesis;GO:0043584//nose development;GO:0060411//cardiac septum morphogenesis;GO:0003226//right ventricular compact myocardium morphogenesis;GO:0035116//embryonic hindlimb morphogenesis;GO:0006…	NP_001303619.1//chromodomain-helicase-DNA-binding protein 7 isoform 2 [Homo sapiens];NP_060250.2//chromodomain-helicase-DNA-binding protein 7 isoform 1 [Homo sapiens]
immune system process	NLRP2	55655	3521	635	0	-11.2746	7.53e-127	Down	5.13e-127	GO:0043231//intracellular membrane-bounded organelle;GO:0005794//Golgi apparatus;GO:0005829//cytosol;GO:0005737//cytoplasm	GO:0005524//ATP binding;GO:0032090//Pyrin domain binding	GO:0043280//positive regulation of cysteine-type endopeptidase activity involved in apoptotic process;GO:0050718//positive regulation of interleukin-1 beta secretion;GO:0045087//innate immune response;GO:0006915//apoptotic process;GO:0006954//inflammatory response	NP_001167553.1//NACHT, LRR and PYD domains-containing protein 2 isoform 2 [Homo sapiens];NP_001167554.1//NACHT, LRR and PYD domains-containing protein 2 isoform 3 [Homo sapiens];NP_060322.1//NACHT, LRR and PYD domains-containing protein 2 isoform 1 [Homo sapiens]
immune system process	PRKACB	5567	4427	1104	7590	1.81734	0	Up	0	GO:0045171//intercellular bridge;GO:0070062//extracellular exosome;GO:0005654//nucleoplasm;GO:0005829//cytosol;GO:0005813//centrosome;GO:0005886//plasma membrane;GO:0005952//cAMP-dependent protein kinase complex;GO:0048471//perinuclear region of cytoplasm;GO:0097546//ciliary base	GO:0000287//magnesium ion binding;GO:0004674//protein serine/threonine kinase activity;GO:0005524//ATP binding;GO:0016301//kinase activity;GO:0031625//ubiquitin protein ligase binding;GO:0004691//cAMP-dependent protein kinase activity	GO:0071377//cellular response to glucagon stimulus;GO:0007165//signal transduction;GO:0007596//blood coagulation;GO:0002223//stimulatory C-type lectin receptor signaling pathway;GO:0006468//protein phosphorylation;GO:0034380//high-density lipoprotein particle assembly;GO:0070613//regulation of protein processing;GO:0051447//negative regulation of meiotic cell cycle;GO:1901621//negative regulation…	BAD92426.1//cAMP-dependent protein kinase catalytic subunit beta isoform 2 variant, partial [Homo sapiens];NP_997461.1//cAMP-dependent protein kinase catalytic subunit beta isoform 3 [Homo sapiens];NP_001287845.1//cAMP-dependent protein kinase catalytic subunit beta isoform 11 [Homo sapiens];NP_002722.1//cAMP-dependent protein kinase catalytic subunit beta isoform 2 [Homo sapiens];NP_001229786.1/…
[truncated: 266 more rows]
