# Supplementary material for: Organoid-derived C-Kit+/SSEA4− human retinal progenitor cells promote a protective retinal microenvironment during transplantation in rodents
Source: Nat Commun. 2019 Mar 14;10:1205. doi: 10.1038/s41467-019-08961-0 (PMC6418223; doi:10.1038/s41467-019-08961-0)
Supplement: Supplementary file 5 — Supplementary Data 3 [file 41467_2019_8961_MOESM5_ESM.xlsx]

## Sheet: RPC-VS-30DCP.DEGseq_Method.path
Supplementary Data 3. KEGG pathway analysis of differentially expressed genes between 30D C-Kit+ cells and hRPCs
#Pathway	hRPC-VS-30DC-Kit+ cells.DEGseq_Method (4180)	All-gene (17301)	Pvalue	Qvalue	Pathway ID	Level 1	Level 2	Genes	KOs
Cell adhesion molecules (CAMs)	90	194	9.83562e-12	3.24575e-09	ko04514	Environmental Information Processing	Signaling molecules and interaction	3106(HLA-B);1000(CDH2);3107(HLA-C);57633(LRRN1);6383(SDC2);3105(HLA-A);3685(ITGAV);25945(NECTIN3);5010(CLDN11);4684(NCAM1);8516(ITGA8);57863(CADM3);214(ALCAM);9076(CLDN1);3655(ITGA6);3383(ICAM1);26047(CNTNAP2);114990(VASN);4897(NRCAM);3133(HLA-E);8506(CNTNAP1);5817(PVR);7412(VCAM1);6385(SDC4);9075(CLDN2);3897(L1CAM);94030(LRRC4B);22854(NTNG1);9074(CLDN6);58494(JAM2);50848(F11R);3134(HLA-F);1272(C…	K06751+K06736+K07523+K16351+K16336+K06487+K06592+K06087+K06491+K06584+K06780+K06547+K06485+K06490+K07380+K16360+K06756+K07379+K06539+K06527+K16338+K06550+K07522+K06735+K06089+K06759+K06757+K07378+K06766+K06745+K06708+K07377+K06752+K06477+K06544+K06495+K06474+K03161+K06710+K06523+K06787+K06533+K06770+K05689+K06747+K06809+K06494+K06585+K06760+K06470+K06467
Neuroactive ligand-receptor interaction	135	347	5.3066e-10	8.75588e-08	ko04080	Environmental Information Processing	Signaling molecules and interaction	2149(F2R);2150(F2RL1);460(ASTN1);2890(GRIA1);2562(GABRB3);2901(GRIK5);130872(AHSA2);1129(CHRM2);2892(GRIA3);2847(MCHR1);1902(LPAR1);624(BDKRB2);83999(KREMEN1);60509(AGBL5);136(ADORA2B);2908(NR3C1);134(ADORA1);9568(GABBR2);27141(CIDEB);1134(CHRNA1);1909(EDNRA);116443(GRIN3A);4923(NTSR1);2555(GABRA2);150(ADRA2A);5021(OXTR);185(AGTR1);1241(LTB4R);9340(GLP2R);5732(PTGER2);1136(CHRNA3);6869(TACR1);126…	K03914+K04234+K05207+K05197+K05181+K05205+K04131+K04130+K05199+K04320+K04289+K03916+K01315+K05840+K04267+K05771+K04265+K04615+K04297+K04803+K04197+K05213+K04211+K05175+K04138+K04229+K04166+K04296+K04582+K04259+K04805+K04222+K04277+K04169+K05209+K05185+K04198+K04275+K04194+K04135+K05081+K04262+K04807+K04231+K05268+K04812+K04136+K04266+K04809+K05190+K04248+K04145+K04009+K04132+K08387+K04203+K05438+…
Calcium signaling pathway	102	249	2.81502e-09	3.09652e-07	ko04020	Environmental Information Processing	Signal transduction	1956(EGFR);4638(MYLK);2149(F2R);814(CAMK4);5567(PRKACB);130872(AHSA2);6263(RYR3);55228(PNMAL1);8912(CACNA1H);1129(CHRM2);10105(PPIF);624(BDKRB2);51196(PLCE1);60509(AGBL5);136(ADORA2B);490(ATP2B1);27141(CIDEB);2774(GNAL);1909(EDNRA);107(ADCY1);4923(NTSR1);5260(PHKG1);6546(SLC8A1);91624(NEXN);3707(ITPKB);815(CAMK2A);94059(LENG9);5021(OXTR);5350(PLN);55013(CCDC109B);115(ADCY9);185(AGTR1);776(CACNA1D…	K04361+K00907+K03914+K05869+K04345+K04131+K04963+K02183+K04855+K04130+K09565+K03916+K05860+K05840+K04267+K05850+K04297+K04633+K04197+K08041+K04211+K00871+K05849+K00911+K04515+K19663+K04229+K05852+K20858+K08049+K04166+K04851+K04222+K04169+K05209+K18196+K04198+K04194+K04135+K05853+K04850+K04262+K16056+K04344+K07190+K04136+K04266+K04809+K04248+K04849+K04958+K04142+K08048+K04144+K04603+K03915+K19662+…
Cytokine-cytokine receptor interaction	113	294	2.91279e-08	2.40305e-06	ko04060	Environmental Information Processing	Signaling molecules and interaction	27242(TNFRSF21);3572(IL6ST);3791(KDR);1956(EGFR);3576(CXCL8);4982(TNFRSF11B);9180(OSMR);57007(ACKR3);3554(IL1R1);7048(TGFBR2);3977(LIFR);3597(IL13RA1);6387(CXCL12);6347(CCL2);9244(CRLF1);7292(TNFSF4);78987(CRELD1);60401(EDA2R);1435(CSF1);8600(TNFSF11);8995(TNFSF18);7043(TGFB3);1427(CRYGS);658(BMPR1B);970(CD70);10278(EFS);5155(PDGFB);1230(CCR1);8200(GDF5);6352(CCL5);51750(RTEL1);8771(TNFRSF6B);345…	K05157+K05060+K05098+K04361+K10030+K05148+K05057+K04304+K04386+K04388+K05058+K05076+K10031+K14624+K05469+K04357+K05163+K05453+K05473+K05479+K13377+K13596+K13578+K05470+K05493+K17386+K04176+K04664+K12499+K05143+K05132+K04723+K05449+K04519+K05460+K05508+K16621+K05141+K05436+K02583+K05173+K05478+K04189+K05405+K04390+K05074+K04665+K05059+K05156+K05081+K04383+K04721+K05140+K05096+K05091+K05407+K04359+…
Protein digestion and absorption	68	161	3.04473e-07	2.00952e-05	ko04974	Organismal Systems	Digestive system	1290(COL5A2);1292(COL6A2);1291(COL6A1);1303(COL12A1);1288(COL4A6);1293(COL6A3);1287(COL4A5);23428(SLC7A8);4311(MME);84570(COL25A1);1298(COL9A2);6520(SLC3A2);1295(COL8A1);1803(DPP4);7373(COL14A1);482(ATP1B2);1305(COL13A1);1299(COL9A3);50509(COL5A3);255631(COL24A1);6519(SLC3A1);6546(SLC8A1);115908(CTHRC1);1296(COL8A2);54532(USP53);169044(COL22A1);5212(VIT);93145(OLFM2);1286(COL4A4);57628(DPP10);815…	K19721+K06238+K08132+K06237+K13781+K01389+K16617+K08131+K06519+K19479+K01278+K08133+K01540+K14210+K05849+K14206+K16630+K16629+K01539+K16628+K14211+K08135+K19719+K06002+K08779+K04897+K04945+K19720+K01346+K01291+K01345+K08187
Axon guidance	92	243	1.17751e-06	6.30249e-05	ko04360	Organismal Systems	Development	1809(DPYSL3);3983(ABLIM1);7474(WNT5A);3985(LIMK2);57633(LRRN1);22885(ABLIM3);5063(PAK3);137970(UNC5D);57556(SEMA6A);114990(VASN);1948(EFNB2);6586(SLIT3);9901(SRGAP3);2048(EPHB2);6387(CXCL12);10371(SEMA3A);5364(PLXNB1);2770(GNAI1);5295(PIK3R1);84631(SLITRK2);3897(L1CAM);1400(CRMP1);9353(SLIT2);114798(SLITRK1);22854(NTNG1);1946(EFNA5);5880(RAC2);84189(SLITRK6);1630(DCC);1073(CFL2);6092(ROBO2);56896…	K07528+K07520+K00444+K05744+K07523+K16351+K06839+K05733+K07521+K06842+K05463+K06850+K07526+K05111+K10031+K06840+K06821+K04630+K02649+K06550+K06838+K07522+K05462+K07860+K06765+K05765+K06754+K07529+K13578+K02329+K05106+K05108+K17332+K04515+K05110+K18952+K16621+K05112+K04189+K07861+K05725+K06521+K06843+K05104+K04967+K07527+K06755+K06841+K05736+K20013+K06572+K04966+K06093+K05735+K05109+K19862+K06619
cAMP signaling pathway	100	270	1.33689e-06	6.30249e-05	ko04024	Environmental Information Processing	Signal transduction	10451(VAV3);10257(ABCC4);2149(F2R);814(CAMK4);2890(GRIA1);5567(PRKACB);27443(CECR2);55228(PNMAL1);1129(CHRM2);2770(GNAI1);2892(GRIA3);5295(PIK3R1);482(ATP1B2);64399(HHIP);627(BDNF);51196(PLCE1);60509(AGBL5);2737(GLI3);5880(RAC2);134(ADORA1);5142(PDE4B);9568(GABBR2);490(ATP2B1);1909(EDNRA);116443(GRIN3A);107(ADCY1);64411(ARAP3);4792(NFKBIA);5141(PDE4A);79801(SHCBP1);5139(PDE3A);56670(SUCNR1);815(C…	K05730+K05673+K03914+K05869+K05197+K04345+K04365+K02183+K04130+K04630+K05199+K02649+K01540+K06231+K04355+K05860+K05840+K06230+K07860+K04265+K13293+K04615+K05850+K04197+K05213+K08041+K12490+K04734+K04948+K19021+K10042+K04515+K04229+K05852+K08049+K04851+K04259+K01539+K07861+K01115+K05742+K05209+K04955+K04665+K08014+K04850+K04351+K16056+K04266+K04145+K04446+K04142+K08045+K09048+K08048+K04144+K16797+…
Rap1 signaling pathway	110	311	5.07608e-06	0.000209389	ko04015	Environmental Information Processing	Signal transduction	7057(THBS1);3690(ITGB3);3791(KDR);1956(EGFR);10218(ANGPTL7);2149(F2R);23094(SIPA1L3);27443(CECR2);55228(PNMAL1);2770(GNAI1);5295(PIK3R1);8935(SKAP2);1501(CTNND2);1902(LPAR1);78987(CRELD1);1435(CSF1);57568(SIPA1L2);51196(PLCE1);1946(EFNA5);23245(ASTN2);5880(RAC2);136(ADORA2B);5608(MAP2K6);80310(PDGFD);2256(FGF11);107(ADCY1);64411(ARAP3);2258(FGF13);25780(RASGRP3);10278(EFS);5155(PDGFB);285(ANGPT2)…	K16857+K06493+K05098+K04361+K05467+K05465+K05466+K03914+K17703+K04365+K02183+K04630+K02649+K17699+K05690+K04289+K04357+K05453+K17702+K05860+K05462+K04534+K07860+K04267+K04433+K05450+K04358+K08041+K12490+K12362+K05726+K17386+K06476+K19663+K04432+K05449+K18952+K05460+K17697+K16859+K08049+K02583+K07861+K04277+K05209+K04275+K05692+K08014+K04351+K17698+K05096+K04266+K05093+K05091+K04145+K08045+K12361+…
Circadian entrainment	55	135	1.42846e-05	0.000523767	ko04713	Organismal Systems	Environmental adaptation	54331(GNG2);2890(GRIA1);5567(PRKACB);6263(RYR3);55228(PNMAL1);2982(GUCY1A3);8912(CACNA1H);2770(GNAI1);2892(GRIA3);2791(GNG11);23245(ASTN2);2983(GUCY1B3);107(ADCY1);815(CAMK2A);94059(LENG9);115(ADCY9);776(CACNA1D);2775(GNAO1);3762(KCNJ5);2903(GRIN2A);400793(C1orf226);2977(GUCY1A2);775(CACNA1C);8863(PER3);29944(PNMA3);84968(PNMA6A);2788(GNG7);91860(CALML4);9722(NOS1AP);3708(ITPR1);51655(RASD1);111(…	K07826+K05197+K04345+K04963+K02183+K12318+K04855+K04630+K05199+K04546+K04534+K12319+K08041+K04515+K19663+K08049+K04851+K04999+K05209+K16513+K04850+K21945+K04543+K04958+K07843+K08045+K08048+K04541+K19662+K04445+K04961+K04540+K08044+K05210+K05211+K04587+K05000+K05198+K04997+K05858+K04547
Cholinergic synapse	54	133	1.91061e-05	0.000630503	ko04725	Organismal Systems	Nervous system	814(CAMK4);54331(GNG2);5567(PRKACB);130872(AHSA2);1129(CHRM2);2770(GNAI1);5295(PIK3R1);2791(GNG11);23245(ASTN2);107(ADCY1);815(CAMK2A);94059(LENG9);3786(KCNQ3);115(ADCY9);776(CACNA1D);1136(CHRNA3);2775(GNAO1);3759(KCNJ2);1131(CHRM3);775(CACNA1C);116843(SLC18B1);773(CACNA1A);1139(CHRNA7);2788(GNG7);1132(CHRM4);774(CACNA1B);3768(KCNJ12);3708(ITPR1);111(ADCY5);148327(CREB3L4);114(ADCY8);2786(GNG4);1…	K05869+K07826+K04345+K04131+K04130+K04630+K02649+K04546+K04534+K08041+K04515+K19663+K04928+K08049+K04851+K04805+K04996+K04850+K14636+K04344+K04809+K04543+K04132+K04849+K05005+K04958+K08045+K09048+K08048+K04541+K04815+K19662+K04927+K01049+K04540+K08044+K02161+K04853+K05007+K05000+K04998+K04997+K04806+K04808+K04813+K05858+K21289+K04547+K04129
PI3K-Akt signaling pathway	194	621	2.64471e-05	0.000793413	ko04151	Environmental Information Processing	Signal transduction	6696(SPP1);595(CCND1);7057(THBS1);1292(COL6A2);3481(IGF2);1291(COL6A1);1026(CDKN1A);3672(ITGA1);57451(TENM2);1288(COL4A6);1293(COL6A3);3690(ITGB3);1287(COL4A5);3673(ITGA2);3678(ITGA5);284217(LAMA1);3911(LAMA5);4915(NTRK2);3791(KDR);55714(TENM3);3685(ITGAV);1956(EGFR);256691(MAMDC2);22822(PHLDA1);7058(THBS2);54541(DDIT4);10178(TENM1);10218(ANGPTL7);8516(ITGA8);9180(OSMR);3679(ITGA7);2149(F2R);2280…	K06250+K04503+K16857+K06238+K13769+K06625+K06480+K06252+K06237+K06493+K06481+K06484+K05637+K06240+K04360+K05098+K06487+K04361+K06245+K04659+K08270+K05467+K05465+K05466+K06584+K05057+K06583+K03914+K06587+K06588+K07826+K06485+K08131+K16172+K13302+K06243+K01596+K10152+K06241+K06643+K04130+K10151+K02649+K04546+K04289+K04357+K04355+K05453+K16341+K05462+K06249+K05450+K04358+K05636+K10160+K17386+K06476+…
Morphine addiction	49	120	3.81531e-05	0.00104921	ko05032	Human Diseases	Substance dependence	54331(GNG2);2562(GABRB3);5567(PRKACB);2869(GRK5);2770(GNAI1);2791(GNG11);5151(PDE8A);23245(ASTN2);134(ADORA1);5142(PDE4B);9568(GABBR2);107(ADCY1);408(ARRB1);5141(PDE4A);2555(GABRA2);5139(PDE3A);94059(LENG9);115(ADCY9);27115(PDE7B);2775(GNAO1);3762(KCNJ5);2564(GABRE);114787(GPRIN1);2558(GABRA5);5143(PDE4C);773(CACNA1A);2788(GNG7);2570(GABRR2);774(CACNA1B);84530(SRRM4);111(ADCY5);409(ARRB2);114(ADC…	K07826+K05181+K04345+K08291+K04630+K04546+K18437+K04534+K04265+K13293+K04615+K08041+K04439+K05175+K19021+K19663+K08049+K18436+K04999+K05185+K04344+K04543+K05190+K04849+K08045+K08048+K04144+K04541+K05186+K19662+K13296+K13755+K04540+K08044+K15015+K05000+K04997+K04547
TGF-beta signaling pathway	49	122	6.31734e-05	0.0015796	ko04350	Environmental Information Processing	Signal transduction	7057(THBS1);51232(CRIM1);26585(GREM1);4052(LTBP1);4088(SMAD3);7048(TGFBR2);64750(SMURF2);3624(INHBA);100532736(MINOS1-NBL1);1634(DCN);654(BMP6);7043(TGFB3);4681(NBL1);1427(CRYGS);658(BMPR1B);25805(BAMBI);8404(SPARCL1);8200(GDF5);1414(CRYBB1);655(BMP7);93(ACVR2B);653(BMP5);148113(CILP2);153572(IRX2);392255(GDF6);3400(ID4);268(AMH);83729(INHBE);64388(GREM2);9241(NOG);338094(FAM151A);1875(E2F5);1413…	K16857+K04657+K19558+K19559+K04500+K04388+K04678+K04667+K04660+K16620+K13377+K13596+K13578+K10162+K04661+K04664+K16621+K04663+K19383+K19553+K20012+K17695+K04665+K04658+K04679+K04682+K04686+K04668+K16622+K20013+K13568
Dilated cardiomyopathy (DCM)	53	135	6.70133e-05	0.0015796	ko05414	Human Diseases	Cardiovascular diseases	3672(ITGA1);3690(ITGB3);3673(ITGA2);3678(ITGA5);3685(ITGAV);8516(ITGA8);3679(ITGA7);22801(ITGA11);3693(ITGB5);3655(ITGA6);781(CACNA2D1);5567(PRKACB);72(ACTG2);1756(DMD);1821(DRP2);785(CACNB4);7043(TGFB3);107(ADCY1);57685(CACHD1);27092(CACNG4);284069(FAM171A2);1837(DTNA);5350(PLN);115(ADCY9);776(CACNA1D);345651(ACTBL2);775(CACNA1C);59284(CACNG7);57716(PRX);70(ACTC1);91156(IGFN1);6445(SGCG);3691(IT…	K06480+K06493+K06481+K06484+K06487+K06584+K06583+K06587+K06588+K06485+K04858+K04345+K12314+K10366+K04865+K13377+K08041+K04860+K04859+K04869+K06476+K05852+K08049+K04851+K05692+K04850+K04872+K12567+K12564+K06525+K07610+K08045+K06589+K08048+K05459+K08044+K04853+K04871+K04868+K05865+K10351+K06585+K12749
Hypertrophic cardiomyopathy (HCM)	49	125	0.000129337	0.00280024	ko05410	Human Diseases	Cardiovascular diseases	3672(ITGA1);3690(ITGB3);3673(ITGA2);3678(ITGA5);3685(ITGAV);8516(ITGA8);3679(ITGA7);22801(ITGA11);3693(ITGB5);3655(ITGA6);781(CACNA2D1);72(ACTG2);1756(DMD);1821(DRP2);785(CACNB4);7043(TGFB3);57685(CACHD1);27092(CACNG4);284069(FAM171A2);1837(DTNA);776(CACNA1D);3569(IL6);345651(ACTBL2);775(CACNA1C);5563(PRKAA2);1636(ACE);59284(CACNG7);57716(PRX);70(ACTC1);91156(IGFN1);6445(SGCG);3691(ITGB4);1674(DE…	K06480+K06493+K06481+K06484+K06487+K06584+K06583+K06587+K06588+K06485+K04858+K12314+K10366+K04865+K13377+K04860+K04859+K04869+K06476+K04851+K05405+K05692+K04850+K07198+K01283+K04872+K12567+K12564+K06525+K07610+K06589+K05459+K04853+K04871+K04868+K05865+K10351+K06585+K12749
Gastric acid secretion	48	122	0.000135769	0.00280024	ko04971	Organismal Systems	Digestive system	4638(MYLK);5567(PRKACB);130872(AHSA2);55228(PNMAL1);2770(GNAI1);482(ATP1B2);760(CA2);107(ADCY1);91624(NEXN);815(CAMK2A);94059(LENG9);115(ADCY9);770(CA11);477(ATP1A2);54855(FAM46C);478(ATP1A3);3759(KCNJ2);1131(CHRM3);29944(PNMA3);91807(MYLK3);84968(PNMA6A);91860(CALML4);3708(ITPR1);389015(SLC9A4);54207(KCNK10);111(ADCY5);114(ADCY8);5582(PRKCG);57469(PNMAL2);5579(PRKCB);3772(KCNJ15);115572(FAM46B);…	K00907+K04345+K04131+K02183+K04630+K01540+K18245+K08041+K04515+K19663+K08049+K01539+K05742+K04996+K04958+K13961+K04920+K08045+K08048+K19662+K05008+K05031+K08044+K04195+K04150+K05009+K04995+K01543+K05858+K13962
ECM-receptor interaction	104	313	0.000161151	0.00312822	ko04512	Environmental Information Processing	Signaling molecules and interaction	6696(SPP1);960(CD44);7057(THBS1);1292(COL6A2);1291(COL6A1);3672(ITGA1);57451(TENM2);1288(COL4A6);1293(COL6A3);3690(ITGB3);1287(COL4A5);3673(ITGA2);3678(ITGA5);284217(LAMA1);3911(LAMA5);55714(TENM3);3685(ITGAV);256691(MAMDC2);22822(PHLDA1);7058(THBS2);10178(TENM1);8516(ITGA8);3679(ITGA7);22801(ITGA11);3693(ITGB5);3655(ITGA6);1298(COL9A2);3908(LAMA2);130872(AHSA2);27443(CECR2);401944(LDLRAD2);16845…	K06250+K06256+K16857+K06238+K06480+K06252+K06237+K06493+K06481+K06484+K05637+K06240+K06487+K06245+K04659+K06584+K06583+K06587+K06588+K06485+K08131+K06255+K06243+K06241+K16338+K06260+K06254+K06249+K05636+K06267+K06476+K06258+K03900+K19719+K06251+K06525+K06589+K06244+K06262+K06248+K06264+K06247+K06585
Salivary secretion	58	156	0.000183395	0.00336223	ko04970	Organismal Systems	Digestive system	256691(MAMDC2);284297(SSC5D);5567(PRKACB);130872(AHSA2);6263(RYR3);55228(PNMAL1);2982(GUCY1A3);482(ATP1B2);3778(KCNMA1);83999(KREMEN1);23245(ASTN2);2983(GUCY1B3);490(ATP2B1);107(ADCY1);683(BST1);94059(LENG9);115(ADCY9);4069(LYZ);1469(CST1);477(ATP1A2);54855(FAM46C);478(ATP1A3);2977(GUCY1A2);56241(SUSD2);148(ADRA1A);1131(CHRM3);83699(SH3BGRL2);84947(SERAC1);29944(PNMA3);84968(PNMA6A);147(ADRA1B);9…	K13912+K04345+K04131+K04963+K02183+K12318+K01540+K04936+K12319+K05850+K08041+K18152+K19663+K08049+K13915+K13897+K13900+K01539+K05742+K04135+K04136+K04958+K04142+K08045+K08048+K19662+K09867+K04945+K01242+K08044+K13910+K13898+K13909+K04137+K05858
Rheumatoid arthritis	42	106	0.000289076	0.0050208	ko05323	Human Diseases	Immune diseases	4312(MMP1);3576(CXCL8);245973(ATP6V1C2);10218(ANGPTL7);3383(ICAM1);6372(CXCL6);6387(CXCL12);6347(CCL2);1435(CSF1);8600(TNFSF11);8992(ATP6V0E1);6374(CXCL5);7043(TGFB3);1514(CTSL);7099(TLR4);9068(ANGPTL1);6352(CCL5);3553(IL1B);284(ANGPT1);3122(HLA-DRA);3569(IL6);83854(ANGPTL6);54(ACP5);3123(HLA-DRB1);3552(IL1A);525(ATP6V1B1);2321(FLT1);4314(MMP3);3127(HLA-DRB5);245972(ATP6V0D2);3113(HLA-DPA1);3119(…	K01388+K10030+K02148+K05465+K06490+K05506+K10031+K14624+K05453+K05473+K02153+K13377+K01365+K10160+K12499+K04519+K06752+K05405+K14379+K04383+K02147+K05096+K01394+K02146+K02145+K05121+K05475+K05408+K06470+K05147
Renin secretion	40	100	0.000316285	0.00508667	ko04924	Organismal Systems	Endocrine system	5567(PRKACB);55228(PNMAL1);2982(GUCY1A3);2770(GNAI1);3778(KCNMA1);23245(ASTN2);2983(GUCY1B3);134(ADORA1);1909(EDNRA);5139(PDE3A);358(AQP1);185(AGTR1);776(CACNA1D);5732(PTGER2);183(AGT);2977(GUCY1A2);3759(KCNJ2);775(CACNA1C);84876(ORAI1);29944(PNMA3);1636(ACE);84968(PNMA6A);64129(TINAGL1);91860(CALML4);3708(ITPR1);154(ADRB2);111(ADCY5);57469(PNMAL2);9635(CLCA2);151651(EFHB);5140(PDE3B);135138(PACR…	K04345+K02183+K12318+K04630+K04936+K05030+K12319+K04265+K04197+K19021+K09864+K04166+K04851+K04259+K09821+K04996+K04850+K16056+K01283+K01363+K04958+K04142+K08045+K05028+K13296+K13755+K04853+K04587+K01380+K05858
Nicotine addiction	27	60	0.000323697	0.00508667	ko05033	Human Diseases	Substance dependence	2890(GRIA1);2562(GABRB3);2892(GRIA3);116443(GRIN3A);2555(GABRA2);2903(GRIN2A);2564(GABRE);114787(GPRIN1);2558(GABRA5);773(CACNA1A);1139(CHRNA7);2570(GABRR2);774(CACNA1B);84530(SRRM4);2567(GABRG3);57030(SLC17A7);89832(CHRFAM7A);2560(GABRB1);2904(GRIN2B);2905(GRIN2C);140679(SLC32A1);2891(GRIA2);1137(CHRNA4);8973(CHRNA6);1141(CHRNB2);246213(SLC17A8);2557(GABRA4)	K05197+K05181+K05199+K05213+K05175+K05209+K05185+K04344+K04809+K05190+K04849+K05186+K12302+K05210+K05211+K15015+K05198+K04806+K04808+K04813
Vascular smooth muscle contraction	60	166	0.000345323	0.00517984	ko04270	Organismal Systems	Circulatory system	59(ACTA2);4638(MYLK);5567(PRKACB);27443(CECR2);55228(PNMAL1);2982(GUCY1A3);72(ACTG2);3778(KCNMA1);10335(MRVI1);136(ADORA2B);2983(GUCY1B3);1909(EDNRA);107(ADCY1);91624(NEXN);94059(LENG9);115(ADCY9);185(AGTR1);5580(PRKCD);27345(KCNMB4);776(CACNA1D);8398(PLA2G6);2977(GUCY1A2);148(ADRA1A);50487(PLA2G3);84947(SERAC1);775(CACNA1C);29944(PNMA3);91807(MYLK3);84968(PNMA6A);147(ADRA1B);135(ADORA2A);91860(C…	K12313+K00907+K04345+K04365+K02183+K12318+K12315+K04936+K12337+K04267+K12319+K04197+K08041+K19663+K08049+K04166+K06068+K04941+K04851+K16343+K04135+K01047+K04850+K04136+K04266+K04958+K08045+K08048+K19662+K04263+K06270+K08447+K16342+K04577+K08044+K17687+K07425+K17688+K18052+K04853+K04938+K04226+K04137+K08448+K05858
Graft-versus-host disease	19	38	0.00048819	0.00700447	ko05332	Human Diseases	Immune diseases	3106(HLA-B);3107(HLA-C);3105(HLA-A);3133(HLA-E);3134(HLA-F);3553(IL1B);3122(HLA-DRA);3569(IL6);3135(HLA-G);355(FAS);3123(HLA-DRB1);3552(IL1A);3127(HLA-DRB5);3113(HLA-DPA1);3119(HLA-DQB1);3109(HLA-DMB);3108(HLA-DMA);3117(HLA-DQA1);940(CD28)	K06751+K04519+K06752+K05405+K04390+K04383+K06470
Arrhythmogenic right ventricular cardiomyopathy (ARVC)	42	109	0.000576631	0.00792867	ko05412	Human Diseases	Cardiovascular diseases	1000(CDH2);3672(ITGA1);3690(ITGB3);3673(ITGA2);3678(ITGA5);3685(ITGAV);1832(DSP);8516(ITGA8);3679(ITGA7);22801(ITGA11);3693(ITGB5);3655(ITGA6);781(CACNA2D1);1824(DSC2);1829(DSG2);1756(DMD);1821(DRP2);785(CACNB4);57685(CACHD1);27092(CACNG4);284069(FAM171A2);1837(DTNA);776(CACNA1D);345651(ACTBL2);51176(LEF1);775(CACNA1C);59284(CACNG7);1496(CTNNA2);6445(SGCG);3691(ITGB4);1674(DES);1838(DTNB);9358(IT…	K06736+K06480+K06493+K06481+K06484+K06487+K10381+K06584+K06583+K06587+K06588+K06485+K04858+K07601+K07597+K10366+K04865+K04860+K04859+K04869+K06476+K04851+K05692+K04492+K04850+K04872+K05691+K12564+K06525+K07610+K06589+K12642+K04853+K04871+K04868+K06585
Ras signaling pathway	108	339	0.000707884	0.00934407	ko04014	Environmental Information Processing	Signal transduction	3481(IGF2);4915(NTRK2);3791(KDR);1956(EGFR);5063(PAK3);10218(ANGPTL7);54331(GNG2);5567(PRKACB);55379(LRRC59);55228(PNMAL1);9610(RIN1);5295(PIK3R1);2791(GNG11);78987(CRELD1);627(BDNF);1435(CSF1);2114(ETS2);10125(RASGRP1);51196(PLCE1);1946(EFNA5);5880(RAC2);5924(RASGRF2);79890(RIN3);80310(PDGFD);399694(SHC4);2256(FGF11);2258(FGF13);25780(RASGRP3);5155(PDGFB);285(ANGPT2);11186(RASSF1);9068(ANGPTL1);…	K13769+K04360+K05098+K04361+K05733+K05467+K05465+K05466+K07826+K04345+K19613+K02183+K17638+K02649+K04546+K04357+K04355+K05453+K21932+K04350+K05860+K05462+K07860+K12326+K05450+K17449+K04358+K12362+K17386+K09850+K16817+K17630+K19663+K05449+K05460+K16859+K02583+K08774+K07861+K01115+K16343+K05209+K01047+K03099+K04349+K17636+K05096+K12363+K05093+K04543+K05091+K12361+K04359+K08019+K04541+K19662+K05736+…
Malaria	26	60	0.000840875	0.0106726	ko05144	Human Diseases	Infectious diseases: Parasitic	7057(THBS1);6383(SDC2);3576(CXCL8);7058(THBS2);3383(ICAM1);7412(VCAM1);6347(CCL2);7059(THBS3);7043(TGFB3);7099(TLR4);2995(GYPC);2532(ACKR1);3553(IL1B);3082(HGF);148113(CILP2);3569(IL6);4485(MST1);1311(COMP);7060(THBS4);959(CD40LG);3586(IL10);55061(SUSD4);1378(CR1);11223(MST1L);6401(SELE);3592(IL12A)	K16857+K16336+K10030+K04659+K06490+K06527+K14624+K13377+K10160+K06576+K06574+K04519+K05460+K05405+K03161+K05443+K04011+K06494+K05406
MAPK signaling pathway	125	403	0.000911657	0.0111425	ko04010	Environmental Information Processing	Signal transduction	3481(IGF2);4915(NTRK2);3791(KDR);1956(EGFR);994(CDC25B);57608(KIAA1462);10218(ANGPTL7);3554(IL1R1);7048(TGFBR2);6197(RPS6KA3);7164(TPD52L1);6196(RPS6KA2);781(CACNA2D1);5567(PRKACB);27443(CECR2);22904(SBNO2);8912(CACNA1H);51776(ZAK);11178(LZTS1);1846(DUSP4);78987(CRELD1);627(BDNF);1435(CSF1);10125(RASGRP1);1847(DUSP5);1946(EFNA5);11221(DUSP10);5880(RAC2);5924(RASGRF2);5608(MAP2K6);80310(PDGFD);785…	K13769+K04360+K05098+K04361+K05866+K04460+K05467+K05465+K05466+K04386+K04388+K04373+K04858+K04345+K04365+K04425+K04855+K04424+K04459+K04357+K04355+K05453+K04350+K05462+K20216+K07860+K12326+K04433+K05450+K04865+K03283+K04358+K13377+K04439+K12362+K17386+K04422+K04860+K04859+K04869+K04462+K19663+K04723+K04429+K04432+K05449+K04519+K04426+K05460+K16859+K02583+K04851+K08774+K07861+K09253+K04390+K04427+…
Pancreatic secretion	45	122	0.00110814	0.0130602	ko04972	Organismal Systems	Digestive system	130872(AHSA2);482(ATP1B2);3778(KCNMA1);5874(RAB27B);760(CA2);23245(ASTN2);490(ATP2B1);107(ADCY1);8671(SLC4A4);683(BST1);94059(LENG9);115(ADCY9);770(CA11);477(ATP1A2);54855(FAM46C);886(CCKAR);478(ATP1A3);50487(PLA2G3);1131(CHRM3);489(ATP2A3);3708(ITPR1);111(ADCY5);1357(CPA1);114(ADCY8);5582(PRKCG);5406(PNLIP);5579(PRKCB);9635(CLCA2);115572(FAM46B);23439(ATP1B4);1080(CFTR);952(CD38);51032(CELA2B);1…	K04131+K01540+K04936+K07886+K18245+K05030+K05850+K08041+K13575+K18152+K19663+K08049+K01539+K05742+K04194+K01047+K05853+K04958+K08045+K08779+K08048+K14073+K19662+K05028+K05031+K01242+K01346+K01291+K08044+K14074+K01345+K14075+K04588+K05858
Type I diabetes mellitus	23	52	0.00117294	0.0133472	ko04940	Human Diseases	Endocrine and metabolic diseases	3106(HLA-B);3107(HLA-C);3105(HLA-A);3133(HLA-E);5798(PTPRN);3134(HLA-F);3553(IL1B);3122(HLA-DRA);3135(HLA-G);355(FAS);3123(HLA-DRB1);3552(IL1A);2572(GAD2);3382(ICA1);3127(HLA-DRB5);3113(HLA-DPA1);3119(HLA-DQB1);2571(GAD1);3109(HLA-DMB);3108(HLA-DMA);3117(HLA-DQA1);3592(IL12A);940(CD28)	K06751+K07817+K04519+K06752+K04390+K04383+K01580+K19863+K05406+K06470
cGMP-PKG signaling pathway	72	217	0.00158251	0.0174076	ko04022	Environmental Information Processing	Signal transduction	8654(PDE5A);4638(MYLK);3667(IRS1);8660(IRS2);55228(PNMAL1);2982(GUCY1A3);2770(GNAI1);5997(RGS2);10105(PPIF);482(ATP1B2);3778(KCNMA1);624(BDKRB2);10335(MRVI1);2983(GUCY1B3);134(ADORA1);490(ATP2B1);1909(EDNRA);107(ADCY1);6546(SLC8A1);91624(NEXN);79801(SHCBP1);5139(PDE3A);150(ADRA2A);4773(NFATC2);5350(PLN);115(ADCY9);185(AGTR1);27345(KCNMB4);776(CACNA1D);477(ATP1A2);4879(NPPB);1910(EDNRB);478(ATP1A3…	K13762+K00907+K16172+K07187+K02183+K12318+K04630+K18154+K09565+K01540+K04936+K03916+K12337+K12319+K04265+K05850+K04197+K08041+K05849+K04948+K19021+K04138+K17332+K05852+K08049+K04166+K04941+K04851+K01539+K12335+K04198+K04135+K05853+K04850+K04136+K04446+K04958+K04142+K08045+K09048+K08048+K04952+K06270+K13296+K09261+K05001+K08044+K04853+K04938+K04137+K05858+K21289
Oxytocin signaling pathway	69	207	0.00171012	0.0182045	ko04921	Organismal Systems	Endocrine system	595(CCND1);1026(CDKN1A);1956(EGFR);4638(MYLK);814(CAMK4);781(CACNA2D1);5567(PRKACB);6263(RYR3);55228(PNMAL1);2982(GUCY1A3);2770(GNAI1);5743(PTGS2);5997(RGS2);1827(RCAN1);23245(ASTN2);2983(GUCY1B3);785(CACNB4);107(ADCY1);91624(NEXN);57685(CACHD1);4773(NFATC2);815(CAMK2A);27092(CACNG4);94059(LENG9);5021(OXTR);115(ADCY9);776(CACNA1D);2775(GNAO1);3762(KCNJ5);2977(GUCY1A2);345651(ACTBL2);3759(KCNJ2);7…	K04503+K06625+K04361+K00907+K05869+K04858+K04345+K04963+K02183+K12318+K04630+K11987+K18154+K17901+K04534+K12319+K04865+K08041+K04860+K04859+K17332+K04515+K04869+K19663+K04229+K08049+K04851+K04999+K05692+K04996+K04850+K07198+K04872+K04446+K05005+K04958+K08045+K08048+K08794+K19662+K06270+K01242+K16342+K04961+K08044+K04853+K04871+K05007+K04868+K05000+K04998+K04997+K05858+K21289
GABAergic synapse	43	118	0.00185487	0.0191283	ko04727	Organismal Systems	Nervous system	54331(GNG2);2562(GABRB3);5567(PRKACB);2770(GNAI1);23710(GABARAPL1);2791(GNG11);23245(ASTN2);9568(GABBR2);107(ADCY1);18(ABAT);2555(GABRA2);94059(LENG9);5334(PLCL1);115(ADCY9);776(CACNA1D);2775(GNAO1);2564(GABRE);114787(GPRIN1);775(CACNA1C);2558(GABRA5);6529(SLC6A1);773(CACNA1A);2572(GAD2);2788(GNG7);2570(GABRR2);774(CACNA1B);84530(SRRM4);111(ADCY5);114(ADCY8);2786(GNG4);5582(PRKCG);2567(GABRG3);55…	K07826+K05181+K04345+K04630+K08341+K04546+K04534+K04615+K08041+K13524+K05175+K19663+K15375+K08049+K04851+K05185+K04850+K05034+K04344+K01580+K04543+K05190+K04849+K08045+K08048+K04541+K05186+K19662+K04540+K08044+K04853+K15015+K05000+K04547
Allograft rejection	19	42	0.00223281	0.022328	ko05330	Human Diseases	Immune diseases	3106(HLA-B);3107(HLA-C);3105(HLA-A);3133(HLA-E);3134(HLA-F);3122(HLA-DRA);3135(HLA-G);355(FAS);3123(HLA-DRB1);3127(HLA-DRB5);3113(HLA-DPA1);959(CD40LG);3586(IL10);3119(HLA-DQB1);3109(HLA-DMB);3108(HLA-DMA);3117(HLA-DQA1);3592(IL12A);940(CD28)	K06751+K06752+K04390+K03161+K05443+K05406+K06470
Adrenergic signaling in cardiomyocytes	66	202	0.00364879	0.0354148	ko04261	Organismal Systems	Circulatory system	781(CACNA2D1);5567(PRKACB);55228(PNMAL1);72(ACTG2);2770(GNAI1);482(ATP1B2);785(CACNB4);490(ATP2B1);107(ADCY1);57685(CACHD1);815(CAMK2A);27092(CACNG4);55809(TRERF1);5350(PLN);115(ADCY9);185(AGTR1);776(CACNA1D);6332(SCN7A);477(ATP1A2);54855(FAM46C);478(ATP1A3);148(ADRA1A);387597(ILDR2);10411(RAPGEF3);84947(SERAC1);775(CACNA1C);51195(RAPGEFL1);51599(LSR);5521(PPP2R2B);29944(PNMA3);59284(CACNG7);8496…	K04858+K04345+K02183+K12314+K04630+K01540+K04865+K05850+K08041+K04860+K04859+K04515+K04869+K11584+K05852+K08049+K04166+K04851+K04839+K01539+K05742+K04135+K11583+K08014+K04850+K04351+K04354+K04872+K04136+K04142+K08045+K09048+K08048+K17751+K04445+K08050+K08044+K02161+K04853+K04871+K04868+K05865+K10351+K04137+K04894+K12749+K05858+K21289
ABC transporters	22	53	0.00392337	0.0369917	ko02010	Environmental Information Processing	Membrane transport	10257(ABCC4);4363(ABCC1);6891(TAP2);21(ABCA3);6890(TAP1);10347(ABCA7);9429(ABCG2);10349(ABCA10);9619(ABCG1);23460(ABCA6);26154(ABCA12);24(ABCA4);1080(CFTR);8647(ABCB11);10900(RUNDC3A);154664(ABCA13);6833(ABCC8);7031(TFF1);7032(TFF2);154661(RUNDC3B);1244(ABCC2);85320(ABCC11)	K05673+K05665+K05654+K05643+K05653+K05645+K05681+K05652+K05679+K05649+K05646+K05644+K05031+K05664+K05659+K05647+K05032+K05641+K05666+K05671
Prion diseases	26	66	0.0042549	0.0390032	ko05020	Human Diseases	Neurodegenerative diseases	5621(PRNP);4684(NCAM1);497190(CLEC18B);5567(PRKACB);3730(ANOS1);283971(CLEC18C);25992(SNED1);581(BAX);84466(MEGF10);348174(CLEC18A);92737(DNER);6352(CCL5);4685(NCAM2);3553(IL1B);3569(IL6);3552(IL1A);730(C7);90199(WFDC8);168667(BMPER);79836(LONRF3);84465(MEGF11);727(C5);401190(RGS7BP);83538(TTC25);221806(VWDE);4745(NELL1)	K05634+K06491+K02599+K04345+K02159+K12499+K04519+K05405+K04383+K03996+K09553+K03994+K03995
Complement and coagulation cascades	52	154	0.00440313	0.0392712	ko04610	Organismal Systems	Immune system	5328(PLAU);25891(PAMR1);966(CD59);2149(F2R);2152(F3);5327(PLAT);7056(THBD);5329(PLAUR);7035(TFPI);716(C1S);718(C3);715(C1R);3075(CFH);2(A2M);27151(CPAMD8);624(BDKRB2);83999(KREMEN1);10544(PROCR);285761(DCBLD1);79801(SHCBP1);5055(SERPINB2);5343(PLGLB1);730(C7);23145(SSPO);719(C3AR1);2162(F13A1);10216(PRG4);2244(FGB);27098(CLUL1);623(BDKRB1);140686(WFDC3);727(C5);27076(LYPD3);25890(ABI3BP);2157(F8)…	K01348+K03992+K04008+K03914+K03901+K01343+K03907+K03985+K03909+K01331+K03990+K01330+K04004+K03910+K03916+K01315+K06557+K03902+K04006+K19821+K03996+K03900+K04009+K03917+K06251+K03904+K17252+K03915+K03994+K01313+K03899+K01324+K01314+K03995+K03912+K03898+K04011+K04012+K03903
MicroRNAs in cancer	70	218	0.00453254	0.0393616	ko05206	Human Diseases	Cancers: Overview	7431(VIM);960(CD44);595(CCND1);7057(THBS1);5328(PLAU);1026(CDKN1A);57451(TENM2);3690(ITGB3);7077(TIMP2);3678(ITGA5);55714(TENM3);1956(EGFR);994(CDC25B);54541(DDIT4);10178(TENM1);497190(CLEC18B);4854(NOTCH3);7078(TIMP3);3667(IRS1);8660(IRS2);3730(ANOS1);26011(TENM4);4193(MDM2);5743(PTGS2);4363(ABCC1);894(CCND2);10297(APC2);9493(KIF23);283971(CLEC18C);25992(SNED1);10018(BCL2L11);84466(MEGF10);1029(…	K07606+K06256+K04503+K16857+K01348+K06625+K06252+K06493+K16866+K06484+K04361+K05866+K08270+K02599+K20995+K16172+K07187+K06643+K11987+K05665+K10151+K02085+K17387+K16341+K06621+K17442+K20994+K17449+K02329+K17398+K17386+K17390+K09850+K19663+K07436+K17454+K12035+K00510+K03099+K05867+K04694+K06645+K17399+K04359+K19662+K04445+K04381+K02161+K10149+K20996+K06619
Hematopoietic cell lineage	44	127	0.00495519	0.0419285	ko04640	Organismal Systems	Immune system	960(CD44);3672(ITGA1);3690(ITGB3);3673(ITGA2);3678(ITGA5);966(CD59);3554(IL1R1);4311(MME);3655(ITGA6);131578(LRRC15);290(ANPEP);1435(CSF1);100133941(CD24);79801(SHCBP1);284069(FAM171A2);3553(IL1B);3122(HLA-DRA);3569(IL6);928(CD9);6398(SECTM1);3123(HLA-DRB1);3552(IL1A);3815(KIT);3127(HLA-DRB5);9358(ITGBL1);947(CD34);8214(DGCR6);3113(HLA-DPA1);3119(HLA-DQB1);952(CD38);3109(HLA-DMB);55061(SUSD4);281…	K06256+K06480+K06493+K06481+K06484+K04008+K04386+K01389+K06485+K06260+K11140+K05453+K06469+K04006+K06476+K04519+K06752+K05405+K06460+K06457+K04383+K05091+K06474+K06262+K01242+K04011+K04012+K05066+K05454+K05431+K05068+K05073+K06467+K05061
Glutamatergic synapse	50	148	0.00509658	0.0420468	ko04724	Organismal Systems	Nervous system	54331(GNG2);2890(GRIA1);2901(GRIK5);5567(PRKACB);2770(GNAI1);2892(GRIA3);2791(GNG11);23245(ASTN2);9455(HOMER2);116443(GRIN3A);107(ADCY1);94059(LENG9);115(ADCY9);776(CACNA1D);2775(GNAO1);5337(PLD1);2903(GRIN2A);9229(DLGAP1);775(CACNA1C);773(CACNA1A);2788(GNG7);3708(ITPR1);2916(GRM6);111(ADCY5);114(ADCY8);2786(GNG4);2911(GRM1);5582(PRKCG);5579(PRKCB);57030(SLC17A7);8605(PLA2G4C);2785(GNG3);196883(A…	K07826+K05197+K05205+K04345+K04630+K05199+K04546+K04534+K15010+K05213+K08041+K19663+K08049+K04851+K01115+K05209+K15008+K04850+K04344+K04543+K04958+K04608+K08045+K08048+K04541+K04603+K19662+K12302+K16342+K04540+K08044+K05203+K05210+K05211+K05198+K05204+K05201+K04997+K04604+K05617+K05858+K04547
Serotonergic synapse	47	138	0.0054591	0.0439391	ko04726	Organismal Systems	Nervous system	54331(GNG2);2562(GABRB3);5567(PRKACB);27443(CECR2);2770(GNAI1);5743(PTGS2);2791(GNG11);23245(ASTN2);94059(LENG9);776(CACNA1D);2775(GNAO1);4129(MAOB);3762(KCNJ5);10411(RAPGEF3);775(CACNA1C);3781(KCNN2);116843(SLC18B1);773(CACNA1A);5742(PTGS1);2788(GNG7);6532(SLC6A4);774(CACNA1B);3708(ITPR1);111(ADCY5);2786(GNG4);5582(PRKCG);6571(SLC18A2);5579(PRKCB);3751(KCND2);120863(DEPDC4);246(ALOX15);8605(PLA2…	K07826+K05181+K04345+K04365+K04630+K11987+K04546+K04534+K19663+K04851+K00274+K04999+K08014+K04850+K04943+K08155+K04344+K00509+K04543+K05037+K04849+K04958+K08045+K04541+K19662+K04892+K00460+K16342+K07428+K04540+K04853+K04153+K05000+K04157+K04997+K07418+K01593+K00461+K05858+K04547
Fluid shear stress and atherosclerosis	68	213	0.00590599	0.0458325	ko05418	Human Diseases	Cardiovascular diseases	3690(ITGB3);445(ASS1);6383(SDC2);3791(KDR);3685(ITGAV);3554(IL1R1);5327(PLAT);3383(ICAM1);7056(THBD);9644(SH3PXD2A);857(CAV1);7412(VCAM1);55228(PNMAL1);6347(CCL2);6385(SDC4);4257(MGST1);5295(PIK3R1);83999(KREMEN1);5880(RAC2);5608(MAP2K6);1906(EDN1);1514(CTSL);1427(CRYGS);658(BMPR1B);5155(PDGFB);284069(FAM171A2);1414(CRYBB1);653689(GSTT2B);3553(IL1B);5590(PRKCZ);4217(MAP3K5);93(ACVR2B);2941(GSTA4)…	K06493+K01940+K16336+K05098+K06487+K04386+K01343+K06490+K03907+K08011+K06278+K06527+K02183+K14624+K16338+K00799+K02649+K07860+K04433+K16366+K01365+K13596+K13578+K17386+K06476+K04519+K18952+K04426+K04973+K17845+K07861+K05725+K05692+K04427+K00510+K04431+K04383+K07198+K04359+K02161+K06533+K12336+K06494
Regulation of lipolysis in adipocytes	28	74	0.00597212	0.0458325	ko04923	Organismal Systems	Endocrine system	3667(IRS1);2167(FABP4);5567(PRKACB);8660(IRS2);11343(MGLL);2770(GNAI1);5743(PTGS2);5295(PIK3R1);134(ADORA1);107(ADCY1);11145(PLA2G16);115(ADCY9);150159(SLC9B1);5742(PTGS1);154(ADRB2);111(ADCY5);114(ADCY8);364(AQP7);117245(HRASLS5);4886(NPY1R);5140(PDE3B);196883(ADCY4);389119(FAM212A);5375(PMP2);5733(PTGER3);57110(HRASLS);284339(TMEM145);7253(TSHR)	K16172+K08753+K04345+K07187+K01054+K04630+K11987+K02649+K04265+K08041+K16817+K08049+K16816+K00509+K04142+K08045+K08048+K08771+K04204+K13296+K08044+K04260+K07188+K04249
Inflammatory bowel disease (IBD)	27	71	0.0063502	0.0471015	ko05321	Human Diseases	Immune diseases	4094(MAF);4088(SMAD3);6772(STAT1);6778(STAT6);7043(TGFB3);7099(TLR4);3459(IFNGR1);3553(IL1B);2086(ERV3-1);3122(HLA-DRA);8809(IL18R1);3569(IL6);3123(HLA-DRB1);3552(IL1A);4772(NFATC1);3127(HLA-DRB5);3113(HLA-DPA1);3586(IL10);6775(STAT4);3119(HLA-DQB1);149233(IL23R);3109(HLA-DMB);50615(IL21R);3108(HLA-DMA);3117(HLA-DQA1);3592(IL12A);7100(TLR5)	K09035+K04500+K11220+K11225+K13377+K10160+K05132+K04519+K10168+K06752+K05173+K05405+K04383+K04446+K05443+K11222+K05065+K05075+K05406
Bile secretion	33	91	0.00642294	0.0471015	ko04976	Organismal Systems	Digestive system	10257(ABCC4);3156(HMGCR);5567(PRKACB);482(ATP1B2);760(CA2);107(ADCY1);8671(SLC4A4);9429(ABCG2);358(AQP1);115(ADCY9);770(CA11);477(ATP1A2);54855(FAM46C);202915(TMEM184A);6579(SLCO1A2);478(ATP1A3);361(AQP4);57835(SLC4A5);3781(KCNN2);9971(NR1H4);111(ADCY5);114(ADCY8);115572(FAM46B);23439(ATP1B4);1080(CFTR);8647(ABCB11);196883(ADCY4);10998(SLC27A5);10900(RUNDC3A);9376(SLC22A8);154661(RUNDC3B);1244(AB…	K05673+K00021+K04345+K01540+K18245+K08041+K13575+K05681+K09864+K08049+K01539+K05742+K14360+K03460+K09866+K13857+K04943+K08537+K08045+K08048+K05031+K05664+K08044+K08748+K05659+K08205+K05666+K04588
Focal adhesion	139	481	0.00890037	0.0638505	ko04510	Cellular Processes	Cellular community - eukaryotes	6696(SPP1);595(CCND1);7057(THBS1);1292(COL6A2);1291(COL6A1);3672(ITGA1);57451(TENM2);1288(COL4A6);1293(COL6A3);3690(ITGB3);1287(COL4A5);3673(ITGA2);3678(ITGA5);284217(LAMA1);3911(LAMA5);3791(KDR);55714(TENM3);3685(ITGAV);1956(EGFR);256691(MAMDC2);4638(MYLK);5063(PAK3);22822(PHLDA1);10451(VAV3);7058(THBS2);10178(TENM1);8516(ITGA8);3679(ITGA7);22801(ITGA11);3693(ITGB5);3655(ITGA6);1298(COL9A2);3908…	K06250+K04503+K16857+K06238+K06480+K06252+K06237+K06493+K06481+K06484+K05637+K06240+K05098+K06487+K04361+K00907+K05733+K06245+K05730+K04659+K06584+K06583+K06587+K06588+K06485+K08131+K06278+K04365+K06243+K10152+K06241+K10151+K02649+K04357+K16060+K07860+K06249+K05450+K17449+K05636+K05726+K17386+K06476+K19663+K05449+K05460+K16859+K07861+K05725+K05692+K06275+K05760+K03099+K04349+K05096+K03900+K19719+…
Autoimmune thyroid disease	24	63	0.00950099	0.0655487	ko05320	Human Diseases	Immune diseases	3106(HLA-B);3107(HLA-C);3105(HLA-A);3133(HLA-E);3134(HLA-F);3122(HLA-DRA);3135(HLA-G);355(FAS);3123(HLA-DRB1);90199(WFDC8);3127(HLA-DRB5);3113(HLA-DPA1);959(CD40LG);3586(IL10);64093(SMOC1);3119(HLA-DQB1);3109(HLA-DMB);3108(HLA-DMA);3117(HLA-DQA1);7253(TSHR);940(CD28);3447(IFNA13);64094(SMOC2);124857(WFIKKN2)	K06751+K06752+K04390+K10809+K03161+K05443+K04249+K06470+K05414
Viral myocarditis	35	100	0.00953436	0.0655487	ko05416	Human Diseases	Cardiovascular diseases	595(CCND1);3106(HLA-B);3107(HLA-C);3105(HLA-A);3383(ICAM1);3133(HLA-E);857(CAV1);1525(CXADR);1756(DMD);5880(RAC2);1821(DRP2);3134(HLA-F);9715(FAM131B);79801(SHCBP1);1837(DTNA);3122(HLA-DRA);5881(RAC3);3135(HLA-G);345651(ACTBL2);3123(HLA-DRB1);340547(VSIG1);6445(SGCG);3127(HLA-DRB5);1838(DTNB);3113(HLA-DPA1);4625(MYH7);959(CD40LG);3119(HLA-DQB1);3109(HLA-DMB);348487(FAM131C);4624(MYH6);3108(HLA-DM…	K04503+K06751+K06490+K06278+K06788+K10366+K07860+K03260+K04006+K06752+K07861+K05692+K12564+K17751+K03161+K08887+K06619+K06470
Apelin signaling pathway	61	193	0.0109929	0.0740338	ko04371	Environmental Information Processing	Signal transduction	6696(SPP1);595(CCND1);59(ACTA2);182(JAG1);4638(MYLK);4088(SMAD3);814(CAMK4);54331(GNG2);5327(PLAT);4854(NOTCH3);5567(PRKACB);6263(RYR3);55228(PNMAL1);72(ACTG2);2770(GNAI1);23710(GABARAPL1);2791(GNG11);83999(KREMEN1);8840(WISP1);124817(CNTD1);107(ADCY1);6546(SLC8A1);91624(NEXN);115(ADCY9);185(AGTR1);10365(KLF2);54855(FAM46C);5563(PRKAA2);29944(PNMA3);91807(MYLK3);10891(PPARGC1A);84968(PNMA6A);2788…	K06250+K04503+K12313+K06052+K00907+K04500+K05869+K07826+K01343+K20995+K04345+K04963+K02183+K04630+K08341+K04546+K06827+K08334+K08041+K05849+K08049+K04166+K17845+K05742+K07198+K07202+K04543+K04958+K05225+K08045+K08048+K04541+K13296+K09261+K04961+K04540+K08044+K05689+K07188+K10351+K12749+K05858+K21289+K04547
Inflammatory mediator regulation of TRP channels	46	140	0.01212	0.0799922	ko04750	Organismal Systems	Sensory system	51393(TRPV2);3554(IL1R1);2150(F2RL1);8989(TRPA1);5567(PRKACB);55228(PNMAL1);5295(PIK3R1);624(BDKRB2);5608(MAP2K6);107(ADCY1);815(CAMK2A);94059(LENG9);3556(IL1RAP);5606(MAP2K3);3553(IL1B);115(ADCY9);59341(TRPV4);5580(PRKCD);5732(PTGER2);8398(PLA2G6);29944(PNMA3);84968(PNMA6A);91860(CALML4);3708(ITPR1);111(ADCY5);114(ADCY8);5582(PRKCG);57469(PNMAL2);623(BDKRB1);5029(P2RY2);5579(PRKCB);151651(EFHB);…	K04971+K04386+K04234+K04984+K04345+K02183+K02649+K03916+K04433+K08041+K04515+K19663+K04723+K04432+K04519+K08049+K04973+K06068+K04259+K16343+K04958+K08045+K08048+K03915+K04269+K19662+K05459+K16342+K08044+K07425+K18052+K04972+K04157+K04983+K07418+K05858
PPAR signaling pathway	35	102	0.0132577	0.0848172	ko03320	Organismal Systems	Endocrine system	4312(MMP1);6319(SCD);2171(FABP5);9415(FADS2);2182(ACSL4);2173(FABP7);5360(PLTP);2167(FABP4);123(PLIN2);10580(SORBS1);5106(PCK2);8470(SORBS2);79966(SCD5);1374(CPT1A);2180(ACSL1);2710(GK);4973(OLR1);79777(ACBD4);114905(C1QTNF7);6258(RXRG);1582(CYP8B1);364(AQP7);1962(EHHADH);23305(ACSL6);89876(MAATS1);28965(SLC27A6);389941(C1QL3);33(ACADL);51703(ACSL5);9370(ADIPOQ);1579(CYP4A11);5375(PMP2);10998(SLC…	K01388+K00507+K08754+K10226+K01897+K08756+K08761+K08753+K17284+K06086+K01596+K08765+K00864+K08763+K08762+K07296+K08526+K07431+K08771+K07514+K08745+K08749+K00255+K07425+K08748
Endocrine resistance	50	155	0.0133651	0.0848172	ko01522	Human Diseases	Drug resistance: Antineoplastic	595(CCND1);1026(CDKN1A);8788(DLK1);182(JAG1);1956(EGFR);497190(CLEC18B);4854(NOTCH3);5567(PRKACB);27443(CECR2);3730(ANOS1);4193(MDM2);5295(PIK3R1);283971(CLEC18C);25992(SNED1);581(BAX);84466(MEGF10);1029(CDKN2A);348174(CLEC18A);92737(DNER);399694(SHC4);8202(NCOA3);107(ADCY1);114786(XKR4);115(ADCY9);54567(DLL4);1869(E2F1);9758(FRMPD4);153020(RASGEF1B);90199(WFDC8);168667(BMPER);111(ADCY5);2852(GPE…	K04503+K06625+K06051+K06052+K04361+K02599+K20995+K04345+K04365+K06643+K02649+K02159+K06621+K20994+K17449+K11256+K08041+K15144+K08049+K17454+K05725+K03099+K08045+K04246+K06622+K08048+K05459+K05664+K08044+K02161+K08550+K20996+K18452
Amphetamine addiction	34	99	0.0142892	0.0864551	ko05031	Human Diseases	Substance dependence	814(CAMK4);2890(GRIA1);5567(PRKACB);55228(PNMAL1);2892(GRIA3);116443(GRIN3A);815(CAMK2A);6804(STX1A);94059(LENG9);776(CACNA1D);4129(MAOB);2903(GRIN2A);775(CACNA1C);116843(SLC18B1);29944(PNMA3);84968(PNMA6A);91860(CALML4);111(ADCY5);148327(CREB3L4);1812(DRD1);5582(PRKCG);57469(PNMAL2);6571(SLC18A2);5579(PRKCB);151651(EFHB);2904(GRIN2B);2905(GRIN2C);83698(CALN1);7054(TH);2891(GRIA2);56344(CABP5);94…	K05869+K05197+K04345+K02183+K05199+K05213+K04515+K04560+K19663+K04851+K00274+K05209+K04850+K08155+K08045+K09048+K04144+K19662+K05210+K05211+K00501+K05198+K15867+K01593
Insulin secretion	36	106	0.0143925	0.0864551	ko04911	Organismal Systems	Endocrine system	5567(PRKACB);130872(AHSA2);482(ATP1B2);3778(KCNMA1);107(ADCY1);815(CAMK2A);6804(STX1A);94059(LENG9);115(ADCY9);6616(SNAP25);27345(KCNMB4);776(CACNA1D);27445(PCLO);477(ATP1A2);886(CCKAR);478(ATP1A3);1131(CHRM3);775(CACNA1C);51195(RAPGEFL1);3781(KCNN2);8927(BSN);111(ADCY5);148327(CREB3L4);114(ADCY8);5582(PRKCG);3767(KCNJ11);5579(PRKCB);3783(KCNN4);23439(ATP1B4);196883(ADCY4);778(CACNA1F);117(ADCYAP…	K04345+K04131+K01540+K04936+K08041+K04515+K04560+K19663+K08049+K18211+K04941+K04851+K16882+K01539+K04194+K04850+K04351+K04943+K08045+K09048+K08048+K05004+K19662+K04945+K08044+K04853+K04587+K05032+K04938+K05858+K04581
Gap junction	38	113	0.0144092	0.0864551	ko04540	Cellular Processes	Cellular community - eukaryotes	1956(EGFR);347733(TUBB2B);84790(TUBA1C);10383(TUBB4B);5567(PRKACB);2982(GUCY1A3);2770(GNAI1);1902(LPAR1);78987(CRELD1);2983(GUCY1B3);80310(PDGFD);107(ADCY1);5155(PDGFB);94059(LENG9);983(CDK1);115(ADCY9);7277(TUBA4A);401565(FAM166A);2977(GUCY1A2);10382(TUBB4A);153020(RASGEF1B);1813(DRD2);3708(ITPR1);111(ADCY5);5154(PDGFA);114(ADCY8);1812(DRD1);2911(GRM1);5582(PRKCG);5579(PRKCB);221002(RASGEF1A);19…	K04361+K07375+K07374+K04345+K12318+K04630+K04289+K04357+K12319+K05450+K08041+K17386+K19663+K02087+K08049+K03099+K04145+K04958+K08045+K04359+K08048+K04144+K04603+K19662+K08044+K04157+K04604+K05858
African trypanosomiasis	15	36	0.0153	0.088585	ko05143	Human Diseases	Infectious diseases: Parasitic	2150(F2RL1);3383(ICAM1);7412(VCAM1);3910(LAMA4);94059(LENG9);3553(IL1B);3569(IL6);355(FAS);5582(PRKCG);5579(PRKCB);3586(IL10);3620(IDO1);6401(SELE);3592(IL12A);5330(PLCB2)	K04234+K06490+K06527+K06241+K19663+K04519+K05405+K04390+K19662+K05443+K00463+K06494+K05406+K05858
Dopaminergic synapse	58	185	0.0153011	0.088585	ko04728	Organismal Systems	Nervous system	54331(GNG2);3800(KIF5C);2890(GRIA1);5567(PRKACB);55228(PNMAL1);2770(GNAI1);2892(GRIA3);2791(GNG11);60509(AGBL5);23245(ASTN2);2774(GNAL);815(CAMK2A);94059(LENG9);55809(TRERF1);776(CACNA1D);2775(GNAO1);4129(MAOB);3762(KCNJ5);2903(GRIN2A);387597(ILDR2);775(CACNA1C);51599(LSR);51617(HMP19);5521(PPP2R2B);116843(SLC18B1);773(CACNA1A);29944(PNMA3);84968(PNMA6A);2788(GNG7);91860(CALML4);1813(DRD2);774(CA…	K07826+K10396+K05197+K04345+K02183+K04630+K05199+K04546+K05840+K04534+K04633+K04515+K19663+K11584+K04851+K00274+K04999+K05209+K11583+K04850+K15493+K04354+K08155+K04344+K04543+K04145+K04849+K04958+K08045+K09048+K04144+K04541+K19662+K04540+K05210+K00501+K05000+K05198+K04997+K01593+K05858+K04547
Thyroid hormone signaling pathway	54	171	0.0162319	0.092354	ko04919	Organismal Systems	Endocrine system	595(CCND1);3690(ITGB3);3685(ITGAV);10231(RCAN2);497190(CLEC18B);4854(NOTCH3);6567(SLC16A2);1734(DIO2);5567(PRKACB);3730(ANOS1);4193(MDM2);116931(MED12L);5295(PIK3R1);482(ATP1B2);6772(STAT1);9282(MED14);1827(RCAN1);283971(CLEC18C);25992(SNED1);51196(PLCE1);84466(MEGF10);348174(CLEC18A);92737(DNER);8202(NCOA3);94059(LENG9);114786(XKR4);5350(PLN);5208(PFKFB2);2308(FOXO1);477(ATP1A2);54855(FAM46C);47…	K04503+K06493+K06487+K17903+K02599+K20995+K08231+K17904+K04345+K06643+K15162+K02649+K01540+K11220+K15156+K17901+K05860+K20994+K11256+K19663+K15144+K05852+K19029+K07201+K01539+K05742+K05692+K15164+K08526+K07754+K19662+K08550+K20996+K08187+K05858
Fatty acid metabolism	22	60	0.0203886	0.114038	ko01212	Metabolism	Global and overview maps	6319(SCD);9415(FADS2);2182(ACSL4);2194(FASN);3992(FADS1);31(ACACA);79966(SCD5);1374(CPT1A);201562(HACD2);39(ACAT2);2180(ACSL1);79071(ELOVL6);401494(HACD4);79781(IQCA1);1962(EHHADH);23305(ACSL6);35(ACADS);79746(ECHDC3);33(ACADL);388015(RTL1);51703(ACSL5);54898(ELOVL2)	K00507+K10226+K01897+K00665+K10224+K11262+K08765+K10703+K00626+K10203+K07514+K00248+K07511+K00255+K10205
p53 signaling pathway	35	106	0.0242159	0.133187	ko04115	Cellular Processes	Cell growth and death	3488(IGFBP5);595(CCND1);7057(THBS1);1026(CDKN1A);143686(SESN3);3487(IGFBP4);64393(ZMAT3);57687(VAT1L);64065(PERP);3732(CD82);50484(RRM2B);896(CCND3);4193(MDM2);894(CCND2);891(CCNB1);6241(RRM2);1643(DDB2);5366(PMAIP1);581(BAX);1029(CDKN2A);83667(SESN2);27244(SESN1);56475(RPRM);27113(BBC3);55367(PIDD1);9133(CCNB2);51512(GTSE1);983(CDK1);148113(CILP2);355(FAS);3479(IGF1);3484(IGFBP1);63970(TP53AIP1)…	K10138+K04503+K16857+K06625+K10141+K10137+K10133+K10136+K06509+K10808+K10152+K06643+K10151+K05868+K10140+K10131+K02159+K06621+K20394+K10128+K10132+K10130+K21770+K10129+K02087+K04390+K05459+K13773+K10148+K04402
Intestinal immune network for IgA production	19	51	0.0251758	0.136197	ko04672	Organismal Systems	Immune system	6387(CXCL12);3122(HLA-DRA);7852(CXCR4);3569(IL6);3601(IL15RA);3123(HLA-DRB1);5284(PIGR);3127(HLA-DRB5);3113(HLA-DPA1);959(CD40LG);3586(IL10);23308(ICOSLG);3119(HLA-DQB1);56477(CCL28);3109(HLA-DMB);8741(TNFSF13);3108(HLA-DMA);3117(HLA-DQA1);940(CD28)	K10031+K06752+K04189+K05405+K05074+K13073+K03161+K05443+K06710+K05513+K05475+K06470
Regulation of actin cytoskeleton	87	298	0.0255889	0.136199	ko04810	Cellular Processes	Cell motility	3672(ITGA1);3690(ITGB3);3985(LIMK2);3673(ITGA2);3678(ITGA5);3685(ITGAV);1956(EGFR);4638(MYLK);5063(PAK3);10451(VAV3);26999(CYFIP2);8516(ITGA8);3679(ITGA7);2149(F2R);22801(ITGA11);3693(ITGB5);3655(ITGA6);130872(AHSA2);27443(CECR2);1129(CHRM2);5295(PIK3R1);10297(APC2);78987(CRELD1);624(BDKRB2);5880(RAC2);1073(CFL2);80310(PDGFD);2256(FGF11);23150(FRMD4B);128239(IQGAP3);2258(FGF13);10278(EFS);5155(PD…	K06480+K06493+K05744+K06481+K06484+K06487+K04361+K00907+K05733+K05730+K05749+K06584+K06583+K03914+K06587+K06588+K06485+K04131+K04365+K04130+K02649+K02085+K04357+K03916+K07860+K05765+K05450+K04358+K05763+K05767+K05726+K17386+K05769+K05627+K05745+K06476+K00920+K07861+K05742+K05741+K05725+K05692+K05760+K03099+K06524+K05093+K04132+K06525+K06589+K04359+K03915+K01313+K06270+K05736+K13710+K05768+K05735+…
Long-term depression	26	75	0.0262186	0.137335	ko04730	Organismal Systems	Nervous system	460(ASTN1);2890(GRIA1);27443(CECR2);2982(GUCY1A3);2770(GNAI1);2892(GRIA3);23245(ASTN2);2983(GUCY1B3);4067(LYN);94059(LENG9);2775(GNAO1);2977(GUCY1A2);773(CACNA1A);2781(GNAZ);3708(ITPR1);2895(GRID2);2911(GRM1);5582(PRKCG);5579(PRKCB);3479(IGF1);8605(PLA2G4C);104909134(MGC57346-CRHR1);6261(RYR1);389119(FAM212A);2891(GRIA2);5330(PLCB2)	K05207+K05197+K04365+K12318+K04630+K05199+K04534+K12319+K05854+K19663+K04344+K04535+K04958+K04603+K19662+K05459+K16342+K04578+K04961+K05198+K05858
Aldosterone synthesis and secretion	37	114	0.0273408	0.139474	ko04925	Organismal Systems	Endocrine system	814(CAMK4);5567(PRKACB);55228(PNMAL1);8912(CACNA1H);107(ADCY1);815(CAMK2A);94059(LENG9);115(ADCY9);185(AGTR1);776(CACNA1D);775(CACNA1C);84876(ORAI1);29944(PNMA3);84968(PNMA6A);160622(GRASP);91860(CALML4);3708(ITPR1);111(ADCY5);148327(CREB3L4);114(ADCY8);57172(CAMK1G);5582(PRKCG);57469(PNMAL2);5579(PRKCB);151651(EFHB);4929(NR4A2);196883(ADCY4);778(CACNA1F);83698(CALN1);3777(KCNK3);1589(CYP21A2);28…	K05869+K04345+K02183+K04855+K08041+K04515+K19663+K08049+K04166+K04851+K04850+K16056+K04465+K04958+K08045+K09048+K08048+K08794+K19662+K08558+K08044+K04853+K04914+K00513+K07188+K00070+K00498+K05858
Mucin type O-glycan biosynthesis	14	35	0.0274722	0.139474	ko00512	Metabolism	Glycan biosynthesis and metabolism	2590(GALNT2);64409(WBSCR17);29071(C1GALT1C1);117248(GALNT15);11226(GALNT6);57452(GALNT16);114805(GALNT13);374378(GALNT18);100528030(POC1B-GALNT4);2591(GALNT3);55086(CXorf57);79623(GALNT14);442117(GALNTL6);319(APOF)	K00710+K09653+K00731
Pathways in cancer	301	1135	0.0305922	0.150515	ko05200	Human Diseases	Cancers: Overview	4312(MMP1);595(CCND1);3481(IGF2);7474(WNT5A);1026(CDKN1A);1288(COL4A6);8788(DLK1);1287(COL4A5);182(JAG1);3673(ITGA2);7296(TXNRD1);284217(LAMA1);3911(LAMA5);3572(IL6ST);3685(ITGAV);1956(EGFR);256691(MAMDC2);3576(CXCL8);22822(PHLDA1);4088(SMAD3);157638(FAM84B);2149(F2R);54331(GNG2);3655(ITGA6);497190(CLEC18B);7048(TGFBR2);4854(NOTCH3);8324(FZD7);3908(LAMA2);3597(IL13RA1);84898(PLXDC2);5567(PRKACB);…	K01388+K04503+K13769+K00444+K06625+K06237+K06051+K06052+K06481+K22182+K05637+K06240+K05060+K06487+K04361+K10030+K06245+K01064+K04500+K03914+K07826+K06485+K02599+K04388+K20995+K02432+K05076+K04345+K04365+K06243+K10031+K10152+K08803+K02183+K06241+K06643+K00799+K04630+K11101+K03068+K11987+K02376+K10151+K02649+K11220+K06231+K02085+K04546+K04289+K04357+K03916+K11225+K04350+K10140+K10131+K16060+K16341+…
Glycine, serine and threonine metabolism	16	42	0.0309069	0.150515	ko00260	Metabolism	Amino acid metabolism	29968(PSAT1);26227(PHGDH);875(CBS);6472(SHMT2);2731(GLDC);51268(PIPOX);63826(SRR);669(BPGM);275(AMT);4129(MAOB);2628(GATM);1491(CTH);55349(CHDH);29958(DMGDH);441531(PGAM4);635(BHMT)	K00831+K00058+K01697+K00600+K00281+K00306+K12235+K01837+K00605+K00274+K00613+K01758+K00108+K00315+K01834+K00544
TNF signaling pathway	42	133	0.0310152	0.150515	ko04668	Environmental Information Processing	Signal transduction	182(JAG1);2919(CXCL1);3383(ICAM1);460(ASTN1);7412(VCAM1);6347(CCL2);5743(PTGS2);5295(PIK3R1);1435(CSF1);329(BIRC2);602(BCL3);5608(MAP2K6);1906(EDN1);257397(TAB3);1051(CEBPB);4792(NFKBIA);6352(CCL5);840(CASP7);5606(MAP2K3);3553(IL1B);4217(MAP3K5);7188(TRAF5);6376(CX3CL1);148113(CILP2);8809(IL18R1);7128(TNFAIP3);3569(IL6);355(FAS);56911(MAP3K7CL);90378(SAMD1);7133(TNFRSF1B);8717(TRADD);197259(MLKL)…	K06052+K05505+K06490+K19901+K06527+K14624+K11987+K02649+K05453+K16060+K09258+K04433+K16366+K12793+K10048+K04734+K12499+K04397+K04432+K04519+K04426+K09849+K05508+K05141+K05173+K11859+K05405+K04390+K04427+K04431+K03171+K08849+K01394+K09048+K04445+K16510+K08847+K06494
Long-term potentiation	33	101	0.0324864	0.154194	ko04720	Organismal Systems	Nervous system	814(CAMK4);6197(RPS6KA3);2890(GRIA1);6196(RPS6KA2);5567(PRKACB);27443(CECR2);55228(PNMAL1);107(ADCY1);815(CAMK2A);94059(LENG9);2903(GRIN2A);10411(RAPGEF3);775(CACNA1C);29944(PNMA3);84968(PNMA6A);91860(CALML4);3708(ITPR1);114(ADCY8);2911(GRM1);5582(PRKCG);57469(PNMAL2);5579(PRKCB);120863(DEPDC4);151651(EFHB);5502(PPP1R1A);2904(GRIN2B);2905(GRIN2C);83698(CALN1);2891(GRIA2);2915(GRM5);56344(CABP5);9…	K05869+K04373+K05197+K04345+K04365+K02183+K08041+K04515+K19663+K05209+K08014+K04850+K04958+K08048+K04603+K19662+K08050+K05210+K05211+K05198+K04604+K05858
Glycosphingolipid biosynthesis - globo and isoglobo series	8	17	0.033175	0.154194	ko00603	Metabolism	Glycan biosynthesis and metabolism	3074(HEXB);2717(GLA);53947(A4GALT);8706(B3GALNT1);2523(FUT1);10690(FUT9);10317(B3GALT5);26301(GBGT1)	K12373+K01189+K01988+K00719+K00718+K03663+K03877+K00722
Fatty acid biosynthesis	8	17	0.033175	0.154194	ko00061	Metabolism	Lipid metabolism	2182(ACSL4);2194(FASN);31(ACACA);2180(ACSL1);79781(IQCA1);23305(ACSL6);388015(RTL1);51703(ACSL5)	K01897+K00665+K11262
Leukocyte transendothelial migration	50	164	0.0375629	0.172163	ko04670	Organismal Systems	Immune system	10451(VAV3);5010(CLDN11);9076(CLDN1);3383(ICAM1);9644(SH3PXD2A);6387(CXCL12);7412(VCAM1);2770(GNAI1);5295(PIK3R1);9075(CLDN2);1501(CTNND2);9074(CLDN6);58494(JAM2);50848(F11R);5880(RAC2);23150(FRMD4B);10278(EFS);94059(LENG9);51299(NRN1);7852(CXCR4);9758(FRMPD4);345651(ACTBL2);9404(LPXN);421(ARVCF);10411(RAPGEF3);1364(CLDN4);51195(RAPGEFL1);100131187(TSTD1);1496(CTNNA2);5582(PRKCG);5579(PRKCB);1208…	K05730+K06087+K06490+K08011+K10031+K06527+K04630+K02649+K05690+K06735+K06089+K07860+K05763+K05726+K19663+K04189+K05725+K05692+K05760+K08014+K04351+K05691+K19662+K08015+K06787+K06533+K08016+K12756+K10351+K12758+K21421+K12754
Retrograde endocannabinoid signaling	52	172	0.0399239	0.180478	ko04723	Organismal Systems	Nervous system	54331(GNG2);2890(GRIA1);2562(GABRB3);5567(PRKACB);11343(MGLL);2770(GNAI1);5743(PTGS2);2892(GRIA3);2791(GNG11);23245(ASTN2);54539(NDUFB11);107(ADCY1);2555(GABRA2);94059(LENG9);115(ADCY9);776(CACNA1D);2775(GNAO1);1268(CNR1);3762(KCNJ5);2564(GABRE);114787(GPRIN1);22999(RIMS1);775(CACNA1C);2558(GABRA5);773(CACNA1A);2788(GNG7);2570(GABRR2);774(CACNA1B);84530(SRRM4);3708(ITPR1);111(ADCY5);114(ADCY8);27…	K07826+K05197+K05181+K04345+K01054+K04630+K11987+K05199+K04546+K04534+K11351+K08041+K05175+K19663+K08049+K04851+K04277+K04999+K05185+K15291+K04850+K04344+K04543+K05190+K04849+K04958+K08045+K08048+K04541+K04603+K05186+K19662+K12302+K04540+K08044+K04853+K15015+K05000+K05198+K04997+K04604+K05858+K04547
Endocrine and other factor-regulated calcium reabsorption	22	64	0.0423947	0.189057	ko04961	Organismal Systems	Excretory system	51430(SUCO);793(CALB1);5567(PRKACB);482(ATP1B2);624(BDKRB2);26052(DNM3);1212(CLTB);94059(LENG9);115(ADCY9);477(ATP1A2);8218(CLTCL1);478(ATP1A3);794(CALB2);80199(FUZ);7421(VDR);5582(PRKCG);5579(PRKCB);23439(ATP1B4);152831(KLB);2099(ESR1);9365(KL);5330(PLCB2)	K01528+K14757+K04345+K01540+K03916+K04645+K19663+K08049+K01539+K04646+K11824+K08539+K19662+K14756+K08550+K05858
Bladder cancer	19	54	0.0452441	0.199074	ko05219	Human Diseases	Cancers: Specific types	4312(MMP1);595(CCND1);7057(THBS1);1026(CDKN1A);1956(EGFR);3576(CXCL8);27443(CECR2);1612(DAPK1);4193(MDM2);78987(CRELD1);1029(CDKN2A);11186(RASSF1);148113(CILP2);1890(TYMP);1869(E2F1);9252(RPS6KA5);999(CDH1);23604(DAPK2);80761(UPK3B)	K01388+K04503+K16857+K06625+K04361+K10030+K04365+K08803+K06643+K04357+K06621+K09850+K00758+K17454+K04445+K05689+K19520
Phagosome	80	280	0.0495535	0.215167	ko04145	Cellular Processes	Transport and catabolism	7057(THBS1);3106(HLA-B);3690(ITGB3);3107(HLA-C);3673(ITGA2);3678(ITGA5);3105(HLA-A);81035(COLEC12);3685(ITGAV);347733(TUBB2B);245973(ATP6V1C2);7058(THBS2);84790(TUBA1C);157638(FAM84B);3693(ITGB5);10383(TUBB4B);718(C3);460(ASTN1);9644(SH3PXD2A);3133(HLA-E);715(C1R);7059(THBS3);6891(TAP2);8992(ATP6V0E1);158326(FREM1);8411(EEA1);3134(HLA-F);163782(KANK4);24141(LAMP5);1520(CTSS);6890(TAP1);1514(CTSL)…	K16857+K06751+K06493+K06481+K06484+K10062+K06487+K07375+K02148+K04659+K07374+K01368+K06588+K03990+K10414+K08011+K01330+K05654+K02153+K06560+K12478+K06528+K05653+K01365+K10160+K06752+K05692+K08763+K06563+K02147+K10415+K06513+K06558+K02146+K02145+K10067+K06472+K21421
Th1 and Th2 cell differentiation	40	130	0.050755	0.217521	ko04658	Organismal Systems	Immune system	8788(DLK1);182(JAG1);4094(MAF);497190(CLEC18B);4854(NOTCH3);3730(ANOS1);6772(STAT1);6778(STAT6);283971(CLEC18C);25992(SNED1);84466(MEGF10);348174(CLEC18A);92737(DNER);864(RUNX3);4792(NFKBIA);4773(NFATC2);3459(IFNGR1);54567(DLL4);3122(HLA-DRA);3123(HLA-DRB1);2625(GATA3);90199(WFDC8);4772(NFATC1);168667(BMPER);3127(HLA-DRB5);400566(C17orf97);84465(MEGF11);3113(HLA-DPA1);3560(IL2RB);6775(STAT4);3119…	K06051+K06052+K09035+K02599+K20995+K11220+K11225+K20994+K09279+K04734+K17332+K05132+K06752+K17895+K04446+K06053+K05069+K11222+K05872+K18052+K05068+K05406
Thyroid hormone synthesis	30	94	0.0535769	0.226671	ko04918	Organismal Systems	Endocrine system	5567(PRKACB);482(ATP1B2);4036(LRP2);107(ADCY1);94059(LENG9);115(ADCY9);477(ATP1A2);478(ATP1A3);7849(PAX8);90199(WFDC8);3708(ITPR1);2882(GPX7);111(ADCY5);148327(CREB3L4);114(ADCY8);5582(PRKCG);5579(PRKCB);213(ALB);64093(SMOC1);6528(SLC5A5);23439(ATP1B4);642938(FAM196A);196883(ADCY4);5172(SLC26A4);7253(TSHR);64094(SMOC2);2877(GPX2);7276(TTR);5330(PLCB2);124857(WFIKKN2)	K04345+K01540+K06233+K08041+K19663+K08049+K01539+K09293+K10809+K04958+K00432+K08045+K09048+K08048+K19662+K16141+K14385+K08044+K14702+K04249+K20731+K05858
Phototransduction	19	56	0.0637911	0.265174	ko04744	Organismal Systems	Sensory system	55228(PNMAL1);79801(SHCBP1);5158(PDE6B);9187(SLC24A1);8787(RGS9);29944(PNMA3);84968(PNMA6A);91860(CALML4);1258(CNGB1);57469(PNMAL2);151651(EFHB);5145(PDE6A);5957(RCVRN);83698(CALN1);5148(PDE6G);2779(GNAT1);56344(CABP5);9478(CABP1);3000(GUCY2D)	K02183+K04948+K13756+K13749+K13765+K04952+K08718+K13764+K13759+K04631+K12321
Asthma	12	32	0.0642847	0.265174	ko05310	Human Diseases	Immune diseases	3122(HLA-DRA);3123(HLA-DRB1);3127(HLA-DRB5);3113(HLA-DPA1);959(CD40LG);3586(IL10);3119(HLA-DQB1);3109(HLA-DMB);3108(HLA-DMA);3117(HLA-DQA1);2206(MS4A2);8288(EPX)	K06752+K03161+K05443+K08090+K10788
Dorso-ventral axis formation	22	67	0.0677153	0.275877	ko04320	Organismal Systems	Development	1956(EGFR);497190(CLEC18B);4854(NOTCH3);27443(CECR2);3730(ANOS1);283971(CLEC18C);25992(SNED1);84466(MEGF10);348174(CLEC18A);92737(DNER);153020(RASGEF1B);90199(WFDC8);84501(SPIRE2);440822(PIWIL3);168667(BMPER);84465(MEGF11);221002(RASGEF1A);55124(PIWIL2);221806(VWDE);4855(NOTCH4);4745(NELL1);100128124(HGC6.3)	K04361+K02599+K20995+K04365+K20994+K03099+K02098+K02156+K20996+K02184
Melanoma	30	96	0.0686608	0.276318	ko05218	Human Diseases	Cancers: Specific types	595(CCND1);1026(CDKN1A);1956(EGFR);27443(CECR2);4193(MDM2);5295(PIK3R1);78987(CRELD1);1643(DDB2);581(BAX);1029(CDKN2A);80310(PDGFD);2256(FGF11);2258(FGF13);5155(PDGFB);3082(HGF);4286(MITF);2259(FGF14);1869(E2F1);4485(MST1);2252(FGF7);5154(PDGFA);2254(FGF9);26281(FGF20);3479(IGF1);2257(FGF12);8817(FGF18);999(CDH1);11223(MST1L);10912(GADD45G);8823(FGF16)	K04503+K06625+K04361+K04365+K06643+K02649+K04357+K10140+K02159+K06621+K05450+K04358+K17386+K05460+K09455+K17454+K04359+K05459+K05689+K04402
Staphylococcus aureus infection	25	78	0.0700034	0.278327	ko05150	Human Diseases	Infectious diseases: Bacterial	25891(PAMR1);3383(ICAM1);716(C1S);718(C3);715(C1R);3075(CFH);83999(KREMEN1);3122(HLA-DRA);3123(HLA-DRB1);5343(PLGLB1);2204(FCAR);719(C3AR1);6404(SELPLG);3127(HLA-DRB5);3113(HLA-DPA1);727(C5);3586(IL10);3119(HLA-DQB1);5648(MASP1);3109(HLA-DMB);10878(CFHR3);3108(HLA-DMA);441864(TARM1);3117(HLA-DQA1);2212(FCGR2A)	K03992+K06490+K01331+K03990+K01330+K04004+K01315+K06752+K06513+K04009+K06544+K03994+K05443+K06472
Carbohydrate digestion and absorption	17	50	0.0753982	0.296207	ko04973	Organismal Systems	Digestive system	5295(PIK3R1);482(ATP1B2);2542(SLC37A4);776(CACNA1D);477(ATP1A2);197021(LCTL);478(ATP1A3);6518(SLC2A5);280(AMY2B);279(AMY2A);5579(PRKCB);278(AMY1C);23439(ATP1B4);276(AMY1A);2538(G6PC);7032(TFF2);8972(MGAM)	K02649+K01540+K08171+K04851+K01539+K01229+K08143+K01176+K19662+K01084+K12047
Pertussis	34	112	0.0793225	0.30545	ko05133	Human Diseases	Infectious diseases: Bacterial	3678(ITGA5);3576(CXCL8);6372(CXCL6);716(C1S);718(C3);715(C1R);55228(PNMAL1);2770(GNAI1);834(CASP1);3659(IRF1);1073(CFL2);6374(CXCL5);7099(TLR4);840(CASP7);3553(IL1B);114769(CARD16);3569(IL6);3552(IL1A);29944(PNMA3);84968(PNMA6A);91860(CALML4);202243(CCDC125);57469(PNMAL2);727(C5);3586(IL10);151651(EFHB);29108(PYCARD);389119(FAM212A);83698(CALN1);653509(SFTPA1);56344(CABP5);9478(CABP1);3592(IL12A)…	K06484+K10030+K05506+K01331+K03990+K01330+K02183+K04630+K01370+K09444+K05765+K10160+K04397+K04519+K05405+K04383+K03994+K05443+K12799+K10067+K05406+K08727
Maturity onset diabetes of the young	12	33	0.0796022	0.30545	ko04950	Human Diseases	Endocrine and metabolic diseases	5080(PAX6);3280(HES1);6928(HNF1B);9480(ONECUT2);3087(HHEX);731220(RFX8);4760(NEUROD1);5313(PKLR);3375(IAPP);3175(ONECUT1);3110(MNX1);4825(NKX6-1)	K08031+K06054+K08034+K08026+K08024+K19521+K08033+K12406+K08039+K08025+K08030
AGE-RAGE signaling pathway in diabetic complications	38	128	0.0885647	0.335075	ko04933	Human Diseases	Endocrine and metabolic diseases	595(CCND1);1288(COL4A6);1287(COL4A5);3576(CXCL8);4088(SMAD3);2152(F3);3383(ICAM1);7056(THBD);7048(TGFBR2);7412(VCAM1);6347(CCL2);5295(PIK3R1);6772(STAT1);50507(NOX4);51196(PLCE1);581(BAX);1906(EDN1);7043(TGFB3);7424(VEGFC);1286(COL4A4);3553(IL1B);5590(PRKCZ);185(AGTR1);2308(FOXO1);5580(PRKCD);3569(IL6);114899(C1QTNF3);3552(IL1A);4772(NFATC1);1285(COL4A3);5579(PRKCB);136227(COL26A1);596(BCL2);2034…	K04503+K06237+K10030+K04500+K03901+K06490+K03907+K04388+K06527+K14624+K02649+K11220+K21423+K05860+K02159+K16366+K13377+K05449+K04519+K18952+K04166+K07201+K06068+K05405+K04383+K04446+K19662+K19720+K02161+K06494+K21421+K05858
Butanoate metabolism	15	44	0.08944	0.335075	ko00650	Metabolism	Carbohydrate metabolism	3157(HMGCS1);728888(NPIPB11);39(ACAT2);18(ABAT);23117(NPIPB3);7915(ALDH5A1);100132247(NPIPB5);100507607(NPIPB9);2572(GAD2);1962(EHHADH);35(ACADS);79746(ECHDC3);2571(GAD1);54511(HMGCLL1);6296(ACSM3)	K01641+K01896+K00626+K13524+K00139+K01580+K07514+K00248+K07511+K01640
Legionellosis	25	80	0.0903687	0.335075	ko05134	Human Diseases	Infectious diseases: Bacterial	3576(CXCL8);2919(CXCL1);718(C3);1917(EEF1A2);23786(BCL2L13);834(CASP1);339123(JMJD8);7099(TLR4);4792(NFKBIA);9319(TRIP13);840(CASP7);3553(IL1B);3306(HSPA2);29028(ATAD2);2086(ERV3-1);114769(CARD16);3569(IL6);2920(CXCL2);29108(PYCARD);2921(CXCL3);55061(SUSD4);1378(CR1);3310(HSPA6);3592(IL12A);7100(TLR5)	K10030+K05505+K03990+K03231+K15485+K01370+K03283+K10160+K04734+K13525+K04397+K04519+K10168+K05405+K12799+K04011+K05406
Chemokine signaling pathway	65	233	0.104273	0.379524	ko04062	Organismal Systems	Immune system	3576(CXCL8);10451(VAV3);2919(CXCL1);54331(GNG2);6372(CXCL6);9644(SH3PXD2A);5567(PRKACB);27443(CECR2);6387(CXCL12);2869(GRK5);6347(CCL2);2770(GNAI1);5295(PIK3R1);6772(STAT1);2791(GNG11);5880(RAC2);4067(LYN);399694(SHC4);6374(CXCL5);107(ADCY1);408(ARRB1);10278(EFS);4792(NFKBIA);1230(CCR1);6352(CCL5);5590(PRKCZ);6376(CX3CL1);115(ADCY9);5580(PRKCD);51299(NRN1);7852(CXCR4);9758(FRMPD4);9404(LPXN);6503…	K10030+K05730+K05505+K07826+K05506+K08011+K04345+K04365+K10031+K08291+K14624+K04630+K02649+K11220+K04546+K07860+K05854+K17449+K08041+K04439+K05726+K04734+K04176+K12499+K18952+K05508+K08049+K06068+K04189+K05725+K05760+K08893+K03099+K04543+K05407+K08045+K12361+K08048+K04541+K21095+K19662+K21096+K05513+K04181+K04540+K08044+K04178+K21093+K05408+K05747+K16062+K04180+K04191+K05858+K04547
Glycosphingolipid biosynthesis - lacto and neolacto series	11	31	0.105923	0.379524	ko00601	Metabolism	Glycan biosynthesis and metabolism	79369(B3GNT4);53947(A4GALT);8708(B3GALT1);10678(B3GNT2);8706(B3GALNT1);27152(INTU);2523(FUT1);10690(FUT9);10317(B3GALT5);2525(FUT3);2527(FUT5)	K07971+K01988+K07819+K00741+K00719+K07820+K00718+K03663+K03877+K00716+K07633
NF-kappa B signaling pathway	38	130	0.10669	0.379524	ko04064	Environmental Information Processing	Signal transduction	5328(PLAU);3576(CXCL8);3554(IL1R1);3383(ICAM1);6387(CXCL12);7412(VCAM1);5743(PTGS2);8600(TNFSF11);329(BIRC2);4067(LYN);7099(TLR4);257397(TAB3);4792(NFKBIA);84433(CARD11);55367(PIDD1);3553(IL1B);7188(TRAF5);7128(TNFAIP3);23586(DDX58);101927322(LOC101927322);5971(RELB);56911(MAP3K7CL);8717(TRADD);330(BIRC3);6850(SYK);5579(PRKCB);959(CD40LG);671(BPI);79092(CARD14);100142659(CTAGE8);596(BCL2);5588(PR…	K01348+K10030+K04386+K06490+K10031+K06527+K11987+K05473+K16060+K05854+K10160+K12793+K04734+K07367+K10130+K04519+K09849+K11859+K12646+K07369+K09253+K04427+K03171+K05855+K19662+K03161+K05399+K20913+K02161+K18052+K03097+K05477+K16062+K05147
Jak-STAT signaling pathway	54	191	0.106957	0.379524	ko04630	Environmental Information Processing	Signal transduction	595(CCND1);1026(CDKN1A);3572(IL6ST);1956(EGFR);9180(OSMR);3977(LIFR);3597(IL13RA1);896(CCND3);2273(FHL1);9244(CRLF1);894(CCND2);5295(PIK3R1);6772(STAT1);78987(CRELD1);6778(STAT6);9655(SOCS5);5155(PDGFB);3459(IFNGR1);85480(TSLP);3569(IL6);3601(IL15RA);1271(CNTFR);5618(PRLR);153020(RASGEF1B);163702(IFNLR1);9466(IL27RA);8651(SOCS1);2688(GH1);316(AOX1);5154(PDGFA);3586(IL10);1270(CNTF);3560(IL2RB);22…	K04503+K06625+K05060+K04361+K05057+K05058+K05076+K10152+K14365+K10151+K02649+K11220+K04357+K11225+K04698+K17386+K05132+K05436+K05405+K05074+K05059+K05081+K03099+K05140+K19598+K04694+K05438+K00157+K04359+K05443+K05420+K05069+K11222+K05492+K05137+K05065+K02161+K05075+K05066+K05082+K05431+K05068+K05073+K05439+K05406+K05414+K05077+K05061+K05078
Type II diabetes mellitus	19	60	0.115018	0.403786	ko04930	Human Diseases	Endocrine and metabolic diseases	3667(IRS1);8660(IRS2);5295(PIK3R1);5590(PRKCZ);5580(PRKCD);776(CACNA1D);775(CACNA1C);773(CACNA1A);774(CACNA1B);8651(SOCS1);114905(C1QTNF7);3767(KCNJ11);6517(SLC2A4);389941(C1QL3);9370(ADIPOQ);5313(PKLR);6833(ABCC8);165257(C1QL2);777(CACNA1E)	K16172+K07187+K02649+K18952+K06068+K04851+K04850+K04344+K04849+K04694+K07296+K05004+K07191+K12406+K05032+K04852
Leishmaniasis	26	86	0.117976	0.409813	ko05140	Human Diseases	Infectious diseases: Parasitic	718(C3);9644(SH3PXD2A);5743(PTGS2);6772(STAT1);7043(TGFB3);7099(TLR4);4792(NFKBIA);3459(IFNGR1);3553(IL1B);3122(HLA-DRA);3123(HLA-DRB1);56911(MAP3K7CL);3552(IL1A);3127(HLA-DRB5);3113(HLA-DPA1);5579(PRKCB);3586(IL10);3119(HLA-DQB1);3109(HLA-DMB);55061(SUSD4);1378(CR1);3108(HLA-DMA);3117(HLA-DQA1);2212(FCGR2A);1536(CYBB);3592(IL12A)	K03990+K08011+K11987+K11220+K13377+K10160+K04734+K05132+K04519+K06752+K04427+K04383+K19662+K05443+K04011+K06472+K21421+K05406
Aldosterone-regulated sodium reabsorption	15	46	0.123013	0.421031	ko04960	Organismal Systems	Excretory system	3667(IRS1);6446(SGK1);5295(PIK3R1);482(ATP1B2);94059(LENG9);23327(NEDD4L);477(ATP1A2);478(ATP1A3);5582(PRKCG);5579(PRKCB);3479(IGF1);23439(ATP1B4);4306(NR3C2);219833(C11orf45);6340(SCNN1G)	K16172+K13302+K02649+K01540+K19663+K13305+K01539+K19662+K05459+K08555+K04995+K04827
Synaptic vesicle cycle	24	79	0.123758	0.421031	ko04721	Organismal Systems	Nervous system	51430(SUCO);245973(ATP6V1C2);6857(SYT1);26052(DNM3);8992(ATP6V0E1);10497(UNC13B);1212(CLTB);6804(STX1A);6616(SNAP25);8218(CLTCL1);22999(RIMS1);525(ATP6V1B1);116843(SLC18B1);10814(CPLX2);773(CACNA1A);80199(FUZ);774(CACNA1B);245972(ATP6V0D2);6571(SLC18A2);57030(SLC17A7);83538(TTC25);140679(SLC32A1);440279(UNC13C);246213(SLC17A8)	K01528+K02148+K15290+K02153+K15293+K04645+K04560+K18211+K04646+K15291+K02147+K08155+K14636+K15294+K04344+K11824+K04849+K02146+K12302+K02145+K15015
Nicotinate and nicotinamide metabolism	14	43	0.134567	0.453133	ko00760	Metabolism	Metabolism of cofactors and vitamins	4907(NT5E);5947(RBP1);4837(NNMT);10135(NAMPT);683(BST1);5167(ENPP1);316(AOX1);349565(NMNAT3);56953(NT5M);83758(RBP5);952(CD38);23057(NMNAT2);25961(NUDT13);116362(RBP7)	K19970+K06210+K00541+K03462+K18152+K01513+K00157+K01081+K01242+K03426
Kaposi's sarcoma-associated herpesvirus infection	67	245	0.136499	0.454997	ko05167	Human Diseases	Infectious diseases: Viral	595(CCND1);3106(HLA-B);1026(CDKN1A);3107(HLA-C);3105(HLA-A);3572(IL6ST);3576(CXCL8);2919(CXCL1);10218(ANGPTL7);54331(GNG2);3383(ICAM1);718(C3);3133(HLA-E);55228(PNMAL1);9244(CRLF1);5743(PTGS2);5295(PIK3R1);23710(GABARAPL1);6772(STAT1);2791(GNG11);1827(RCAN1);581(BAX);3134(HLA-F);4067(LYN);5608(MAP2K6);124817(CNTD1);5155(PDGFB);4792(NFKBIA);285(ANGPT2);1230(CCR1);9068(ANGPTL1);4773(NFATC2);3459(IF…	K04503+K06751+K06625+K05060+K10030+K05505+K05466+K07826+K06490+K03990+K02183+K11987+K02649+K08341+K11220+K04546+K17901+K02159+K05854+K04433+K08334+K17386+K04734+K04176+K17332+K05132+K10071+K05405+K07985+K17454+K04390+K04431+K08893+K03171+K04543+K04446+K04958+K04541+K05855+K09447+K04540+K04178+K05414+K04180+K21289+K04547
Steroid biosynthesis	10	29	0.140224	0.462739	ko00100	Metabolism	Lipid metabolism	1718(DHCR24);2222(FDFT1);6713(SQLE);6307(MSMO1);1717(DHCR7);1595(CYP51A1);7108(TM7SF2);1591(CYP24A1);120227(CYP2R1);401387(LRRD1)	K09828+K00801+K00511+K07750+K00213+K05917+K00222+K07436+K07419
Hedgehog signaling pathway	18	58	0.142521	0.465663	ko04340	Environmental Information Processing	Signal transduction	595(CCND1);64750(SMURF2);5567(PRKACB);442213(PTCHD4);894(CCND2);64399(HHIP);50937(CDON);4036(LRP2);2737(GLI3);408(ARRB1);84439(HHIPL1);409(ARRB2);57540(DISP3);2735(GLI1);50846(DHH);8643(PTCH2);642938(FAM196A);596(BCL2)	K04503+K04678+K04345+K11101+K10151+K06231+K20033+K06233+K06230+K04439+K16797+K11990+K02161
Cocaine addiction	19	62	0.147957	0.468457	ko05030	Human Diseases	Substance dependence	5567(PRKACB);2770(GNAI1);627(BDNF);116443(GRIN3A);4129(MAOB);2903(GRIN2A);8787(RGS9);116843(SLC18B1);1813(DRD2);111(ADCY5);148327(CREB3L4);1812(DRD1);6571(SLC18A2);2904(GRIN2B);389119(FAM212A);2905(GRIN2C);7054(TH);2891(GRIA2);1644(DDC)	K04345+K04630+K04355+K05213+K00274+K05209+K13765+K08155+K04145+K08045+K09048+K04144+K05210+K05211+K00501+K05198+K01593
FoxO signaling pathway	44	157	0.148708	0.468457	ko04068	Environmental Information Processing	Signal transduction	595(CCND1);1026(CDKN1A);10769(PLK2);1956(EGFR);4088(SMAD3);7048(TGFBR2);3667(IRS1);6446(SGK1);27443(CECR2);8660(IRS2);5106(PCK2);4193(MDM2);894(CCND2);5295(PIK3R1);23710(GABARAPL1);78987(CRELD1);114907(FBXO32);891(CCNB1);5347(PLK1);10018(BCL2L11);9455(HOMER2);7043(TGFB3);2290(FOXG1);9133(CCNB2);10365(KLF2);2308(FOXO1);10733(PLK4);3569(IL6);8743(TNFSF10);5563(PRKAA2);153020(RASGEF1B);100533105(C8o…	K04503+K06625+K08861+K04361+K04500+K04388+K16172+K13302+K04365+K07187+K01596+K06643+K10151+K02649+K08341+K04357+K10305+K05868+K06631+K16341+K15010+K13377+K09385+K21770+K17845+K07201+K08863+K05405+K04721+K07198+K03781+K03099+K13304+K17848+K04603+K07191+K05443+K05459+K13303+K01084+K21771+K04402
Tight junction	73	270	0.149037	0.468457	ko04530	Cellular Processes	Cellular community - eukaryotes	595(CCND1);84952(CGNL1);79784(MYH14);5010(CLDN11);84790(TUBA1C);9076(CLDN1);4734(NEDD4);5567(PRKACB);11259(FILIP1L);55379(LRRC59);9075(CLDN2);23732(FRRS1L);9074(CLDN6);58494(JAM2);50848(F11R);57826(RAP2C);89927(C16orf45);23037(PDZD2);23150(FRMD4B);57669(EPB41L5);64097(EPB41L4A);54566(EPB41L4B);123355(LRRC28);23327(NEDD4L);5590(PRKCZ);4217(MAP3K5);64208(POPDC3);133746(JMY);776(CACNA1D);7277(TUBA4A…	K04503+K21110+K10352+K06087+K07374+K10591+K04345+K16175+K21111+K06735+K06089+K07839+K21068+K06095+K05763+K13305+K18952+K04426+K21108+K20479+K04851+K06091+K13365+K21109+K05692+K04431+K12075+K07198+K06092+K04354+K06105+K06102+K06106+K18584+K21099+K08020+K08018+K06094+K05031+K06786+K06093+K06090+K21112+K16819+K06097+K10351+K05747
Platelet activation	52	188	0.149055	0.468457	ko04611	Organismal Systems	Immune system	3690(ITGB3);3673(ITGA2);4638(MYLK);2149(F2R);5567(PRKACB);2982(GUCY1A3);2770(GNAI1);5295(PIK3R1);131578(LRRC15);10125(RASGRP1);2983(GUCY1B3);4067(LYN);107(ADCY1);91624(NEXN);284069(FAM171A2);5590(PRKCZ);115(ADCY9);2977(GUCY1A2);345651(ACTBL2);84876(ORAI1);91807(MYLK3);23145(SSPO);5742(PTGS1);3708(ITPR1);2244(FGB);111(ADCY5);9358(ITGBL1);10235(RASGRP2);5028(P2RY1);114(ADCY8);8214(DGCR6);6850(SYK);…	K06493+K06481+K00907+K03914+K04345+K12318+K04630+K02649+K06260+K04350+K12319+K05854+K08041+K06476+K18952+K08049+K05692+K16056+K03900+K00509+K04958+K03904+K08045+K12361+K04270+K08048+K06262+K05855+K04263+K06270+K19720+K16342+K08044+K06264+K06472+K04264+K17704+K03903+K08512+K05858+K21289
Ovarian steroidogenesis	18	59	0.161022	0.501296	ko04913	Organismal Systems	Endocrine system	3294(HSD17B2);5567(PRKACB);5743(PTGS2);654(BMP6);107(ADCY1);115(ADCY9);3973(LHCGR);111(ADCY5);114(ADCY8);1543(CYP1A1);3479(IGF1);8605(PLA2G4C);196883(ADCY4);8644(AKR1C3);3283(HSD3B1);1583(CYP11A1);1573(CYP2J2);240(ALOX5)	K13368+K04345+K11987+K16620+K08041+K08049+K04248+K08045+K08048+K07408+K05459+K16342+K08044+K04119+K00070+K00498+K07418+K00461
Proximal tubule bicarbonate reclamation	13	41	0.170588	0.526111	ko04964	Organismal Systems	Excretory system	5106(PCK2);482(ATP1B2);760(CA2);8671(SLC4A4);358(AQP1);770(CA11);477(ATP1A2);478(ATP1A3);762(CA4);130752(MDH1B);23439(ATP1B4);2747(GLUD2);5105(PCK1)	K01596+K01540+K18245+K13575+K09864+K01539+K18246+K00025+K00261
Cardiac muscle contraction	26	90	0.176035	0.537883	ko04260	Organismal Systems	Circulatory system	781(CACNA2D1);72(ACTG2);482(ATP1B2);785(CACNB4);57685(CACHD1);27092(CACNG4);125965(COX6B2);776(CACNA1D);477(ATP1A2);54855(FAM46C);478(ATP1A3);775(CACNA1C);59284(CACNG7);70(ACTC1);4625(MYH7);115572(FAM46B);23439(ATP1B4);4624(MYH6);9254(CACNA2D2);778(CACNA1F);59285(CACNG6);10368(CACNG3);84701(COX4I2);7134(TNNC1);4633(MYL2);4634(MYL3)	K04858+K12314+K01540+K04865+K04860+K04859+K04869+K02267+K04851+K01539+K05742+K04850+K04872+K17751+K04853+K04871+K04868+K02263+K05865+K10351+K12749
Fat digestion and absorption	15	49	0.185136	0.560505	ko04975	Organismal Systems	Digestive system	10555(AGPAT2);8611(PLPP1);50487(PLA2G3);5406(PNLIP);643414(LIPK);8513(LIPF);338(APOB);5407(PNLIPRP1);1208(CLPS);5319(PLA2G1B);8399(PLA2G10);84649(DGAT2);7031(TFF1);7032(TFF2);5408(PNLIPRP2)	K13509+K01080+K01047+K14073+K14452+K14462+K14074+K14460+K11160+K05641+K14075
Glycosphingolipid biosynthesis - ganglio series	7	20	0.188435	0.565306	ko00604	Metabolism	Glycan biosynthesis and metabolism	3074(HEXB);8869(ST3GAL5);29906(ST8SIA5);81849(ST6GALNAC5);89944(GLB1L2);256435(ST6GALNAC3);112937(GLB1L3)	K12373+K03370+K03369+K03375+K12309+K03373
Biosynthesis of amino acids	26	91	0.192596	0.572582	ko01230	Metabolism	Global and overview maps	445(ASS1);29968(PSAT1);7086(TKT);26227(PHGDH);875(CBS);48(ACO1);6472(SHMT2);5631(PRPS1);6888(TALDO1);84706(GPT2);5634(PRPS2);230(ALDOC);384(ARG2);84680(ACCS);1373(CPS1);3419(IDH3A);1491(CTH);387712(ENO4);441531(PGAM4);5313(PKLR);255275(MYADML2);229(ALDOB);128178(EDARADD);162417(NAGS);8277(TKTL1);122945(NOXRED1)	K01940+K00831+K00615+K00058+K01697+K01681+K00600+K00948+K00616+K00814+K01623+K01476+K00815+K01948+K00030+K01758+K01689+K01834+K12406+K00286+K11067
Ferroptosis	17	57	0.196692	0.579538	ko04216	Cellular Processes	Cell growth and death	6303(SAT1);2182(ACSL4);5621(PRNP);4071(TM4SF1);6520(SLC3A2);23657(SLC7A11);10533(ATG7);5638(PRRG1);2180(ACSL1);3162(HMOX1);340562(SATL1);23305(ACSL6);246(ALOX15);100129583(FAM47E);7018(TF);51703(ACSL5);1536(CYBB)	K00657+K01897+K05634+K13624+K06519+K13869+K08337+K00522+K00510+K00460+K14736+K21421
Phospholipase D signaling pathway	51	189	0.202978	0.592767	ko04072	Environmental Information Processing	Signal transduction	51430(SUCO);1956(EGFR);3576(CXCL8);2149(F2R);5295(PIK3R1);1902(LPAR1);78987(CRELD1);26052(DNM3);80310(PDGFD);399694(SHC4);107(ADCY1);5155(PDGFB);1607(DGKB);115(ADCY9);185(AGTR1);10555(AGPAT2);5337(PLD1);8611(PLPP1);2846(LPAR4);10411(RAPGEF3);51195(RAPGEFL1);5737(PTGFR);153020(RASGEF1B);3815(KIT);2916(GRM6);111(ADCY5);5154(PDGFA);114(ADCY8);2911(GRM1);27128(CYTH4);9162(DGKI);6850(SYK);120863(DEPDC…	K01528+K04361+K10030+K03914+K02649+K04289+K04357+K05450+K17449+K08041+K17386+K00901+K08049+K04166+K13509+K01115+K01080+K04275+K08014+K04351+K04262+K03099+K05091+K04608+K08045+K04359+K08048+K04603+K18441+K05855+K16342+K08044+K08390+K04604+K04226+K00889+K08090+K04294+K05858+K21289
Pentose phosphate pathway	11	35	0.206139	0.596718	ko00030	Metabolism	Carbohydrate metabolism	7086(TKT);5631(PRPS1);6888(TALDO1);5634(PRPS2);230(ALDOC);414328(IDNK);229(ALDOB);8789(FBP2);9104(RGN);2203(FBP1);8277(TKTL1)	K00615+K00948+K00616+K01623+K00851+K03841+K01053
Adipocytokine signaling pathway	26	92	0.209919	0.597658	ko04920	Organismal Systems	Endocrine system	2182(ACSL4);3667(IRS1);8660(IRS2);5106(PCK2);1374(CPT1A);2180(ACSL1);4792(NFKBIA);148113(CILP2);7133(TNFRSF1B);8717(TRADD);85315(PAQR8);5563(PRKAA2);10891(PPARGC1A);114905(C1QTNF7);6258(RXRG);6517(SLC2A4);23305(ACSL6);389941(C1QL3);441151(TMEM151B);51703(ACSL5);9370(ADIPOQ);5588(PRKCQ);2538(G6PC);5443(POMC);165257(C1QL2);5105(PCK1)	K01897+K16172+K07187+K01596+K08765+K04734+K05141+K03171+K07297+K07198+K07202+K07296+K08526+K07191+K05872+K18052+K01084+K05228
Sphingolipid metabolism	20	69	0.210086	0.597658	ko00600	Metabolism	Lipid metabolism	2717(GLA);23541(SEC14L2);79603(CERS4);55304(SPTLC3);23359(FAM189A1);653308(ASAH2B);8611(PLPP1);7368(UGT8);89944(GLB1L2);130367(SGPP2);55199(FAM86C1);55512(SMPD3);9413(FAM189A2);284904(SEC14L4);9514(GAL3ST1);730005(SEC14L6);340485(ACER2);653333(FAM86B2);112937(GLB1L3);167127(UGT3A2)	K01189+K01019+K04710+K00654+K01201+K12349+K01080+K04628+K12309+K04717+K12354+K12352+K01441
Biosynthesis of unsaturated fatty acids	9	28	0.217014	0.604703	ko01040	Metabolism	Lipid metabolism	6319(SCD);9415(FADS2);3992(FADS1);79966(SCD5);201562(HACD2);79071(ELOVL6);10965(ACOT2);401494(HACD4);54898(ELOVL2)	K00507+K10226+K10224+K10703+K10203+K01068+K10205
Cell cycle	42	155	0.220579	0.604703	ko04110	Cellular Processes	Cell growth and death	595(CCND1);1026(CDKN1A);994(CDC25B);4088(SMAD3);896(CCND3);10735(STAG2);4193(MDM2);894(CCND2);991(CDC20);891(CCNB1);5347(PLK1);1029(CDKN2A);701(BUB1B);56905(C15orf39);699(BUB1);4085(MAD2L1);7043(TGFB3);7272(TTK);9133(CCNB2);983(CDK1);4174(MCM5);8900(CCNA1);9232(PTTG1);23594(ORC6);1869(E2F1);990(CDC6);9700(ESPL1);1028(CDKN1C);9088(PKMYT1);995(CDC25C);8318(CDC45);1875(E2F5);993(CDC25A);1031(CDKN2C)…	K04503+K06625+K05866+K04500+K10152+K06671+K06643+K10151+K03363+K05868+K06631+K06621+K06637+K09993+K02178+K02537+K13377+K08866+K21770+K02087+K02209+K06627+K06635+K02608+K17454+K02213+K02365+K06633+K05867+K06628+K04682+K06645+K06622+K03351+K02603+K10500+K21771+K06670+K06619+K04402
Glioma	32	116	0.222459	0.604703	ko05214	Human Diseases	Cancers: Specific types	595(CCND1);1026(CDKN1A);1956(EGFR);27443(CECR2);55228(PNMAL1);4193(MDM2);5295(PIK3R1);78987(CRELD1);1643(DDB2);581(BAX);1029(CDKN2A);399694(SHC4);5155(PDGFB);815(CAMK2A);94059(LENG9);7039(TGFA);1869(E2F1);153020(RASGEF1B);29944(PNMA3);84968(PNMA6A);91860(CALML4);5154(PDGFA);5582(PRKCG);57469(PNMAL2);5579(PRKCB);151651(EFHB);221002(RASGEF1A);3479(IGF1);83698(CALN1);56344(CABP5);9478(CABP1);10912(G…	K04503+K06625+K04361+K04365+K02183+K06643+K02649+K04357+K10140+K02159+K06621+K17449+K17386+K04515+K19663+K08774+K17454+K03099+K04359+K19662+K05459+K04402
B cell receptor signaling pathway	24	85	0.222991	0.604703	ko04662	Organismal Systems	Immune system	10451(VAV3);5295(PIK3R1);5880(RAC2);4067(LYN);3635(INPP5D);25780(RASGRP3);4792(NFKBIA);84433(CARD11);4773(NFATC2);5881(RAC3);101927322(LOC101927322);153020(RASGEF1B);4772(NFATC1);6850(SYK);5579(PRKCB);27071(DAPP1);221002(RASGEF1A);441151(TMEM151B);1380(CR2);118788(PIK3AP1);971(CD72);342346(C16orf96);55024(BANK1);933(CD22)	K05730+K02649+K07860+K05854+K03084+K12362+K04734+K07367+K17332+K07861+K07369+K03099+K04446+K05855+K19662+K12229+K05872+K04012+K12230+K06504+K06467
Mineral absorption	18	62	0.223557	0.604703	ko04978	Organismal Systems	Digestive system	4502(MT2A);9843(HEPH);482(ATP1B2);4493(MT1E);5638(PRRG1);65010(SLC26A6);477(ATP1A2);478(ATP1A3);3162(HMOX1);256227(STEAP1B);7421(VDR);23439(ATP1B4);4495(MT1G);140803(TRPM6);100129583(FAM47E);7018(TF);4489(MT1A);26872(STEAP1)	K14739+K14735+K01540+K00522+K14704+K01539+K00510+K14737+K08539+K04981+K14736
Tryptophan metabolism	18	62	0.223557	0.604703	ko00380	Metabolism	Amino acid metabolism	8942(KYNU);8564(KMO);39(ACAT2);84680(ACCS);6999(TDO2);51166(AADAT);4129(MAOB);153020(RASGEF1B);316(AOX1);1543(CYP1A1);1962(EHHADH);221002(RASGEF1A);79746(ECHDC3);55753(OGDHL);3620(IDO1);259307(IL4I1);26(AOC1);1644(DDC)	K01556+K00486+K00626+K00816+K00453+K00825+K00274+K03781+K00157+K07408+K07514+K07511+K00164+K00463+K03334+K11182+K01593
Arachidonic acid metabolism	25	89	0.225579	0.605164	ko00590	Metabolism	Lipid metabolism	5743(PTGS2);5740(PTGIS);9536(PTGES);11145(PLA2G16);2053(EPHX2);23359(FAM189A1);8398(PLA2G6);50487(PLA2G3);253152(EPHX4);2678(GGT1);874(CBR3);5742(PTGS1);2882(GPX7);117245(HRASLS5);246(ALOX15);8605(PLA2G4C);1579(CYP4A11);8644(AKR1C3);57110(HRASLS);5319(PLA2G1B);1571(CYP2E1);8399(PLA2G10);1573(CYP2J2);2877(GPX2);240(ALOX5)	K11987+K01831+K15729+K16817+K08726+K07412+K16343+K01047+K18592+K00084+K00509+K00432+K00460+K16342+K17687+K07425+K04119+K07415+K07418+K00461
Collecting duct acid secretion	10	32	0.227395	0.605164	ko04966	Organismal Systems	Excretory system	245973(ATP6V1C2);760(CA2);8992(ATP6V0E1);10723(SLC12A7);770(CA11);525(ATP6V1B1);245972(ATP6V0D2);83538(TTC25);496(ATP4B);1187(CLCNKA)	K02148+K18245+K02153+K13627+K02147+K02146+K02145+K01543+K05018
Measles	41	152	0.2338	0.617232	ko05162	Human Diseases	Infectious diseases: Viral	595(CCND1);8795(TNFRSF10B);896(CCND3);894(CCND2);5295(PIK3R1);6772(STAT1);339123(JMJD8);23150(FRMD4B);7099(TLR4);4792(NFKBIA);27113(BBC3);8794(TNFRSF10C);3459(IFNGR1);3553(IL1B);9367(RAB9A);3306(HSPA2);4600(MX2);7128(TNFAIP3);23586(DDX58);3569(IL6);6869(TACR1);355(FAS);56911(MAP3K7CL);30835(CD209);3552(IL1A);8743(TNFSF10);64135(IFIH1);4940(OAS3);51209(RAB9B);3560(IL2RB);3665(IRF7);51284(TLR7);558…	K04503+K04722+K10152+K10151+K02649+K11220+K03283+K05763+K10160+K04734+K10132+K05132+K04519+K07899+K14754+K11859+K12646+K05405+K04222+K04390+K04427+K06563+K04383+K04721+K12647+K14216+K07900+K05069+K09447+K05404+K18052+K03097+K05068+K10148+K05406+K06470+K05414
Lysine biosynthesis	1	1	0.241604	0.627294	ko00300	Metabolism	Amino acid metabolism	51166(AADAT)	K00825
Notch signaling pathway	24	86	0.242398	0.627294	ko04330	Environmental Information Processing	Signal transduction	8788(DLK1);182(JAG1);497190(CLEC18B);4854(NOTCH3);3730(ANOS1);283971(CLEC18C);25992(SNED1);8650(NUMB);84466(MEGF10);348174(CLEC18A);3955(LFNG);92737(DNER);3280(HES1);196403(DTX3);54567(DLL4);90199(WFDC8);168667(BMPER);400566(C17orf97);84465(MEGF11);79816(TLE6);221806(VWDE);4855(NOTCH4);80761(UPK3B);4745(NELL1)	K06051+K06052+K02599+K20995+K06057+K05948+K20994+K06054+K06058+K06053+K04497+K20996
Apoptosis - multiple species	12	40	0.243314	0.627294	ko04215	Cellular Processes	Cell growth and death	5366(PMAIP1);329(BIRC2);10018(BCL2L11);581(BAX);332(BIRC5);124817(CNTD1);840(CASP7);27113(BBC3);4804(NGFR);5414(SEPT4);330(BIRC3);596(BCL2)	K10131+K16060+K16341+K02159+K08731+K08334+K04397+K10132+K02583+K16943+K02161
Antigen processing and presentation	45	169	0.251116	0.633725	ko04612	Organismal Systems	Immune system	567(B2M);3106(HLA-B);3107(HLA-C);3105(HLA-A);157638(FAM84B);3133(HLA-E);84166(NLRC5);6891(TAP2);3134(HLA-F);163782(KANK4);339123(JMJD8);1520(CTSS);6890(TAP1);1514(CTSL);10437(IFI30);55211(DPPA4);203197(C9orf91);3306(HSPA2);972(CD74);114987(WDR31);3122(HLA-DRA);57604(KIAA1456);440603(BCL2L15);58493(INIP);3135(HLA-G);3123(HLA-DRB1);253152(EPHX4);64129(TINAGL1);3127(HLA-DRB5);55924(FAM212B);57125(PL…	K08055+K06751+K01368+K08060+K05654+K03283+K05653+K01365+K08059+K06505+K06752+K01363+K06541
Glycosaminoglycan biosynthesis - heparan sulfate / heparin	9	29	0.25157	0.633725	ko00534	Metabolism	Glycan biosynthesis and metabolism	64131(XYLT1);2131(EXT1);9653(HS2ST1);266722(HS6ST3);23302(WSCD1);64579(NDST4);79746(ECHDC3);9348(NDST3);9671(WSCD2)	K00771+K02366+K02513+K08103+K02579+K02578
Fatty acid elongation	9	29	0.25157	0.633725	ko00062	Metabolism	Lipid metabolism	64834(ELOVL1);201562(HACD2);79071(ELOVL6);10965(ACOT2);401494(HACD4);83401(ELOVL3);79746(ECHDC3);54898(ELOVL2);79993(ELOVL7)	K10247+K10703+K10203+K01068+K10248+K07511+K10205+K10250
Th17 cell differentiation	33	122	0.257092	0.636198	ko04659	Organismal Systems	Immune system	3572(IL6ST);3554(IL1R1);4088(SMAD3);7048(TGFBR2);9244(CRLF1);6772(STAT1);6778(STAT6);4792(NFKBIA);4773(NFATC2);3459(IFNGR1);3556(IL1RAP);3553(IL1B);3122(HLA-DRA);3569(IL6);3123(HLA-DRB1);2625(GATA3);9466(IL27RA);4772(NFATC1);3127(HLA-DRB5);6258(RXRG);3113(HLA-DPA1);3560(IL2RB);53342(IL17D);3119(HLA-DQB1);441151(TMEM151B);149233(IL23R);3109(HLA-DMB);5588(PRKCQ);50615(IL21R);100506564(THEGL);3108(H…	K05060+K04386+K04500+K04388+K11220+K11225+K04734+K17332+K05132+K04723+K04519+K06752+K05405+K17895+K19598+K04446+K08526+K05069+K05492+K05872+K05065+K18052+K05075+K05068
Glycerolipid metabolism	22	79	0.258205	0.636198	ko00561	Metabolism	Lipid metabolism	57678(GPAM);11343(MGLL);2717(GLA);231(AKR1B1);84803(GPAT3);1607(DGKB);10555(AGPAT2);2710(GK);8611(PLPP1);150159(SLC9B1);9162(DGKI);5406(PNLIP);154141(MBOAT1);643414(LIPK);8513(LIPF);161394(SAMD15);150763(GPAT2);5407(PNLIPRP1);57016(AKR1B10);84649(DGAT2);5408(PNLIPRP2);139189(DGKK)	K00629+K01054+K01189+K00011+K13506+K00901+K13509+K00864+K01080+K16816+K14073+K13517+K14452+K14074+K11160+K14075
Fatty acid degradation	15	52	0.259533	0.636198	ko00071	Metabolism	Lipid metabolism	2182(ACSL4);1374(CPT1A);39(ACAT2);2180(ACSL1);1632(ECI1);79777(ACBD4);1962(EHHADH);23305(ACSL6);35(ACADS);79746(ECHDC3);33(ACADL);51703(ACSL5);1579(CYP4A11);127(ADH4);126(ADH1C)	K01897+K08765+K00626+K13238+K13239+K07514+K00248+K07511+K00255+K17687+K07425+K17688+K13980+K13951
Nitrogen metabolism	10	33	0.260263	0.636198	ko00910	Metabolism	Energy metabolism	760(CA2);771(CA12);770(CA11);1373(CPS1);762(CA4);767(CA8);23632(CA14);761(CA3);2747(GLUD2);765(CA6)	K18245+K01672+K01948+K18246+K00261
Progesterone-mediated oocyte maturation	33	123	0.274328	0.66565	ko04914	Organismal Systems	Endocrine system	994(CDC25B);6197(RPS6KA3);6196(RPS6KA2);5567(PRKACB);27443(CECR2);2770(GNAI1);5295(PIK3R1);891(CCNB1);6790(AURKA);5347(PLK1);6793(STK10);699(BUB1);4085(MAD2L1);107(ADCY1);9133(CCNB2);983(CDK1);115(ADCY9);8900(CCNA1);9088(PKMYT1);995(CDC25C);993(CDC25A);111(ADCY5);114(ADCY8);441273(SPDYE2);118980(SFXN2);3479(IGF1);245711(SPDYA);5140(PDE3B);196883(ADCY4);389119(FAM212A);285955(SPDYE1);85417(CCNB3);…	K05866+K04373+K04345+K04365+K04630+K02649+K05868+K11481+K06631+K08837+K02178+K02537+K08041+K21770+K02087+K08049+K06627+K06633+K05867+K06645+K08045+K08048+K08694+K03351+K05459+K13296+K08044+K21771
Linoleic acid metabolism	11	38	0.300056	0.722763	ko00591	Metabolism	Lipid metabolism	11145(PLA2G16);8398(PLA2G6);50487(PLA2G3);117245(HRASLS5);246(ALOX15);8605(PLA2G4C);57110(HRASLS);5319(PLA2G1B);1571(CYP2E1);8399(PLA2G10);1573(CYP2J2)	K16817+K16343+K01047+K00460+K16342+K07415+K07418
Alanine, aspartate and glutamate metabolism	16	58	0.316585	0.752413	ko00250	Metabolism	Amino acid metabolism	445(ASS1);440(ASNS);159(ADSS);84706(GPT2);18(ABAT);7915(ALDH5A1);1373(CPS1);8659(ALDH4A1);122622(ADSSL1);284716(RIMKLA);2572(GAD2);2346(FOLH1);2571(GAD1);259307(IL4I1);2747(GLUD2);219595(FOLH1B)	K01940+K01953+K01939+K00814+K13524+K00139+K01948+K00294+K18311+K01580+K14592+K03334+K00261
Renin-angiotensin system	8	27	0.319205	0.752413	ko04614	Organismal Systems	Endocrine system	4311(MME);10159(ATP6AP2);290(ANPEP);185(AGTR1);183(AGT);1636(ACE);2028(ENPEP);5972(REN)	K01389+K19514+K11140+K04166+K09821+K01283+K11141+K01380
Other glycan degradation	8	27	0.319205	0.752413	ko00511	Metabolism	Glycan biosynthesis and metabolism	3074(HEXB);2519(FUCA2);100170229(SRRM5);23359(FAM189A1);89944(GLB1L2);284004(HEXDC);9413(FAM189A2);112937(GLB1L3)	K12373+K01206+K12312+K01201+K12309+K14459
EGFR tyrosine kinase inhibitor resistance	28	106	0.327914	0.766679	ko01521	Human Diseases	Drug resistance: Antineoplastic	3791(KDR);1956(EGFR);27443(CECR2);5295(PIK3R1);78987(CRELD1);10018(BCL2L11);581(BAX);3084(NRG1);80310(PDGFD);399694(SHC4);5155(PDGFB);94059(LENG9);3082(HGF);7039(TGFA);3569(IL6);5157(PDGFRL);4485(MST1);317649(EIF4E3);153020(RASGEF1B);2263(FGFR2);5154(PDGFA);5582(PRKCG);9542(NRG2);5579(PRKCB);221002(RASGEF1A);3479(IGF1);596(BCL2);11223(MST1L)	K05098+K04361+K04365+K02649+K04357+K16341+K02159+K05455+K05450+K17449+K17386+K19663+K05460+K08774+K05405+K03259+K03099+K05093+K04359+K05456+K19662+K05459+K02161
Vitamin digestion and absorption	10	35	0.329904	0.766679	ko04977	Organismal Systems	Digestive system	5118(PCOLCE);4363(ABCC1);8029(CUBN);6948(TCN2);2346(FOLH1);5406(PNLIP);83758(RBP5);116362(RBP7);338(APOB);219595(FOLH1B)	K14616+K05665+K14619+K14592+K14073+K14622+K14462
Tyrosine metabolism	15	55	0.342747	0.787267	ko00350	Metabolism	Amino acid metabolism	26002(MOXD1);7306(TYRP1);27254(CSDC2);220(ALDH1A3);84680(ACCS);4129(MAOB);151313(FAHD2B);316(AOX1);1638(DCT);84842(HPDL);259307(IL4I1);127(ADH4);7054(TH);126(ADH1C);1644(DDC)	K00503+K00506+K00129+K00815+K00274+K01557+K00157+K01827+K00457+K03334+K13980+K00501+K13951+K01593
Cytosolic DNA-sensing pathway	21	79	0.34776	0.787267	ko04623	Organismal Systems	Immune system	4081(MAB21L1);10586(MAB21L2);834(CASP1);340061(TMEM173);4792(NFKBIA);6352(CCL5);3553(IL1B);114769(CARD16);126868(MAB21L3);23586(DDX58);3569(IL6);133015(PACRGL);29108(PYCARD);3665(IRF7);90865(IL33);135138(PACRG);11035(RIPK3);107181291(POP3);221424(LRRC73);3447(IFNA13);115004(MB21D1)	K17834+K01370+K12654+K04734+K12499+K04519+K12646+K05405+K03018+K12799+K09447+K12967+K08847+K12966+K03027+K05414
HIF-1 signaling pathway	30	115	0.348008	0.787267	ko04066	Environmental Information Processing	Signal transduction	7076(TIMP1);1026(CDKN1A);1956(EGFR);10218(ANGPTL7);5295(PIK3R1);78987(CRELD1);1906(EDN1);7099(TLR4);285(ANGPT2);9068(ANGPTL1);815(CAMK2A);94059(LENG9);3459(IFNGR1);284(ANGPT1);3569(IL6);83854(ANGPTL6);3162(HMOX1);317649(EIF4E3);2321(FLT1);51378(ANGPT4);5582(PRKCG);5579(PRKCB);3479(IGF1);387712(ENO4);7010(TEK);7018(TF);596(BCL2);128178(EDARADD);1536(CYBB);343637(RSPO4)	K16451+K06625+K04361+K05467+K05465+K05466+K02649+K04357+K16366+K10160+K04515+K19663+K05132+K05405+K00510+K03259+K05096+K19662+K05459+K01689+K05121+K14736+K02161+K21421
Platinum drug resistance	23	87	0.348306	0.787267	ko01524	Human Diseases	Drug resistance: Antineoplastic	1026(CDKN1A);7153(TOP2A);4193(MDM2);4257(MGST1);5295(PIK3R1);5366(PMAIP1);329(BIRC2);581(BAX);1029(CDKN2A);332(BIRC5);27113(BBC3);653689(GSTT2B);4217(MAP3K5);2941(GSTA4);355(FAS);2953(GSTT2);2944(GSTM1);330(BIRC3);119391(GSTO2);340533(KIAA2022);596(BCL2);2949(GSTM5);1244(ABCC2)	K06625+K03164+K06643+K00799+K02649+K10131+K16060+K02159+K06621+K08731+K10132+K04426+K04390+K02350+K02161+K05666
Estrogen signaling pathway	38	148	0.363028	0.81055	ko04915	Organismal Systems	Endocrine system	1956(EGFR);5567(PRKACB);55228(PNMAL1);2770(GNAI1);5295(PIK3R1);23245(ASTN2);399694(SHC4);339123(JMJD8);9568(GABBR2);107(ADCY1);3306(HSPA2);115(ADCY9);5580(PRKCD);2775(GNAO1);3762(KCNJ5);153020(RASGEF1B);29944(PNMA3);84968(PNMA6A);91860(CALML4);3708(ITPR1);111(ADCY5);2852(GPER1);148327(CREB3L4);114(ADCY8);2911(GRM1);57469(PNMAL2);151651(EFHB);221002(RASGEF1A);196883(ADCY4);389119(FAM212A);2099(ESR…	K04361+K04345+K02183+K04630+K02649+K04534+K17449+K03283+K04615+K08041+K08049+K06068+K04999+K03099+K04958+K08045+K04246+K09048+K08048+K04603+K08044+K08550+K05000+K04997+K05858
Cellular senescence	58	229	0.363519	0.81055	ko04218	Cellular Processes	Cell growth and death	3488(IGFBP5);595(CCND1);3106(HLA-B);1026(CDKN1A);3107(HLA-C);3105(HLA-A);28996(HIPK2);3576(CXCL8);4088(SMAD3);3487(IGFBP4);7048(TGFBR2);677(ZFP36L1);3133(HLA-E);896(CCND3);55228(PNMAL1);4193(MDM2);894(CCND2);5295(PIK3R1);891(CCNB1);1029(CDKN2A);2305(FOXM1);3134(HLA-F);5608(MAP2K6);7043(TGFB3);4773(NFATC2);5606(MAP2K3);9133(CCNB2);983(CDK1);4605(MYBL2);55013(CCDC109B);59341(TRPV4);2308(FOXO1);8900…	K10138+K04503+K06751+K06625+K08826+K10030+K04500+K04388+K18753+K10152+K02183+K06643+K10151+K02649+K05868+K06621+K09406+K04433+K13377+K17332+K04432+K21770+K02087+K21769+K20858+K04973+K07201+K06627+K04851+K05405+K17454+K21776+K04383+K05864+K04682+K04446+K04958+K10995+K06645+K08015+K21775+K21771+K04402
Antifolate resistance	12	44	0.369338	0.817997	ko01523	Human Diseases	Drug resistance: Antineoplastic	10257(ABCC4);6472(SHMT2);4363(ABCC1);113235(SLC46A1);115908(CTHRC1);3553(IL1B);9429(ABCG2);3569(IL6);494514(TYMSOS);2348(FOLR1);83546(RTBDN);1244(ABCC2)	K05673+K00600+K05665+K14613+K13649+K04519+K05681+K05405+K00560+K05666
Ether lipid metabolism	18	68	0.372315	0.819093	ko00565	Metabolism	Lipid metabolism	23541(SEC14L2);11145(PLA2G16);5337(PLD1);8398(PLA2G6);8611(PLPP1);7368(UGT8);50487(PLA2G3);284338(PRR19);117245(HRASLS5);284904(SEC14L4);9514(GAL3ST1);730005(SEC14L6);8605(PLA2G4C);57110(HRASLS);5319(PLA2G1B);8399(PLA2G10);167127(UGT3A2);392490(FLJ44635)	K01019+K16817+K01115+K16343+K01080+K04628+K01047+K16795+K16342
Prostate cancer	32	125	0.386355	0.84373	ko05215	Human Diseases	Cancers: Specific types	595(CCND1);5328(PLAU);1026(CDKN1A);1956(EGFR);5327(PLAT);27443(CECR2);4193(MDM2);84918(LRP11);5295(PIK3R1);78987(CRELD1);83999(KREMEN1);80310(PDGFD);2078(ERG);5155(PDGFB);4792(NFKBIA);7113(TMPRSS2);367(AR);2308(FOXO1);7039(TGFA);1869(E2F1);51176(LEF1);153020(RASGEF1B);2263(FGFR2);4314(MMP3);148327(CREB3L4);5154(PDGFA);6692(SPINT1);221002(RASGEF1A);3479(IGF1);9856(KIAA0319);596(BCL2);4824(NKX3-1)	K04503+K01348+K06625+K04361+K01343+K04365+K06643+K15619+K02649+K04357+K05450+K09435+K17386+K04734+K09633+K08557+K07201+K08774+K17454+K04492+K03099+K05093+K01394+K09048+K04359+K05459+K02161+K09348
Purine metabolism	60	239	0.390111	0.84373	ko00230	Metabolism	Nucleotide metabolism	8654(PDE5A);4907(NT5E);50484(RRM2B);2982(GUCY1A3);26289(AK5);9060(PAPSS2);131870(NUDT16);5631(PRPS1);91752(ZNF804A);159(ADSS);6241(RRM2);5151(PDE8A);6240(RRM1);2983(GUCY1B3);272(AMPD3);3614(IMPDH1);5634(PRPS2);100(ADA);5142(PDE4B);107(ADCY1);5141(PDE4A);5139(PDE3A);957(ENTPD5);3251(HPRT1);115(ADCY9);5558(PRIM2);132(ADK);2272(FHIT);5158(PDE6B);22875(ENPP4);4832(NME3);27115(PDE7B);956(ENTPD3);5167(…	K13762+K19970+K10808+K12318+K00939+K13811+K16855+K00948+K01514+K01939+K18437+K10807+K12319+K01490+K00088+K01488+K13293+K08041+K19021+K01511+K00760+K08049+K02685+K00856+K01522+K13756+K18424+K00940+K18436+K01510+K01513+K02320+K19572+K03018+K01487+K00106+K08045+K08048+K18533+K08718+K01081+K13296+K03006+K13755+K12406+K08044+K13759+K03027+K12321+K02324
NOD-like receptor signaling pathway	59	235	0.391184	0.84373	ko04621	Organismal Systems	Immune system	3576(CXCL8);2919(CXCL1);51393(TRPV2);3428(IFI16);837(CASP4);6347(CCL2);23710(GABARAPL1);834(CASP1);6772(STAT1);2634(GBP2);10135(NAMPT);2635(GBP3);329(BIRC2);2633(GBP1);91947(ARRDC4);340061(TMEM173);7099(TLR4);257397(TAB3);4792(NFKBIA);8767(RIPK2);6352(CCL5);3553(IL1B);7188(TRAF5);55013(CCDC109B);114769(CARD16);5580(PRKCD);7128(TNFAIP3);3569(IL6);22861(NLRP1);79792(GSDMD);4210(MEFV);56911(MAP3K7CL…	K10030+K05505+K04971+K20914+K04394+K14624+K08341+K01370+K11220+K20897+K03462+K20899+K16060+K20910+K12654+K10160+K12793+K04734+K08846+K12499+K04519+K09849+K20858+K12806+K06068+K11859+K05405+K12798+K20917+K12803+K04427+K12653+K01363+K20909+K04958+K20865+K14216+K12799+K04612+K12794+K09447+K02161+K08847+K12796+K20916+K12966+K21421+K08727+K05414+K05858+K04622
Human papillomavirus infection	223	908	0.399564	0.851722	ko05165	Human Diseases	Infectious diseases: Viral	6696(SPP1);595(CCND1);7057(THBS1);1292(COL6A2);3106(HLA-B);1291(COL6A1);7474(WNT5A);1026(CDKN1A);3672(ITGA1);57451(TENM2);1288(COL4A6);1293(COL6A3);3690(ITGB3);1287(COL4A5);3107(HLA-C);182(JAG1);3673(ITGA2);3678(ITGA5);284217(LAMA1);3911(LAMA5);3105(HLA-A);55714(TENM3);3685(ITGAV);1956(EGFR);256691(MAMDC2);22822(PHLDA1);7058(THBS2);10178(TENM1);8516(ITGA8);157638(FAM84B);3679(ITGA7);22801(ITGA11)…	K06250+K04503+K16857+K06238+K06751+K00444+K06625+K06480+K06252+K06237+K06493+K06052+K06481+K06484+K05637+K06240+K06487+K04361+K06245+K01064+K04659+K06584+K06583+K06587+K06588+K06485+K02599+K20995+K02432+K08131+K04345+K06243+K16175+K10152+K06241+K06643+K11987+K02376+K10151+K02649+K11220+K02085+K04357+K02159+K09444+K05948+K06249+K20994+K05636+K02375+K06054+K02329+K02354+K06476+K18952+K12159+K11584+…
One carbon pool by folate	7	25	0.400051	0.851722	ko00670	Metabolism	Metabolism of cofactors and vitamins	10797(MTHFD2);6472(SHMT2);160428(ALDH1L2);275(AMT);494514(TYMSOS);100528021(ST20-MTHFS);10840(ALDH1L1)	K13403+K00600+K00289+K00605+K00560+K01934
AMPK signaling pathway	41	163	0.412772	0.87317	ko04152	Environmental Information Processing	Signal transduction	595(CCND1);6319(SCD);2194(FASN);3667(IRS1);3156(HMGCR);8660(IRS2);5106(PCK2);6720(SREBF1);31(ACACA);79966(SCD5);1374(CPT1A);5295(PIK3R1);51719(CAB39);55809(TRERF1);5208(PFKFB2);2308(FOXO1);8900(CCNA1);79781(IQCA1);148(ADRA1A);56911(MAP3K7CL);387597(ILDR2);84947(SERAC1);85315(PAQR8);51599(LSR);5563(PRKAA2);5521(PPP2R2B);10891(PPARGC1A);148327(CREB3L4);114905(C1QTNF7);6517(SLC2A4);3479(IGF1);1080(C…	K04503+K00507+K00665+K16172+K00021+K07187+K01596+K07197+K11262+K08765+K02649+K08272+K11584+K19029+K07201+K06627+K04135+K04427+K11583+K07297+K07198+K04354+K07202+K09048+K07296+K07191+K05459+K05031+K01084+K07188+K03841
Chemical carcinogenesis	24	94	0.416676	0.875815	ko05204	Human Diseases	Cancers: Overview	4257(MGST1);5743(PTGS2);220(ALDH1A3);653689(GSTT2B);84680(ACCS);2941(GSTA4);23359(FAM189A1);374875(HSD11B1L);445329(SULT1A4);2953(GSTT2);1139(CHRNA7);2944(GSTM1);6818(SULT1A3);119391(GSTO2);1543(CYP1A1);89832(CHRFAM7A);2949(GSTM5);3290(HSD11B1);127(ADH4);80342(TRAF3IP3);1571(CYP2E1);126(ADH1C);167127(UGT3A2);1551(CYP3A7)	K00799+K11987+K00129+K00816+K07412+K15680+K01014+K04809+K07408+K13980+K07415+K13951+K00699+K17691
Monobactam biosynthesis	1	2	0.424847	0.88655	ko00261	Metabolism	Biosynthesis of other secondary metabolites	9060(PAPSS2)	K13811
Oocyte meiosis	43	172	0.427156	0.88655	ko04114	Cellular Processes	Cell growth and death	6197(RPS6KA3);9985(REC8);6196(RPS6KA2);5567(PRKACB);55228(PNMAL1);991(CDC20);891(CCNB1);6790(AURKA);5347(PLK1);699(BUB1);4085(MAD2L1);107(ADCY1);352954(GATS);815(CAMK2A);9133(CCNB2);55809(TRERF1);983(CDK1);115(ADCY9);367(AR);9232(PTTG1);9700(ESPL1);10734(STAG3);29944(PNMA3);9088(PKMYT1);995(CDC25C);84968(PNMA6A);91860(CALML4);3708(ITPR1);111(ADCY5);114(ADCY8);441273(SPDYE2);57469(PNMAL2);118980(S…	K04373+K13054+K04345+K02183+K03363+K05868+K11481+K06631+K02178+K02537+K08041+K13055+K04515+K21770+K11584+K02087+K08049+K08557+K06635+K02365+K06633+K05867+K04958+K08045+K08048+K08694+K03351+K05459+K08044+K10318
Influenza A	57	230	0.437599	0.898193	ko05164	Human Diseases	Infectious diseases: Viral	3576(CXCL8);3383(ICAM1);8795(TNFRSF10B);10625(IVNS1ABP);6347(CCL2);84166(NLRC5);5295(PIK3R1);834(CASP1);6772(STAT1);83999(KREMEN1);8106(PABPN1);5608(MAP2K6);284618(RUSC1-AS1);339123(JMJD8);7099(TLR4);4792(NFKBIA);6352(CCL5);8794(TNFRSF10C);3459(IFNGR1);5606(MAP2K3);7113(TMPRSS2);3553(IL1B);3306(HSPA2);4600(MX2);114769(CARD16);3122(HLA-DRA);23586(DDX58);3569(IL6);55220(KLHDC8A);355(FAS);345651(ACT…	K10030+K06490+K04722+K15046+K14624+K08060+K02649+K01370+K11220+K01315+K14396+K04433+K00787+K03283+K10160+K04734+K12499+K05132+K04432+K09633+K04519+K14754+K06752+K12646+K05405+K04390+K05692+K04431+K04383+K04721+K12653+K14285+K12647+K14216+K12799+K09447+K12967+K05404+K14404+K15045+K05406+K15047+K05414
Neurotrophin signaling pathway	55	222	0.440669	0.898193	ko04722	Organismal Systems	Nervous system	9500(MAGED1);4915(NTRK2);55859(BEX1);814(CAMK4);6197(RPS6KA3);114815(SORCS1);3667(IRS1);27018(BEX3);57537(SORCS2);6196(RPS6KA2);27443(CECR2);55228(PNMAL1);5295(PIK3R1);28986(MAGEH1);10019(SH2B3);627(BDNF);581(BAX);399694(SHC4);4792(NFKBIA);8767(RIPK2);815(CAMK2A);3656(IRAK2);4217(MAP3K5);84707(BEX2);4804(NGFR);5580(PRKCD);4916(NTRK3);651746(ANKRD33B);57692(MAGEE1);90378(SAMD1);22986(SORCS3);15302…	K12464+K04360+K12465+K05869+K04373+K12388+K16172+K04365+K02183+K02649+K12459+K04355+K02159+K17449+K04734+K08846+K04515+K04731+K04426+K02583+K06068+K05101+K12460+K04431+K03099+K04445+K05872+K02161+K08888+K10148+K06619+K12462
alpha-Linolenic acid metabolism	9	34	0.440931	0.898193	ko00592	Metabolism	Lipid metabolism	9415(FADS2);11145(PLA2G16);8398(PLA2G6);50487(PLA2G3);117245(HRASLS5);8605(PLA2G4C);57110(HRASLS);5319(PLA2G1B);8399(PLA2G10)	K10226+K16817+K16343+K01047+K16342
Steroid hormone biosynthesis	19	75	0.450065	0.905619	ko00140	Metabolism	Lipid metabolism	3294(HSD17B2);412(STS);23359(FAM189A1);374875(HSD11B1L);9420(CYP7B1);7923(HSD17B8);1645(AKR1C1);1543(CYP1A1);8630(HSD17B6);3290(HSD11B1);8644(AKR1C3);1589(CYP21A2);3283(HSD3B1);1583(CYP11A1);80342(TRAF3IP3);1571(CYP2E1);6783(SULT1E1);167127(UGT3A2);1551(CYP3A7)	K13368+K01131+K07412+K15680+K07430+K13370+K00212+K00089+K07408+K13369+K04119+K00513+K00070+K00498+K07415+K01016+K00699+K17691
Cholesterol metabolism	19	75	0.450065	0.905619	ko04979	Organismal Systems	Digestive system	114815(SORCS1);57537(SORCS2);5360(PLTP);348(APOE);134429(STARD4);442213(PTCHD4);4036(LRP2);158747(MOSPD2);255738(PCSK9);29116(MYLIP);22986(SORCS3);57540(DISP3);341(APOC1);8647(ABCB11);642938(FAM196A);338(APOB);80765(STARD5);7031(TFF1);7032(TFF2)	K12388+K08761+K04524+K22291+K12385+K06233+K06096+K10707+K13050+K10637+K22286+K05664+K14462+K05641
Glutathione metabolism	17	67	0.454753	0.909506	ko00480	Metabolism	Metabolism of other amino acids	6611(SMS);4071(TM4SF1);50484(RRM2B);4257(MGST1);290(ANPEP);6241(RRM2);6240(RRM1);653689(GSTT2B);2941(GSTA4);2678(GGT1);2953(GSTT2);26873(OPLAH);2944(GSTM1);2882(GPX7);119391(GSTO2);2949(GSTM5);2877(GPX2)	K00802+K00681+K10808+K00799+K11140+K10807+K18592+K01469+K00432
Fructose and mannose metabolism	10	39	0.475487	0.945245	ko00051	Metabolism	Carbohydrate metabolism	231(AKR1B1);55556(ENOSF1);57103(TIGAR);230(ALDOC);5208(PFKFB2);3795(KHK);57016(AKR1B10);229(ALDOB);8789(FBP2);2203(FBP1)	K00011+K18334+K14634+K01623+K19029+K00846+K03841
Taste transduction	24	97	0.485772	0.959909	ko04742	Organismal Systems	Sensory system	5567(PRKACB);130872(AHSA2);6335(SCN9A);9568(GABBR2);2555(GABRA2);6326(SCN2A);6328(SCN3A);1131(CHRM3);775(CACNA1C);2558(GABRA5);773(CACNA1A);5028(P2RY1);114(ADCY8);2911(GRM1);135138(PACRG);196883(ADCY4);54429(TAS2R5);3352(HTR1D);5554(PRH1);342372(PKD1L3);6340(SCNN1G);50832(TAS2R4);51764(GNG13);2557(GABRA4)	K04345+K04131+K04841+K04615+K05175+K04834+K04836+K04850+K04344+K04270+K08048+K04603+K13755+K08044+K08474+K04153+K04989+K04827+K04547
Phosphatidylinositol signaling system	37	151	0.492179	0.96678	ko04070	Environmental Information Processing	Signal transduction	408050(NOMO3);55228(PNMAL1);5295(PIK3R1);51196(PLCE1);3635(INPP5D);64747(MFSD1);1607(DGKB);3707(ITPKB);253430(IPMK);94059(LENG9);79837(PIP4K2C);3633(INPP5B);4534(MTM1);1040(CDS1);29944(PNMA3);84968(PNMA6A);91860(CALML4);3708(ITPR1);9162(DGKI);5582(PRKCG);57469(PNMAL2);283726(SAXO2);5579(PRKCB);3706(ITPKA);27124(INPP5J);151651(EFHB);9108(MTMR7);161394(SAMD15);59271(EVA1C);83698(CALN1);5288(PIK3C2G…	K21797+K02183+K02649+K05860+K03084+K19801+K00901+K00911+K00915+K19663+K00920+K01099+K01108+K00981+K04958+K13711+K19662+K01106+K18083+K00923+K00889+K05858
Amyotrophic lateral sclerosis (ALS)	18	73	0.505562	0.985381	ko05014	Human Diseases	Neurodegenerative diseases	2890(GRIA1);834(CASP1);581(BAX);5608(MAP2K6);259173(ALS2CL);5606(MAP2K3);4217(MAP3K5);114769(CARD16);148113(CILP2);2903(GRIN2A);7133(TNFRSF1B);153020(RASGEF1B);221002(RASGEF1A);596(BCL2);283385(MORN3);2904(GRIN2B);2905(GRIN2C);2891(GRIA2)	K05197+K01370+K02159+K04433+K04575+K04432+K04426+K05141+K05209+K03781+K02161+K05210+K05211+K05198
Endocytosis	87	359	0.50762	0.985381	ko04144	Cellular Processes	Transport and catabolism	3106(HLA-B);51430(SUCO);3107(HLA-C);3105(HLA-A);1956(EGFR);30011(SH3KBP1);4088(SMAD3);7048(TGFBR2);64750(SMURF2);3800(KIF5C);100287171(WASH1);3133(HLA-E);4734(NEDD4);857(CAV1);30846(EHD2);30845(EHD3);1601(DAB2);2869(GRK5);4193(MDM2);23612(PHLDA3);26052(DNM3);80223(RAB11FIP1);22902(RUFY3);23096(IQSEC2);26056(RAB11FIP5);8411(EEA1);3134(HLA-F);339123(JMJD8);64411(ARAP3);408(ARRB1);1212(CLTB);23550(P…	K06751+K01528+K04361+K12470+K04500+K04388+K04678+K10396+K18461+K10591+K06278+K12469+K12476+K12475+K08291+K06643+K18443+K12484+K12482+K12495+K12478+K03283+K12490+K04439+K04645+K12494+K13649+K05633+K12196+K11247+K13305+K12562+K18952+K19367+K04189+K01115+K04646+K12186+K12471+K15053+K04707+K11824+K04679+K05093+K18440+K17848+K17920+K18441+K12485+K12483+K05069+K12491+K18468+K12486+K06093+K11839+K12193+…
Phototransduction - fly	16	65	0.513652	0.991258	ko04745	Organismal Systems	Sensory system	55228(PNMAL1);53904(MYO3A);815(CAMK2A);345651(ACTBL2);7223(TRPC4);29944(PNMA3);84968(PNMA6A);91860(CALML4);3708(ITPR1);57469(PNMAL2);151651(EFHB);83698(CALN1);56344(CABP5);9478(CABP1);5330(PLCB2);51764(GNG13)	K02183+K08834+K04515+K05692+K04967+K04958+K05858+K04547
Chagas disease (American trypanosomiasis)	27	111	0.520639	0.9989	ko05142	Human Diseases	Infectious diseases: Parasitic	3576(CXCL8);4088(SMAD3);7048(TGFBR2);718(C3);6347(CCL2);2770(GNAI1);5295(PIK3R1);624(BDKRB2);23245(ASTN2);2774(GNAL);7043(TGFB3);107(ADCY1);7099(TLR4);4792(NFKBIA);6352(CCL5);3459(IFNGR1);3553(IL1B);3569(IL6);2775(GNAO1);355(FAS);5521(PPP2R2B);1636(ACE);3586(IL10);389119(FAM212A);414062(CCL3L3);3592(IL12A);5330(PLCB2)	K10030+K04500+K04388+K03990+K14624+K04630+K02649+K03916+K04534+K04633+K13377+K08041+K10160+K04734+K12499+K05132+K04519+K05405+K04390+K04354+K01283+K05443+K05408+K05406+K05858
Relaxin signaling pathway	45	186	0.524312	1	ko04926	Organismal Systems	Endocrine system	4312(MMP1);59(ACTA2);1288(COL4A6);1287(COL4A5);1956(EGFR);4088(SMAD3);54331(GNG2);7048(TGFBR2);5567(PRKACB);72(ACTG2);2770(GNAI1);5295(PIK3R1);2791(GNG11);23245(ASTN2);1906(EDN1);399694(SHC4);107(ADCY1);408(ARRB1);4792(NFKBIA);7424(VEGFC);1286(COL4A4);5590(PRKCZ);115(ADCY9);2775(GNAO1);1910(EDNRB);114899(C1QTNF3);90378(SAMD1);4322(MMP13);153020(RASGEF1B);2788(GNG7);111(ADCY5);148327(CREB3L4);409(…	K01388+K12313+K06237+K04361+K04500+K07826+K04388+K04345+K04630+K02649+K04546+K04534+K16366+K17449+K08041+K04439+K04734+K05449+K18952+K08049+K04198+K04431+K07994+K03099+K04543+K08045+K09048+K08048+K04541+K19720+K04540+K08044+K05858+K04547
Hippo signaling pathway - multiple species	12	49	0.533574	1	ko04392	Environmental Information Processing	Signal transduction	388115(C15orf52);8642(DCHS1);55841(WWC3);79817(MOB3B);83937(RASSF4);11186(RASSF1);23286(WWC1);9770(RASSF2);85016(C11orf70);166824(RASSF6);79981(FRMD1);6247(RS1)	K16682+K16507+K16685+K06685+K09851+K09850+K16687+K09854+K16821+K16669
Non-small cell lung cancer	22	91	0.539193	1	ko05223	Human Diseases	Cancers: Specific types	595(CCND1);1026(CDKN1A);1956(EGFR);27443(CECR2);5295(PIK3R1);78987(CRELD1);1643(DDB2);581(BAX);1029(CDKN2A);11186(RASSF1);94059(LENG9);2272(FHIT);7039(TGFA);1869(E2F1);153020(RASGEF1B);6258(RXRG);5582(PRKCG);5579(PRKCB);221002(RASGEF1A);83593(RASSF5);340895(MALRD1);10912(GADD45G)	K04503+K06625+K04361+K04365+K02649+K04357+K10140+K02159+K06621+K09850+K19663+K01522+K08774+K17454+K03099+K08526+K19662+K08015+K05119+K04402
Primary bile acid biosynthesis	5	20	0.550717	1	ko00120	Metabolism	Lipid metabolism	23600(AMACR);9420(CYP7B1);9023(CH25H);1582(CYP8B1);10998(SLC27A5)	K01796+K07430+K10223+K07431+K08748
Toxoplasmosis	74	309	0.557266	1	ko05145	Human Diseases	Infectious diseases: Parasitic	284217(LAMA1);3911(LAMA5);256691(MAMDC2);22822(PHLDA1);3655(ITGA6);3908(LAMA2);130872(AHSA2);27443(CECR2);168455(CCDC71L);55228(PNMAL1);3910(LAMA4);2770(GNAI1);84166(NLRC5);10105(PPIF);6772(STAT1);1955(MEGF9);23313(KIAA0930);329(BIRC2);23245(ASTN2);80008(TMEM156);5608(MAP2K6);54887(UHRF1BP1);339123(JMJD8);26033(ATRNL1);7043(TGFB3);7099(TLR4);55355(HJURP);114327(EFHC1);4792(NFKBIA);3459(IFNGR1);56…	K05637+K06240+K06245+K06485+K06243+K06241+K04630+K08060+K09565+K11220+K16060+K04534+K04433+K03283+K05636+K13377+K10160+K04734+K05132+K04432+K06752+K04427+K04694+K06244+K03161+K05443+K02161+K06247+K05406+K04180+K00461+K21289
Inositol phosphate metabolism	23	97	0.580394	1	ko00562	Metabolism	Carbohydrate metabolism	408050(NOMO3);51477(ISYNA1);51196(PLCE1);3635(INPP5D);64747(MFSD1);3707(ITPKB);253430(IPMK);79837(PIP4K2C);3633(INPP5B);4534(MTM1);9651(PLCH2);80127(BBOF1);283726(SAXO2);3706(ITPKA);27124(INPP5J);9108(MTMR7);59271(EVA1C);55586(MIOX);5288(PIK3C2G);55613(MTMR8);8395(PIP5K1B);5330(PLCB2);5294(PIK3CG)	K21797+K01858+K05860+K03084+K19801+K00911+K00915+K00920+K01099+K01108+K19006+K00140+K13711+K01106+K18083+K00469+K00923+K00889+K05858+K21289
Sulfur metabolism	3	12	0.582957	1	ko00920	Metabolism	Energy metabolism	9060(PAPSS2);100131187(TSTD1);58472(SQRDL)	K13811+K01011+K17218
Glycosaminoglycan biosynthesis - chondroitin sulfate / dermatan sulfate	6	25	0.584205	1	ko00532	Metabolism	Glycan biosynthesis and metabolism	64131(XYLT1);29940(DSE);55790(CSGALNACT1);92126(DSEL);23302(WSCD1);9671(WSCD2)	K00771+K01794+K00746
Fc gamma R-mediated phagocytosis	26	110	0.587953	1	ko04666	Organismal Systems	Immune system	3985(LIMK2);10451(VAV3);9644(SH3PXD2A);5295(PIK3R1);5880(RAC2);1073(CFL2);4067(LYN);3635(INPP5D);94059(LENG9);273(AMPH);5580(PRKCD);5337(PLD1);8611(PLPP1);57475(PLEKHH1);6503(SLA);202243(CCDC125);5582(PRKCG);6850(SYK);5579(PRKCB);85477(SCIN);84174(SLA2);342346(C16orf96);8395(PIP5K1B);7454(WAS);2212(FCGR2A);392490(FLJ44635)	K05744+K05730+K08011+K02649+K07860+K05765+K05854+K03084+K19663+K12562+K06068+K01115+K01080+K12559+K08893+K05855+K19662+K05768+K00889+K05747+K06472
Adherens junction	26	110	0.587953	1	ko04520	Cellular Processes	Cellular community - eukaryotes	25945(NECTIN3);1956(EGFR);4088(SMAD3);7048(TGFBR2);117178(SSX2IP);5787(PTPRB);10580(SORBS1);22998(LIMCH1);8470(SORBS2);1501(CTNND2);5880(RAC2);6615(SNAI1);10458(BAIAP2);5881(RAC3);345651(ACTBL2);51176(LEF1);56911(MAP3K7CL);421(ARVCF);1496(CTNNA2);3982(LIM2);8796(SCEL);283106(CSNK2A3);999(CDH1);343521(TCTEX1D4);7454(WAS);29119(CTNNA3)	K06592+K04361+K04500+K04388+K06085+K05694+K06086+K06084+K05690+K07860+K05707+K05627+K07861+K05692+K04492+K04427+K05691+K06593+K03097+K05689+K05747
Colorectal cancer	21	89	0.590425	1	ko05210	Human Diseases	Cancers: Specific types	595(CCND1);1026(CDKN1A);4088(SMAD3);7048(TGFBR2);27443(CECR2);5295(PIK3R1);10297(APC2);1643(DDB2);5366(PMAIP1);10018(BCL2L11);581(BAX);5880(RAC2);1630(DCC);332(BIRC5);7043(TGFB3);27113(BBC3);5881(RAC3);51176(LEF1);596(BCL2);10912(GADD45G);9543(IGDCC3)	K04503+K06625+K04500+K04388+K04365+K02649+K02085+K10140+K10131+K16341+K02159+K07860+K06765+K08731+K13377+K10132+K07861+K04492+K02161+K04402
Insulin resistance	30	127	0.590722	1	ko04931	Human Diseases	Endocrine and metabolic diseases	6197(RPS6KA3);3667(IRS1);6196(RPS6KA2);83857(TMTC1);8660(IRS2);5106(PCK2);6720(SREBF1);1374(CPT1A);5295(PIK3R1);79660(PPP1R3B);4792(NFKBIA);5590(PRKCZ);2308(FOXO1);5580(PRKCD);3569(IL6);160335(TMTC2);5563(PRKAA2);10891(PPARGC1A);148327(CREB3L4);5837(PYGM);5579(PRKCB);6517(SLC2A4);89876(MAATS1);28965(SLC27A6);133522(PPARGC1B);5588(PRKCQ);2538(G6PC);10998(SLC27A5);319089(TTC6);5105(PCK1)	K04373+K16172+K09667+K07187+K01596+K07197+K08765+K02649+K07189+K04734+K18952+K07201+K06068+K05405+K07198+K07202+K09048+K00688+K19662+K07191+K08745+K08749+K17962+K18052+K01084+K08748
ErbB signaling pathway	28	119	0.599298	1	ko04012	Environmental Information Processing	Signal transduction	1026(CDKN1A);1956(EGFR);5063(PAK3);374(AREG);27443(CECR2);2069(EREG);5295(PIK3R1);78987(CRELD1);3084(NRG1);399694(SHC4);815(CAMK2A);94059(LENG9);7039(TGFA);9758(FRMPD4);90378(SAMD1);153020(RASGEF1B);23624(CBLC);57125(PLXDC1);5582(PRKCG);9542(NRG2);5579(PRKCB);57144(PAK7);221002(RASGEF1A);685(BTC);22844(FRMPD1);106821730(BUB1B-PAK6);2066(ERBB4);56961(SHD)	K06625+K04361+K05733+K09782+K04365+K09784+K02649+K04357+K05455+K17449+K04515+K19663+K08774+K05725+K04431+K03099+K04707+K05456+K19662+K05736+K09783+K05735+K05085+K19862+K08887+K06619
Longevity regulating pathway	29	125	0.633336	1	ko04211	Organismal Systems	Aging	143686(SESN3);814(CAMK4);3667(IRS1);5567(PRKACB);8660(IRS2);5295(PIK3R1);581(BAX);107(ADCY1);83667(SESN2);27244(SESN1);115(ADCY9);2308(FOXO1);317649(EIF4E3);85315(PAQR8);5563(PRKAA2);153020(RASGEF1B);10891(PPARGC1A);111(ADCY5);148327(CREB3L4);114905(C1QTNF7);114(ADCY8);221002(RASGEF1A);3479(IGF1);389941(C1QL3);9370(ADIPOQ);196883(ADCY4);152831(KLB);165257(C1QL2);9365(KL)	K10141+K05869+K16172+K04345+K07187+K02649+K02159+K08041+K20394+K08049+K07201+K03259+K07297+K07198+K03781+K07202+K08045+K09048+K07296+K08048+K05459+K08044+K14756
Amoebiasis	73	311	0.634171	1	ko05146	Human Diseases	Infectious diseases: Parasitic	1288(COL4A6);1287(COL4A5);284217(LAMA1);3911(LAMA5);256691(MAMDC2);3576(CXCL8);22822(PHLDA1);3554(IL1R1);3908(LAMA2);5567(PRKACB);130872(AHSA2);27443(CECR2);168455(CCDC71L);55228(PNMAL1);3910(LAMA4);5295(PIK3R1);1955(MEGF9);23313(KIAA0930);5272(SERPINB9);80008(TMEM156);54887(UHRF1BP1);26033(ATRNL1);2774(GNAL);7043(TGFB3);107(ADCY1);7099(TLR4);80164(PRR36);55355(HJURP);114327(EFHC1);94059(LENG9);1…	K06237+K05637+K06240+K10030+K06245+K04386+K04345+K06243+K06241+K02649+K13963+K05636+K04633+K13377+K08041+K10160+K10955+K19663+K04519+K01476+K05405+K05725+K06244+K19662+K05443+K19720+K06247+K05406+K05858
GnRH signaling pathway	32	138	0.637836	1	ko04912	Organismal Systems	Endocrine system	1956(EGFR);5567(PRKACB);55228(PNMAL1);5608(MAP2K6);107(ADCY1);815(CAMK2A);5606(MAP2K3);115(ADCY9);5580(PRKCD);776(CACNA1D);5337(PLD1);90378(SAMD1);775(CACNA1C);153020(RASGEF1B);29944(PNMA3);84968(PNMA6A);91860(CALML4);3708(ITPR1);111(ADCY5);114(ADCY8);57469(PNMAL2);5579(PRKCB);151651(EFHB);221002(RASGEF1A);8605(PLA2G4C);196883(ADCY4);778(CACNA1F);83698(CALN1);56344(CABP5);9478(CABP1);392490(FLJ44…	K04361+K04345+K02183+K04433+K08041+K04515+K04432+K08049+K06068+K04851+K01115+K04431+K04850+K03099+K04958+K08045+K08048+K19662+K16342+K08044+K04853+K05858
Longevity regulating pathway - multiple species	18	79	0.654966	1	ko04213	Organismal Systems	Aging	3667(IRS1);5567(PRKACB);8660(IRS2);1410(CRYAB);5295(PIK3R1);339123(JMJD8);107(ADCY1);3306(HSPA2);115(ADCY9);2308(FOXO1);5563(PRKAA2);153020(RASGEF1B);111(ADCY5);114(ADCY8);221002(RASGEF1A);3479(IGF1);196883(ADCY4);3310(HSPA6)	K16172+K04345+K07187+K09542+K02649+K03283+K08041+K08049+K07201+K07198+K03781+K08045+K08048+K05459+K08044
Arginine and proline metabolism	14	62	0.662135	1	ko00330	Metabolism	Amino acid metabolism	6303(SAT1);6611(SMS);384(ARG2);112817(HOGA1);4129(MAOB);8659(ALDH4A1);2628(GATM);1158(CKM);340562(SATL1);79814(AGMAT);255275(MYADML2);26(AOC1);5625(PRODH);122945(NOXRED1)	K00657+K00802+K01476+K18123+K00274+K00294+K00613+K00933+K01480+K00286+K11182+K00318
Lipoic acid metabolism	1	4	0.669223	1	ko00785	Metabolism	Metabolism of cofactors and vitamins	387787(LIPT2)	K03801
beta-Alanine metabolism	8	36	0.66962	1	ko00410	Metabolism	Metabolism of other amino acids	6611(SMS);220(ALDH1A3);18(ABAT);2572(GAD2);80127(BBOF1);1962(EHHADH);79746(ECHDC3);2571(GAD1)	K00802+K00129+K13524+K01580+K00140+K07514+K07511
Metabolism of xenobiotics by cytochrome P450	19	84	0.670294	1	ko00980	Metabolism	Xenobiotics biodegradation and metabolism	29785(CYP2S1);4257(MGST1);220(ALDH1A3);653689(GSTT2B);2941(GSTA4);374875(HSD11B1L);874(CBR3);2953(GSTT2);2944(GSTM1);1645(AKR1C1);119391(GSTO2);1543(CYP1A1);2949(GSTM5);3290(HSD11B1);127(ADH4);80342(TRAF3IP3);1571(CYP2E1);126(ADH1C);167127(UGT3A2)	K07420+K00799+K00129+K15680+K00084+K00212+K07408+K13980+K07415+K13951+K00699
Propanoate metabolism	10	45	0.675108	1	ko00640	Metabolism	Carbohydrate metabolism	31(ACACA);23255(MTCL1);39(ACAT2);18(ABAT);79611(ACSS3);80127(BBOF1);1962(EHHADH);79746(ECHDC3);84532(ACSS1);388015(RTL1)	K11262+K01895+K00626+K13524+K01908+K00140+K07514+K07511
Glucagon signaling pathway	31	136	0.677486	1	ko04922	Organismal Systems	Endocrine system	102724428(LOC102724428);5567(PRKACB);5106(PCK2);55228(PNMAL1);31(ACACA);1374(CPT1A);150094(SIK1);5260(PHKG1);815(CAMK2A);2308(FOXO1);5563(PRKAA2);5255(PHKA1);29944(PNMA3);10891(PPARGC1A);84968(PNMA6A);91860(CALML4);3708(ITPR1);400916(CHCHD10);148327(CREB3L4);5837(PYGM);57469(PNMAL2);151651(EFHB);5140(PDE3B);441531(PGAM4);388015(RTL1);2538(G6PC);83698(CALN1);56344(CABP5);9478(CABP1);5330(PLCB2);51…	K19008+K04345+K01596+K02183+K11262+K08765+K00871+K04515+K07201+K07198+K07190+K07202+K04958+K09048+K00688+K13296+K01834+K01084+K05858
Riboflavin metabolism	2	9	0.679106	1	ko00740	Metabolism	Metabolism of cofactors and vitamins	5167(ENPP1);54(ACP5)	K01513+K14379
Phosphonate and phosphinate metabolism	2	9	0.679106	1	ko00440	Metabolism	Metabolism of other amino acids	58473(PLEKHB1);9468(PCYT1B)	K00968
Vitamin B6 metabolism	2	9	0.679106	1	ko00750	Metabolism	Metabolism of cofactors and vitamins	29968(PSAT1);316(AOX1)	K00831+K00157
2-Oxocarboxylic acid metabolism	5	23	0.6848	1	ko01210	Metabolism	Global and overview maps	48(ACO1);84706(GPT2);51166(AADAT);3419(IDH3A);162417(NAGS)	K01681+K00814+K00825+K00030+K11067
Glyoxylate and dicarboxylate metabolism	9	41	0.687538	1	ko00630	Metabolism	Carbohydrate metabolism	48(ACO1);6472(SHMT2);2731(GLDC);39(ACAT2);275(AMT);112817(HOGA1);153020(RASGEF1B);130752(MDH1B);221002(RASGEF1A)	K01681+K00600+K00281+K00626+K00605+K18123+K03781+K00025
Thyroid cancer	11	50	0.691823	1	ko05216	Human Diseases	Cancers: Specific types	595(CCND1);1026(CDKN1A);27443(CECR2);1643(DDB2);581(BAX);51176(LEF1);7849(PAX8);6258(RXRG);5979(RET);999(CDH1);10912(GADD45G)	K04503+K06625+K04365+K10140+K02159+K04492+K09293+K08526+K05126+K05689+K04402
Synthesis and degradation of ketone bodies	3	14	0.694098	1	ko00072	Metabolism	Lipid metabolism	3157(HMGCS1);39(ACAT2);54511(HMGCLL1)	K01641+K00626+K01640
Tuberculosis	72	313	0.705901	1	ko05152	Human Diseases	Infectious diseases: Bacterial	157638(FAM84B);718(C3);55228(PNMAL1);84166(NLRC5);6772(STAT1);581(BAX);158326(FREM1);8411(EEA1);163782(KANK4);24141(LAMP5);1520(CTSS);7043(TGFB3);7099(TLR4);1051(CEBPB);8767(RIPK2);815(CAMK2A);55211(DPPA4);3459(IFNGR1);203197(C9orf91);3656(IRAK2);3553(IL1B);972(CD74);114987(WDR31);3122(HLA-DRA);57604(KIAA1456);3569(IL6);440603(BCL2L15);58493(INIP);101927322(LOC101927322);4046(LSP1);3123(HLA-DRB1)…	K01368+K03990+K02183+K08060+K11220+K02159+K06560+K12478+K06528+K13377+K10160+K10048+K08846+K04515+K05132+K04731+K04519+K06505+K06752+K05405+K07369+K14957+K06563+K03171+K04383+K08539+K02146+K05855+K05443+K05399+K12794+K04011+K02161+K06472+K05406+K05414
Taurine and hypotaurine metabolism	4	19	0.708955	1	ko00430	Metabolism	Metabolism of other amino acids	4071(TM4SF1);2678(GGT1);2572(GAD2);2571(GAD1)	K00681+K18592+K01580
Galactose metabolism	9	42	0.71672	1	ko00052	Metabolism	Carbohydrate metabolism	2717(GLA);231(AKR1B1);197021(LCTL);89944(GLB1L2);2538(G6PC);57016(AKR1B10);112937(GLB1L3);7032(TFF2);8972(MGAM)	K01189+K00011+K01229+K12309+K01084+K12047
Starch and sucrose metabolism	9	42	0.71672	1	ko00500	Metabolism	Carbohydrate metabolism	5167(ENPP1);280(AMY2B);279(AMY2A);5837(PYGM);278(AMY1C);276(AMY1A);2538(G6PC);7032(TFF2);8972(MGAM)	K01513+K01176+K00688+K01084+K12047
Insulin signaling pathway	47	208	0.726728	1	ko04910	Organismal Systems	Endocrine system	2194(FASN);3667(IRS1);5567(PRKACB);27443(CECR2);8660(IRS2);10580(SORBS1);5106(PCK2);55228(PNMAL1);8470(SORBS2);6720(SREBF1);31(ACACA);5295(PIK3R1);399694(SHC4);79660(PPP1R3B);5260(PHKG1);5590(PRKCZ);2308(FOXO1);5577(PRKAR2B);79781(IQCA1);317649(EIF4E3);5563(PRKAA2);153020(RASGEF1B);5255(PHKA1);29944(PNMA3);23624(CBLC);10891(PPARGC1A);84968(PNMA6A);91860(CALML4);8651(SOCS1);400916(CHCHD10);5837(PY…	K00665+K16172+K04345+K04365+K07187+K06086+K01596+K02183+K07197+K11262+K02649+K17449+K07189+K00871+K18952+K07201+K04739+K03259+K07198+K03099+K07190+K04707+K07202+K04694+K00688+K07191+K13296+K12406+K01084+K07188+K03841
Choline metabolism in cancer	28	126	0.726801	1	ko05231	Human Diseases	Cancers: Overview	1956(EGFR);5295(PIK3R1);78987(CRELD1);58473(PLEKHB1);5880(RAC2);23446(SLC44A1);80310(PDGFD);5155(PDGFB);1607(DGKB);9468(PCYT1B);94059(LENG9);5881(RAC3);5337(PLD1);8611(PLPP1);6583(SLC22A4);153020(RASGEF1B);5154(PDGFA);9162(DGKI);5582(PRKCG);5579(PRKCB);221002(RASGEF1A);8605(PLA2G4C);80736(SLC44A4);161394(SAMD15);8395(PIP5K1B);7454(WAS);139189(DGKK);392490(FLJ44635)	K04361+K02649+K04357+K00968+K07860+K06515+K05450+K17386+K00901+K19663+K07861+K01115+K01080+K08202+K03099+K04359+K19662+K16342+K15377+K00889+K05747
Drug metabolism - cytochrome P450	17	78	0.728144	1	ko00982	Metabolism	Xenobiotics biodegradation and metabolism	4257(MGST1);220(ALDH1A3);653689(GSTT2B);2941(GSTA4);4129(MAOB);2953(GSTT2);2944(GSTM1);316(AOX1);119391(GSTO2);84814(PLPP7);2949(GSTM5);2326(FMO1);127(ADH4);1571(CYP2E1);126(ADH1C);167127(UGT3A2);2329(FMO4)	K00799+K00129+K00274+K00157+K00485+K13980+K07415+K13951+K00699
Small cell lung cancer	68	299	0.738663	1	ko05222	Human Diseases	Cancers: Specific types	595(CCND1);1026(CDKN1A);1288(COL4A6);1287(COL4A5);3673(ITGA2);284217(LAMA1);3911(LAMA5);3685(ITGAV);256691(MAMDC2);22822(PHLDA1);3655(ITGA6);3908(LAMA2);130872(AHSA2);27443(CECR2);168455(CCDC71L);55228(PNMAL1);3910(LAMA4);5743(PTGS2);5295(PIK3R1);1955(MEGF9);23313(KIAA0930);1643(DDB2);329(BIRC2);581(BAX);80008(TMEM156);54887(UHRF1BP1);26033(ATRNL1);55355(HJURP);114327(EFHC1);4792(NFKBIA);1164(CKS…	K04503+K06625+K06237+K06481+K05637+K06240+K06487+K06245+K06485+K06243+K06241+K11987+K02649+K10140+K16060+K02159+K05636+K04734+K02219+K06476+K09849+K01522+K17454+K05725+K08526+K06244+K10500+K02161+K06247+K04402
Thiamine metabolism	18	83	0.739965	1	ko00730	Metabolism	Metabolism of cofactors and vitamins	26289(AK5);389136(VGLL3);254295(PHYHD1);440603(BCL2L15);164832(LONRF2);140894(CNBD2);285605(DTWD2);388325(SCIMP);80739(C6orf25);285382(C3orf70);158067(AK8);646450(ARIH2OS);339416(ANKRD45);27010(TPK1);54596(L1TD1);441376(AARD);122481(AK7);100463289(MTRNR2L5)	K00939+K04487+K00949
Carbon metabolism	37	166	0.741532	1	ko01200	Metabolism	Global and overview maps	29968(PSAT1);7086(TKT);26227(PHGDH);48(ACO1);6472(SHMT2);2731(GLDC);23255(MTCL1);5631(PRPS1);6888(TALDO1);39(ACAT2);84706(GPT2);5634(PRPS2);230(ALDOC);10873(ME3);275(AMT);1373(CPS1);3419(IDH3A);153020(RASGEF1B);130752(MDH1B);80127(BBOF1);1962(EHHADH);35(ACADS);221002(RASGEF1A);79746(ECHDC3);84532(ACSS1);414328(IDNK);387712(ENO4);441531(PGAM4);55753(OGDHL);5313(PKLR);229(ALDOB);128178(EDARADD);274…	K00831+K00615+K00058+K01681+K00600+K00281+K01895+K00948+K00616+K00626+K00814+K01623+K00029+K00605+K01948+K00030+K03781+K00025+K00140+K07514+K00248+K07511+K00851+K01689+K01834+K00164+K12406+K00261+K03841+K01053
Proteoglycans in cancer	149	645	0.752905	1	ko05205	Human Diseases	Cancers: Overview	960(CD44);595(CCND1);7057(THBS1);5328(PLAU);3481(IGF2);7474(WNT5A);1026(CDKN1A);3690(ITGB3);7077(TIMP2);3673(ITGA2);6383(SDC2);3678(ITGA5);3791(KDR);3685(ITGAV);1956(EGFR);22822(PHLDA1);4060(LUM);157638(FAM84B);3693(ITGB5);5329(PLAUR);8324(FZD7);288(ANK3);7078(TIMP3);84898(PLXDC2);857(CAV1);5567(PRKACB);27443(CECR2);401944(LDLRAD2);55228(PNMAL1);287(ANK2);4193(MDM2);6385(SDC4);8323(FZD6);5295(PIK…	K06256+K04503+K16857+K01348+K13769+K00444+K06625+K06493+K16866+K06481+K16336+K06484+K05098+K06487+K04361+K01064+K08122+K06588+K03985+K02432+K10380+K06278+K04345+K04365+K06255+K06643+K16338+K02376+K02649+K04660+K05860+K05763+K02375+K01365+K10160+K02329+K02354+K04515+K19663+K09069+K05460+K00182+K05742+K04390+K05725+K05692+K05760+K08109+K03099+K04707+K06106+K10164+K06251+K04958+K02842+K19662+K06270+…
Hippo signaling pathway - fly	28	128	0.758329	1	ko04391	Environmental Information Processing	Signal transduction	388115(C15orf52);10040(TOM1L1);55379(LRRC59);8642(DCHS1);286204(CRB2);23418(CRB1);55841(WWC3);79817(MOB3B);10194(TSHZ1);23037(PDZD2);83937(RASSF4);123355(LRRC28);128553(TSHZ2);23286(WWC1);9770(RASSF2);440193(CCDC88C);345651(ACTBL2);5521(PPP2R2B);167410(LIX1);85016(C11orf70);79442(LRRC2);3993(LLGL2);84623(KIRREL3);84063(KIRREL2);283234(CCDC88B);50855(PARD6A);8626(TP63);6247(RS1)	K16682+K16677+K16175+K16507+K16681+K16685+K06685+K09236+K06095+K09851+K06091+K05692+K04354+K16673+K16687+K06094+K16680+K06093+K10149+K16669
Pancreatic cancer	20	93	0.761432	1	ko05212	Human Diseases	Cancers: Specific types	595(CCND1);1026(CDKN1A);1956(EGFR);4088(SMAD3);7048(TGFBR2);27443(CECR2);5295(PIK3R1);6772(STAT1);78987(CRELD1);1643(DDB2);581(BAX);5880(RAC2);1029(CDKN2A);7043(TGFB3);7039(TGFA);5881(RAC3);1869(E2F1);675(BRCA2);5888(RAD51);10912(GADD45G)	K04503+K06625+K04361+K04500+K04388+K04365+K02649+K11220+K04357+K10140+K02159+K07860+K06621+K13377+K08774+K07861+K17454+K08775+K04482+K04402
Sulfur relay system	17	80	0.767288	1	ko04122	Genetic Information Processing	Folding, sorting and degradation	132204(SYNPR);389136(VGLL3);254295(PHYHD1);440603(BCL2L15);164832(LONRF2);140894(CNBD2);285605(DTWD2);100131187(TSTD1);388325(SCIMP);80739(C6orf25);285382(C3orf70);646450(ARIH2OS);339416(ANKRD45);6855(SYP);54596(L1TD1);441376(AARD);100463289(MTRNR2L5)	K14168+K04487+K01011
Osteoclast differentiation	37	168	0.768413	1	ko04380	Organismal Systems	Development	3690(ITGB3);4982(TNFRSF11B);3554(IL1R1);814(CAMK4);7048(TGFBR2);2274(FHL2);8061(FOSL1);9644(SH3PXD2A);5295(PIK3R1);6772(STAT1);1435(CSF1);8600(TNFSF11);5608(MAP2K6);4792(NFKBIA);4773(NFATC2);3459(IFNGR1);3553(IL1B);4286(MITF);5971(RELB);54(ACP5);56911(MAP3K7CL);90378(SAMD1);3552(IL1A);1;4772(NFATC1);8651(SOCS1);9358(ITGBL1);6850(SYK);11025(LILRB3);799(CALCR);100142659(CTAGE8);10326(SIRPB1);342346…	K06493+K05148+K04386+K05869+K04388+K14380+K04502+K08011+K02649+K11220+K05453+K05473+K04433+K04734+K17332+K05132+K04519+K09455+K09253+K14379+K04427+K04431+K04383+K06512+K04446+K04694+K05855+K04576+K06551+K14377+K06472+K05147
Folate biosynthesis	8	40	0.784712	1	ko00790	Metabolism	Metabolism of cofactors and vitamins	231(AKR1B1);55034(MOCOS);6697(SPR);54996(MARC2);64757(MARC1);7054(TH);8644(AKR1C3);57016(AKR1B10)	K00011+K15631+K00072+K00501+K04119
Phenylalanine, tyrosine and tryptophan biosynthesis	2	11	0.785069	1	ko00400	Metabolism	Amino acid metabolism	84680(ACCS);259307(IL4I1)	K00815+K03334
Selenocompound metabolism	5	26	0.788882	1	ko00450	Metabolism	Metabolism of other amino acids	7296(TXNRD1);9060(PAPSS2);84680(ACCS);1491(CTH);51540(SCLY)	K22182+K13811+K00816+K01758+K01763
Alcoholism	52	235	0.789658	1	ko05034	Human Diseases	Substance dependence	4915(NTRK2);814(CAMK4);54331(GNG2);27443(CECR2);55228(PNMAL1);3020(H3F3A);2770(GNAI1);2791(GNG11);627(BDNF);23245(ASTN2);136(ADORA2B);399694(SHC4);116443(GRIN3A);55506(H2AFY2);55766(H2AFJ);100996485(C5orf66);2775(GNAO1);4129(MAOB);9734(HDAC9);2903(GRIN2A);84254(CAMKK1);116843(SLC18B1);153020(RASGEF1B);29944(PNMA3);84968(PNMA6A);135(ADORA2A);2788(GNG7);91860(CALML4);1813(DRD2);111(ADCY5);148327(CR…	K04360+K05869+K07826+K04365+K02183+K11253+K11254+K04630+K04546+K04355+K04534+K04267+K17449+K05213+K11251+K00274+K11409+K05209+K00908+K08155+K03099+K04266+K04543+K04145+K08045+K09048+K11252+K04144+K04541+K04540+K05210+K05211+K00501+K01593+K04547
Phenylalanine metabolism	6	31	0.795022	1	ko00360	Metabolism	Amino acid metabolism	220(ALDH1A3);84680(ACCS);4129(MAOB);84842(HPDL);259307(IL4I1);1644(DDC)	K00129+K00815+K00274+K00457+K03334+K01593
Bacterial invasion of epithelial cells	26	122	0.799165	1	ko05100	Human Diseases	Infectious diseases: Bacterial	51430(SUCO);3678(ITGA5);10801(SEPT9);857(CAV1);5295(PIK3R1);26052(DNM3);399694(SHC4);10278(EFS);1212(CLTB);79641(ROGDI);51299(NRN1);8218(CLTCL1);55964(SEPT3);9758(FRMPD4);345651(ACTBL2);9404(LPXN);26084(ARHGEF26);23624(CBLC);3059(HCLS1);1496(CTNNA2);57125(PLXDC1);645121(CCNI2);22844(FRMPD1);999(CDH1);7454(WAS);29119(CTNNA3)	K01528+K06484+K16938+K06278+K02649+K17449+K05726+K04645+K04646+K05725+K05692+K05760+K13744+K04707+K06106+K05691+K16939+K05689+K05747
Metabolic pathways	405	1733	0.799235	1	ko01100	Metabolism	Global and overview maps	26002(MOXD1);445(ASS1);1718(DHCR24);6303(SAT1);6611(SMS);3911(LAMA5);29968(PSAT1);245973(ATP6V1C2);2182(ACSL4);2590(GALNT2);216(ALDH1A1);9588(PRDX6);2194(FASN);7086(TKT);440(ASNS);408050(NOMO3);26227(PHGDH);4907(NT5E);64131(XYLT1);51477(ISYNA1);29940(DSE);84620(ST6GAL2);2131(EXT1);5947(RBP1);7306(TYRP1);875(CBS);4837(NNMT);3157(HMGCS1);48(ACO1);57678(GPAM);4071(TM4SF1);50484(RRM2B);8942(KYNU);315…	K00503+K01940+K09828+K00657+K00802+K06240+K00831+K02148+K01897+K00710+K07249+K11188+K00665+K00615+K01953+K21797+K01599+K00058+K19970+K00771+K01858+K01794+K00779+K02366+K06210+K00506+K01697+K00541+K01641+K01681+K00629+K00681+K10808+K01556+K00021+K01896+K13368+K02258+K00486+K13273+K00801+K00746+K01596+K13403+K01054+K00600+K12373+K00281+K07420+K11987+K00511+K00939+K11262+K07750+K01895+K03370+K00213+…
Glycerophospholipid metabolism	27	127	0.806822	1	ko00564	Metabolism	Lipid metabolism	57678(GPAM);84803(GPAT3);58473(PLEKHB1);1607(DGKB);11145(PLA2G16);9468(PCYT1B);10555(AGPAT2);5337(PLD1);8398(PLA2G6);8611(PLPP1);50487(PLA2G3);2819(GPD1);55224(ETNK2);1040(CDS1);9162(DGKI);154141(MBOAT1);117245(HRASLS5);8605(PLA2G4C);43(ACHE);161394(SAMD15);150763(GPAT2);162466(PHOSPHO1);57110(HRASLS);5319(PLA2G1B);8399(PLA2G10);139189(DGKK);392490(FLJ44635)	K00629+K13506+K00968+K00901+K16817+K13509+K01115+K16343+K01080+K01047+K00006+K00894+K00981+K13517+K16342+K01049+K06124
Other types of O-glycan biosynthesis	8	41	0.808269	1	ko00514	Metabolism	Glycan biosynthesis and metabolism	23127(COLGALT2);84620(ST6GAL2);83857(TMTC1);79709(COLGALT1);3955(LFNG);727936(GXYLT2);160335(TMTC2);319089(TTC6)	K11703+K00779+K09667+K05948+K13676
Pyruvate metabolism	11	55	0.808832	1	ko00620	Metabolism	Carbohydrate metabolism	5106(PCK2);31(ACACA);23255(MTCL1);39(ACAT2);10873(ME3);130752(MDH1B);84532(ACSS1);388015(RTL1);5313(PKLR);134526(ACOT12);5105(PCK1)	K01596+K11262+K01895+K00626+K00029+K00025+K12406+K01067
Apoptosis	58	263	0.80902	1	ko04210	Cellular Processes	Cell growth and death	4013(VWA5A);84790(TUBA1C);157638(FAM84B);8795(TNFRSF10B);8722(CTSF);460(ASTN1);1522(CTSZ);5295(PIK3R1);5366(PMAIP1);329(BIRC2);10018(BCL2L11);581(BAX);23037(PDZD2);332(BIRC5);163782(KANK4);1520(CTSS);9131(AIFM1);1514(CTSL);4792(NFKBIA);57685(CACHD1);840(CASP7);27113(BBC3);55211(DPPA4);55367(PIDD1);8794(TNFRSF10C);203197(C9orf91);4217(MAP3K5);114987(WDR31);7277(TUBA4A);57604(KIAA1456);440603(BCL2L…	K10798+K07374+K01368+K04722+K01373+K19901+K08568+K02649+K10131+K16060+K16341+K02159+K02374+K08731+K04727+K01365+K04734+K04397+K10132+K10130+K04426+K04396+K04390+K05692+K03171+K04721+K02310+K01363+K01375+K16943+K04958+K02161+K13773+K04402
Pantothenate and CoA biosynthesis	4	22	0.815033	1	ko00770	Metabolism	Metabolism of cofactors and vitamins	80025(PANK2);5167(ENPP1);8875(VNN2);55350(VNN3)	K09680+K01513+K08069
Retinol metabolism	16	79	0.827117	1	ko00830	Metabolism	Metabolism of cofactors and vitamins	216(ALDH1A1);29785(CYP2S1);10170(DHRS9);23359(FAM189A1);51170(HSD17B11);316(AOX1);56603(CYP26B1);1543(CYP1A1);8630(HSD17B6);1579(CYP4A11);728635(DHRS4L1);127(ADH4);5959(RDH5);126(ADH1C);167127(UGT3A2);1551(CYP3A7)	K07249+K07420+K11149+K07412+K15734+K00157+K12664+K07408+K13369+K17687+K07425+K11147+K13980+K00061+K13951+K00699+K17691
Lysosome	51	235	0.832071	1	ko04142	Cellular Processes	Transport and catabolism	950(SCARB2);55353(LAPTM4B);157638(FAM84B);8722(CTSF);114815(SORCS1);57537(SORCS2);10040(TOM1L1);1522(CTSZ);3074(HEXB);2717(GLA);442213(PTCHD4);23062(GGA2);968(CD68);8905(AP1S2);84466(MEGF10);163782(KANK4);24141(LAMP5);1520(CTSS);6448(SGSH);1514(CTSL);130340(AP1S3);1212(CLTB);55211(DPPA4);203197(C9orf91);114987(WDR31);57604(KIAA1456);23359(FAM189A1);440603(BCL2L15);58493(INIP);8218(CLTCL1);54(ACP5…	K12384+K12387+K01368+K01373+K12388+K12404+K08568+K12373+K01189+K12385+K06501+K12394+K01125+K06528+K01565+K01365+K12395+K04645+K01201+K04646+K14379+K12309+K01363+K01375+K02146+K12397+K08565
Glycolysis / Gluconeogenesis	17	84	0.833673	1	ko00010	Metabolism	Carbohydrate metabolism	5106(PCK2);23255(MTCL1);220(ALDH1A3);230(ALDOC);669(BPGM);84532(ACSS1);387712(ENO4);441531(PGAM4);5313(PKLR);2538(G6PC);127(ADH4);229(ALDOB);128178(EDARADD);8789(FBP2);2203(FBP1);126(ADH1C);5105(PCK1)	K01596+K01895+K00129+K01623+K01837+K01689+K01834+K12406+K01084+K13980+K03841+K13951
Wnt signaling pathway	121	538	0.833961	1	ko04310	Environmental Information Processing	Signal transduction	595(CCND1);7474(WNT5A);6423(SFRP2);22822(PHLDA1);29995(LMCD1);26585(GREM1);157638(FAM84B);8324(FZD7);51523(CXXC5);84898(PLXDC2);8061(FOSL1);5567(PRKACB);27443(CECR2);896(CCND3);55228(PNMAL1);4041(LRP5);8323(FZD6);894(CCND2);94056(SYAP1);10297(APC2);2487(FRZB);2239(GPC4);6907(TBL1X);202(AIM1);80319(CXXC4);55771(PRR11);5880(RAC2);22943(DKK1);80008(TMEM156);163782(KANK4);10849(CD3EAP);8325(FZD8);259…	K04503+K00444+K02176+K01064+K04511+K01645+K02432+K03344+K04502+K04345+K10152+K03068+K02376+K10151+K02085+K02185+K08110+K04508+K07860+K02165+K02375+K16834+K02329+K10162+K02354+K04512+K17332+K04515+K19663+K01397+K00182+K07861+K04492+K04427+K04446+K02842+K19662+K00445+K04497+K03213+K01691+K01384+K03097+K01558+K01357+K19626+K05858+K02222
Apoptosis - fly	14	71	0.845352	1	ko04214	Cellular Processes	Cell growth and death	4013(VWA5A);1956(EGFR);27443(CECR2);10549(PRDX4);2000(ELF4);11221(DUSP10);9131(AIFM1);57685(CACHD1);840(CASP7);4217(MAP3K5);56911(MAP3K7CL);90378(SAMD1);150209(AIFM3);8626(TP63)	K10798+K04361+K04365+K03386+K09428+K20216+K04727+K04397+K04426+K04427+K04431+K10149
Valine, leucine and isoleucine degradation	14	71	0.845352	1	ko00280	Metabolism	Amino acid metabolism	3157(HMGCS1);39(ACAT2);18(ABAT);3028(HSD17B10);138311(FAM69B);316(AOX1);80127(BBOF1);1962(EHHADH);125704(FAM69C);35(ACADS);55268(ECHDC2);79746(ECHDC3);259307(IL4I1);54511(HMGCLL1)	K01641+K00626+K13524+K08683+K18660+K00157+K00140+K07514+K00248+K05607+K07511+K03334+K01640
IL-17 signaling pathway	30	144	0.849904	1	ko04657	Organismal Systems	Immune system	4312(MMP1);3576(CXCL8);2919(CXCL1);6372(CXCL6);8061(FOSL1);6347(CCL2);5743(PTGS2);6374(CXCL5);257397(TAB3);1051(CEBPB);10278(EFS);4792(NFKBIA);3553(IL1B);7188(TRAF5);7128(TNFAIP3);3569(IL6);56911(MAP3K7CL);8717(TRADD);4322(MMP13);225689(MAPK15);23145(SSPO);4314(MMP3);5596(MAPK4);166815(TIGD2);2920(CXCL2);2921(CXCL3);53342(IL17D);4586(MUC5AC);100142659(CTAGE8);27190(IL17B)	K01388+K10030+K05505+K05506+K04502+K14624+K11987+K12793+K10048+K05493+K04734+K04519+K09849+K11859+K05405+K04427+K03171+K07994+K19603+K21125+K01394+K06855+K05164+K05492+K11849+K05490
Cysteine and methionine metabolism	12	62	0.850148	1	ko00270	Metabolism	Amino acid metabolism	6611(SMS);875(CBS);1788(DNMT3A);84680(ACCS);1491(CTH);100131187(TSTD1);1789(DNMT3B);130752(MDH1B);23743(BHMT2);259307(IL4I1);55815(TSNAXIP1);635(BHMT)	K00802+K01697+K17398+K00815+K01758+K01011+K17399+K00025+K00547+K03334+K00544
Sphingolipid signaling pathway	31	149	0.855306	1	ko04071	Environmental Information Processing	Signal transduction	26960(NBEA);2770(GNAI1);4363(ABCC1);5295(PIK3R1);624(BDKRB2);581(BAX);5880(RAC2);134(ADORA1);94059(LENG9);79603(CERS4);5590(PRKCZ);4217(MAP3K5);55809(TRERF1);55304(SPTLC3);5881(RAC3);5337(PLD1);653308(ASAH2B);387597(ILDR2);8717(TRADD);51599(LSR);130367(SGPP2);5521(PPP2R2B);5582(PRKCG);5579(PRKCB);596(BCL2);389119(FAM212A);340485(ACER2);2206(MS4A2);53637(S1PR5);392490(FLJ44635);5330(PLCB2)	K18953+K04630+K05665+K02649+K03916+K02159+K07860+K04265+K19663+K04710+K18952+K04426+K11584+K00654+K07861+K01115+K12349+K11583+K03171+K04717+K04354+K19662+K02161+K01441+K08090+K04295+K05858
Circadian rhythm - fly	1	7	0.855755	1	ko04711	Organismal Systems	Environmental adaptation	3131(HLF)	K09057
Epithelial cell signaling in Helicobacter pylori infection	16	81	0.856032	1	ko05120	Human Diseases	Infectious diseases: Bacterial	1956(EGFR);3576(CXCL8);245973(ATP6V1C2);58494(JAM2);50848(F11R);8992(ATP6V0E1);4067(LYN);4792(NFKBIA);6352(CCL5);5803(PTPRZ1);525(ATP6V1B1);100131187(TSTD1);245972(ATP6V0D2);150084(IGSF5);83538(TTC25);151827(LRRC34)	K04361+K10030+K02148+K06735+K06089+K02153+K05854+K04734+K12499+K08114+K02147+K02146+K06786+K02145+K08727
Hippo signaling pathway	126	564	0.8595	1	ko04390	Environmental Information Processing	Signal transduction	595(CCND1);7474(WNT5A);22822(PHLDA1);4088(SMAD3);157638(FAM84B);374(AREG);7048(TGFBR2);388115(C15orf52);8324(FZD7);84898(PLXDC2);6657(SOX2);27443(CECR2);55379(LRRC59);286204(CRB2);896(CCND3);55228(PNMAL1);8323(FZD6);894(CCND2);94056(SYAP1);10297(APC2);23418(CRB1);202(AIM1);8840(WISP1);654(BMP6);55841(WWC3);55771(PRR11);79817(MOB3B);80008(TMEM156);332(BIRC5);163782(KANK4);10849(CD3EAP);7043(TGFB3)…	K04503+K00444+K01064+K04500+K09782+K04388+K16682+K02432+K16796+K16175+K16681+K10152+K02376+K10151+K02085+K06827+K16620+K16685+K06685+K08731+K13377+K02375+K13578+K02329+K02354+K09850+K04664+K10132+K18952+K16621+K04663+K00182+K06091+K20012+K05692+K04665+K04492+K12075+K06092+K04354+K05691+K02842+K16687+K16622+K06094+K09854+K00445+K20013+K06093+K16819+K01384+K01558+K16821+K05689+K10148+K01357
Melanogenesis	108	487	0.862809	1	ko04916	Organismal Systems	Endocrine system	7474(WNT5A);22822(PHLDA1);157638(FAM84B);7306(TYRP1);8324(FZD7);84898(PLXDC2);5567(PRKACB);27443(CECR2);55228(PNMAL1);2770(GNAI1);8323(FZD6);94056(SYAP1);202(AIM1);55771(PRR11);23245(ASTN2);80008(TMEM156);1906(EDN1);163782(KANK4);10849(CD3EAP);8325(FZD8);107(ADCY1);79924(ADM2);7976(FZD3);100129792(CCDC152);55355(HJURP);8322(FZD4);23051(ZHX3);84267(C9orf64);815(CAMK2A);7855(FZD5);59338(PLEKHA1);94…	K00444+K01064+K00506+K02432+K04345+K02183+K04630+K02376+K04534+K16366+K02375+K08041+K02329+K02354+K04515+K19663+K09455+K08049+K00182+K04198+K04492+K05091+K08045+K09048+K08048+K02842+K19662+K00445+K01827+K08044+K01384+K01558+K05228+K01357+K05858
Mannose type O-glycan biosynthesis	6	34	0.863878	1	ko00515	Metabolism	Glycan biosynthesis and metabolism	10447(FAM3C);146664(MGAT5B);9215(LARGE);27087(B3GAT1);10690(FUT9);135152(B3GAT2)	K09666+K09661+K09668+K00735+K03663+K10157
Glycosaminoglycan degradation	4	24	0.86636	1	ko00531	Metabolism	Glycan biosynthesis and metabolism	3074(HEXB);6448(SGSH);89944(GLB1L2);112937(GLB1L3)	K12373+K01565+K12309
RIG-I-like receptor signaling pathway	16	82	0.86902	1	ko04622	Organismal Systems	Immune system	57633(LRRN1);3576(CXCL8);340061(TMEM173);4792(NFKBIA);9636(ISG15);54674(LRRN3);23586(DDX58);54941(RNF125);56911(MAP3K7CL);8717(TRADD);79671(NLRX1);10446(LRRN2);64135(IFIH1);3665(IRF7);3592(IL12A);3447(IFNA13)	K12655+K10030+K12654+K04734+K12159+K12646+K12170+K04427+K03171+K12653+K12647+K09447+K05406+K05414
Prolactin signaling pathway	19	96	0.870529	1	ko04917	Organismal Systems	Endocrine system	595(CCND1);894(CCND2);5295(PIK3R1);6772(STAT1);8600(TNFSF11);3659(IRF1);9655(SOCS5);399694(SHC4);5618(PRLR);153020(RASGEF1B);3973(LHCGR);8651(SOCS1);140686(WFDC3);221002(RASGEF1A);100142659(CTAGE8);2099(ESR1);7054(TH);5617(PRL);8792(TNFRSF11A)	K04503+K10151+K02649+K11220+K05473+K09444+K04698+K17449+K05081+K03099+K04248+K04694+K17106+K08550+K00501+K05439+K05147
Endometrial cancer	16	83	0.881072	1	ko05213	Human Diseases	Cancers: Specific types	595(CCND1);1026(CDKN1A);1956(EGFR);27443(CECR2);5295(PIK3R1);10297(APC2);78987(CRELD1);1643(DDB2);581(BAX);51176(LEF1);153020(RASGEF1B);1496(CTNNA2);221002(RASGEF1A);999(CDH1);10912(GADD45G);29119(CTNNA3)	K04503+K06625+K04361+K04365+K02649+K02085+K04357+K10140+K02159+K04492+K03099+K05691+K05689+K04402
Histidine metabolism	5	30	0.883437	1	ko00340	Metabolism	Amino acid metabolism	220(ALDH1A3);4129(MAOB);7789(ZXDA);3176(HNMT);26(AOC1)	K00129+K00274+K01712+K00546+K11182
Glycosaminoglycan biosynthesis - keratan sulfate	2	14	0.886405	1	ko00533	Metabolism	Glycan biosynthesis and metabolism	9435(CHST2);10678(B3GNT2)	K04745+K00741
Breast cancer	126	570	0.888675	1	ko05224	Human Diseases	Cancers: Specific types	595(CCND1);7474(WNT5A);1026(CDKN1A);8788(DLK1);182(JAG1);1956(EGFR);22822(PHLDA1);157638(FAM84B);497190(CLEC18B);4854(NOTCH3);8324(FZD7);84898(PLXDC2);27443(CECR2);3730(ANOS1);55228(PNMAL1);4041(LRP5);8323(FZD6);5295(PIK3R1);94056(SYAP1);10297(APC2);78987(CRELD1);202(AIM1);283971(CLEC18C);8600(TNFSF11);1643(DDB2);25992(SNED1);581(BAX);55771(PRR11);84466(MEGF10);80008(TMEM156);348174(CLEC18A);9273…	K04503+K00444+K06625+K06051+K06052+K04361+K01064+K02599+K20995+K02432+K04365+K03068+K02376+K02649+K02085+K04357+K05473+K10140+K02159+K20994+K17449+K04358+K11256+K02375+K06054+K02329+K02354+K00182+K17454+K04492+K03099+K08775+K05091+K02842+K05459+K09091+K00445+K08550+K01384+K20996+K01558+K04402+K01357
Caffeine metabolism	1	8	0.890619	1	ko00232	Metabolism	Biosynthesis of other secondary metabolites	7498(XDH)	K00106
Fc epsilon RI signaling pathway	16	84	0.892224	1	ko04664	Organismal Systems	Immune system	10451(VAV3);5295(PIK3R1);5880(RAC2);4067(LYN);5608(MAP2K6);3635(INPP5D);5606(MAP2K3);5881(RAC3);90378(SAMD1);153020(RASGEF1B);6850(SYK);221002(RASGEF1A);8605(PLA2G4C);342346(C16orf96);2206(MS4A2);240(ALOX5)	K05730+K02649+K07860+K05854+K04433+K03084+K04432+K07861+K04431+K03099+K05855+K16342+K08090+K00461
Peroxisome	22	112	0.893028	1	ko04146	Cellular Processes	Transport and catabolism	2182(ACSL4);57326(PBXIP1);2180(ACSL1);51268(PIPOX);5192(PEX10);94059(LENG9);2053(EPHX2);254295(PHYHD1);54677(CROT);23600(AMACR);253152(EPHX4);153020(RASGEF1B);79777(ACBD4);7498(XDH);51555(PEX5L);1962(EHHADH);23305(ACSL6);221002(RASGEF1A);25961(NUDT13);51703(ACSL5);54511(HMGCLL1);728635(DHRS4L1)	K01897+K13273+K00306+K13346+K12663+K08726+K00477+K05940+K01796+K03781+K13239+K00106+K13342+K07514+K03426+K01640+K11147
VEGF signaling pathway	14	75	0.897057	1	ko04370	Environmental Information Processing	Signal transduction	3791(KDR);5743(PTGS2);5295(PIK3R1);5880(RAC2);4773(NFATC2);94059(LENG9);5881(RAC3);5157(PDGFRL);9758(FRMPD4);9404(LPXN);5582(PRKCG);5579(PRKCB);8605(PLA2G4C);22844(FRMPD1)	K05098+K11987+K02649+K07860+K17332+K19663+K07861+K05725+K05760+K19662+K16342
Fanconi anemia pathway	14	75	0.897057	1	ko03460	Genetic Information Processing	Replication and repair	55379(LRRC59);89927(C16orf45);25764(HYPK);3280(HES1);2187(FANCB);728621(CCDC30);2177(FANCD2);29089(UBE2T);675(BRCA2);5888(RAD51);340533(KIAA2022);641(BLM);378708(APITD1);100526739(APITD1-CORT)	K10882+K10890+K10858+K06054+K10889+K10891+K13960+K08775+K04482+K02350+K10901+K11511
Arginine biosynthesis	6	36	0.898172	1	ko00220	Metabolism	Amino acid metabolism	445(ASS1);84706(GPT2);384(ARG2);1373(CPS1);162417(NAGS);2747(GLUD2)	K01940+K00814+K01476+K01948+K11067+K00261
Terpenoid backbone biosynthesis	5	32	0.915242	1	ko00900	Metabolism	Metabolism of terpenoids and polyketides	3157(HMGCS1);3156(HMGCR);57326(PBXIP1);39(ACAT2);284618(RUSC1-AS1)	K01641+K00021+K13273+K00626+K00787
Pathogenic Escherichia coli infection	15	82	0.918844	1	ko05130	Human Diseases	Infectious diseases: Bacterial	347733(TUBB2B);84790(TUBA1C);10383(TUBB4B);7099(TLR4);2086(ERV3-1);7277(TUBA4A);401565(FAM166A);345651(ACTBL2);10382(TUBB4A);3059(HCLS1);999(CDH1);56961(SHD);7454(WAS);151827(LRRC34);7100(TLR5)	K07375+K07374+K10160+K10168+K05692+K06106+K05689+K19862+K06619+K05747
Renal cell carcinoma	16	87	0.920695	1	ko05211	Human Diseases	Cancers: Specific types	1026(CDKN1A);5063(PAK3);7030(TFE3);27443(CECR2);5295(PIK3R1);7043(TGFB3);5155(PDGFB);9915(ARNT2);3082(HGF);7039(TGFA);4485(MST1);153020(RASGEF1B);57144(PAK7);221002(RASGEF1A);106821730(BUB1B-PAK6);11223(MST1L)	K06625+K05733+K09105+K04365+K02649+K13377+K17386+K15589+K05460+K08774+K03099+K05736+K05735
Necroptosis	47	230	0.92229	1	ko04217	Cellular Processes	Cell growth and death	4013(VWA5A);8795(TNFRSF10B);9760(TOX);84969(TOX2);834(CASP1);6772(STAT1);6778(STAT6);329(BIRC2);581(BAX);5638(PRRG1);9131(AIFM1);7099(TLR4);55506(H2AFY2);57685(CACHD1);9319(TRIP13);815(CAMK2A);8794(TNFRSF10C);3459(IFNGR1);3553(IL1B);7188(TRAF5);55766(H2AFJ);114769(CARD16);100996485(C5orf66);7128(TNFAIP3);355(FAS);8717(TRADD);3552(IL1A);8743(TNFSF10);133015(PACRGL);23508(TTC9);197259(MLKL);330(BIR…	K10798+K04722+K10802+K01370+K11220+K11225+K16060+K02159+K00522+K04727+K10160+K11251+K12196+K04515+K05132+K04519+K09849+K11859+K04390+K03171+K04383+K04721+K15053+K05864+K08849+K00688+K12799+K11222+K00460+K16342+K12967+K02161+K08847+K12193+K00261+K21421+K05414
MAPK signaling pathway - fly	31	158	0.926725	1	ko04013	Environmental Information Processing	Signal transduction	1956(EGFR);6909(TBX2);5629(PROX1);27443(CECR2);6907(TBL1X);11221(DUSP10);658(BMPR1B);4293(MAP3K9);5606(MAP2K3);22866(CNKSR2);4217(MAP3K5);57664(PLEKHA4);7101(NR2E1);56911(MAP3K7CL);154043(CNKSR3);90378(SAMD1);116966(WDR17);153020(RASGEF1B);8537(BCAS1);221002(RASGEF1A);284186(TMEM105);124976(SPNS2);84684(INSM2);53905(DUOX1);79816(TLE6);6098(ROS1);2444(FRK);80129(CCDC170);26103(LRIT1);283455(KSR2);…	K04361+K10176+K20211+K04365+K04508+K20216+K13578+K04417+K04432+K17536+K04426+K08545+K04427+K04431+K03099+K06689+K20225+K20210+K13411+K04497+K05088+K08892+K20230+K18529
Ubiquinone and other terpenoid-quinone biosynthesis	2	16	0.927068	1	ko00130	Metabolism	Metabolism of cofactors and vitamins	84680(ACCS);84842(HPDL)	K00815+K00457
Circadian rhythm	5	33	0.928069	1	ko04710	Organismal Systems	Environmental adaptation	4862(NPAS2);6096(RORB);79365(BHLHE41);5563(PRKAA2);8863(PER3)	K09026+K08533+K03730+K07198+K21945
Salmonella infection	22	117	0.932104	1	ko05132	Human Diseases	Infectious diseases: Bacterial	3576(CXCL8);2919(CXCL1);460(ASTN1);834(CASP1);7099(TLR4);3459(IFNGR1);3553(IL1B);2086(ERV3-1);114769(CARD16);3569(IL6);89953(KLC4);345651(ACTBL2);3552(IL1A);1780(DYNC1I1);2920(CXCL2);29108(PYCARD);671(BPI);2921(CXCL3);3929(LBP);414062(CCL3L3);7454(WAS);7100(TLR5)	K10030+K05505+K10414+K01370+K10160+K05132+K04519+K10168+K05405+K10407+K05692+K04383+K10415+K12799+K05399+K05408+K05747
Pentose and glucuronate interconversions	6	39	0.935622	1	ko00040	Metabolism	Carbohydrate metabolism	231(AKR1B1);152831(KLB);57016(AKR1B10);9942(XYLB);9365(KL);167127(UGT3A2)	K00011+K14756+K00854+K00699
Citrate cycle (TCA cycle)	6	39	0.935622	1	ko00020	Metabolism	Carbohydrate metabolism	48(ACO1);5106(PCK2);3419(IDH3A);130752(MDH1B);55753(OGDHL);5105(PCK1)	K01681+K01596+K00030+K00025+K00164
Lysine degradation	19	104	0.939846	1	ko00310	Metabolism	Amino acid metabolism	23127(COLGALT2);79709(COLGALT1);39(ACAT2);123688(HYKK);51268(PIPOX);55632(G2E3);51166(AADAT);100506127(LOC100506127);56981(PRDM11);6839(SUV39H1);84787(KMT5C);107303344(SETDB2-PHF11);1962(EHHADH);79746(ECHDC3);574(BAGE);55063(ZCWPW1);55753(OGDHL);143941(TTC36);63978(PRDM14)	K11703+K00626+K18201+K00306+K18494+K00825+K11433+K20796+K11419+K11429+K07514+K07511+K09188+K11424+K00164+K09186
Longevity regulating pathway - worm	18	100	0.944638	1	ko04212	Organismal Systems	Aging	6319(SCD);4013(VWA5A);4502(MT2A);3667(IRS1);100287171(WASH1);79966(SCD5);23710(GABARAPL1);4493(MT1E);5608(MAP2K6);57685(CACHD1);440498(HSBP1L1);6304(SATB1);153020(RASGEF1B);221002(RASGEF1A);256536(TCERG1L);4495(MT1G);4489(MT1A);1573(CYP2J2)	K00507+K10798+K14739+K16172+K18461+K08341+K04433+K19765+K19774+K03781+K12824+K07418
Primary immunodeficiency	6	40	0.945058	1	ko05340	Human Diseases	Immune diseases	84166(NLRC5);6891(TAP2);100(ADA);6890(TAP1);84876(ORAI1);959(CD40LG)	K08060+K05654+K01488+K05653+K16056+K03161
Porphyrin and chlorophyll metabolism	9	57	0.954602	1	ko00860	Metabolism	Metabolism of cofactors and vitamins	9843(HEPH);408050(NOMO3);4071(TM4SF1);3052(HCCS);326625(MMAB);1371(CPOX);3145(HMBS);3162(HMOX1);167127(UGT3A2)	K14735+K01599+K13624+K01764+K00798+K00228+K01749+K00510+K00699
DNA replication	8	52	0.955894	1	ko03030	Genetic Information Processing	Replication and repair	11178(LZTS1);22902(RUFY3);4174(MCM5);5558(PRIM2);5422(POLA1);84947(SERAC1);5983(RFC3);120406(NXPE2)	K10742+K02209+K02685+K02320+K10756+K02324
Signaling pathways regulating pluripotency of stem cells	114	539	0.957915	1	ko04550	Cellular Processes	Cellular community - eukaryotes	7474(WNT5A);5080(PAX6);3572(IL6ST);6926(TBX3);22822(PHLDA1);4088(SMAD3);157638(FAM84B);8324(FZD7);3977(LIFR);84898(PLXDC2);3624(INHBA);6657(SOX2);27443(CECR2);55228(PNMAL1);9244(CRLF1);8323(FZD6);5295(PIK3R1);94056(SYAP1);10297(APC2);202(AIM1);55771(PRR11);80008(TMEM156);7547(ZIC3);163782(KANK4);10849(CD3EAP);8325(FZD8);1427(CRYGS);658(BMPR1B);5013(OTX1);79924(ADM2);7976(FZD3);100129792(CCDC152);…	K00444+K08031+K05060+K10177+K01064+K04500+K02432+K05058+K04667+K16796+K02376+K02649+K02085+K18487+K02375+K13596+K13578+K09326+K02329+K02354+K11460+K00182+K17695+K08026+K05093+K10164+K02842+K05459+K00445+K13568+K01384+K01558+K09354+K09367+K01357+K09370+K18498
Systemic lupus erythematosus	29	156	0.961098	1	ko05322	Human Diseases	Immune diseases	716(C1S);718(C3);715(C1R);3020(H3F3A);55506(H2AFY2);55766(H2AFJ);3122(HLA-DRA);100996485(C5orf66);2903(GRIN2A);3123(HLA-DRB1);730(C7);3127(HLA-DRB5);286436(H2BFM);3113(HLA-DPA1);727(C5);959(CD40LG);3586(IL10);3119(HLA-DQB1);401190(RGS7BP);3109(HLA-DMB);440689(HIST2H2BF);2904(GRIN2B);8345(HIST1H2BH);8363(HIST1H4J);3108(HLA-DMA);3117(HLA-DQA1);2212(FCGR2A);940(CD28);8330(HIST1H2AK)	K01331+K03990+K01330+K11253+K11254+K11251+K06752+K05209+K03996+K11252+K03994+K03161+K05443+K03995+K05210+K06472+K06470
Natural killer cell mediated cytotoxicity	26	142	0.961911	1	ko04650	Organismal Systems	Immune system	10451(VAV3);3383(ICAM1);8795(TNFRSF10B);27443(CECR2);5295(PIK3R1);5880(RAC2);399694(SHC4);80328(ULBP2);4773(NFATC2);8794(TNFRSF10C);94059(LENG9);3459(IFNGR1);5881(RAC3);355(FAS);8743(TNFSF10);153020(RASGEF1B);4772(NFATC1);5582(PRKCG);6850(SYK);5579(PRKCB);221002(RASGEF1A);92340(PRR29);353091(RAET1G);342346(C16orf96);3384(ICAM2);3447(IFNA13)	K05730+K06490+K04722+K04365+K02649+K07860+K17449+K07986+K07987+K17332+K19663+K05132+K07861+K04390+K04721+K03099+K04446+K05855+K19662+K06523+K05414
Vasopressin-regulated water reabsorption	8	53	0.961996	1	ko04962	Organismal Systems	Excretory system	460(ASTN1);5567(PRKACB);115(ADCY9);57475(PLEKHH1);361(AQP4);1780(DYNC1I1);148327(CREB3L4);398(ARHGDIG)	K10414+K04345+K08049+K10417+K09866+K10415+K09048+K12462
Herpes simplex infection	48	245	0.963068	1	ko05168	Human Diseases	Infectious diseases: Viral	3106(HLA-B);3107(HLA-C);3105(HLA-A);718(C3);3133(HLA-E);6347(CCL2);6772(STAT1);6891(TAP2);3134(HLA-F);6890(TAP1);4792(NFKBIA);6352(CCL5);3459(IFNGR1);93349(SP140L);3553(IL1B);7188(TRAF5);972(CD74);983(CDK1);3122(HLA-DRA);23586(DDX58);3569(IL6);29990(PILRB);3135(HLA-G);355(FAS);3123(HLA-DRB1);56911(MAP3K7CL);3431(SP110);8863(PER3);11262(SP140);6877(TAF5);3127(HLA-DRB5);64135(IFIH1);3113(HLA-DPA1);…	K06751+K03990+K14624+K11220+K05654+K05653+K04734+K12499+K05132+K15413+K04519+K09849+K06505+K02087+K06752+K12646+K05405+K15411+K04390+K04427+K21945+K03130+K12647+K14216+K03994+K09447+K03006+K03097+K05477+K05406+K05414
Chronic myeloid leukemia	20	114	0.965107	1	ko05220	Human Diseases	Cancers: Specific types	595(CCND1);1026(CDKN1A);7048(TGFBR2);27443(CECR2);4193(MDM2);5295(PIK3R1);1643(DDB2);581(BAX);1029(CDKN2A);399694(SHC4);7043(TGFB3);4792(NFKBIA);63976(PRDM16);1869(E2F1);153020(RASGEF1B);23624(CBLC);57125(PLXDC1);221002(RASGEF1A);56961(SHD);10912(GADD45G)	K04503+K06625+K04388+K04365+K06643+K02649+K10140+K02159+K06621+K17449+K13377+K04734+K04462+K17454+K03099+K04707+K06619+K04402
Basal cell carcinoma	89	432	0.966373	1	ko05217	Human Diseases	Cancers: Specific types	7474(WNT5A);1026(CDKN1A);22822(PHLDA1);157638(FAM84B);8324(FZD7);84898(PLXDC2);27443(CECR2);55228(PNMAL1);442213(PTCHD4);8323(FZD6);94056(SYAP1);64399(HHIP);10297(APC2);202(AIM1);1643(DDB2);581(BAX);55771(PRR11);2737(GLI3);80008(TMEM156);163782(KANK4);10849(CD3EAP);8325(FZD8);79924(ADM2);7976(FZD3);100129792(CCDC152);55355(HJURP);8322(FZD4);23051(ZHX3);84267(C9orf64);7855(FZD5);59338(PLEKHA1);203…	K00444+K06625+K01064+K02432+K11101+K02376+K06231+K02085+K10140+K02159+K06230+K02375+K02329+K02354+K00182+K04492+K02842+K16797+K00445+K01384+K01558+K04402+K01357
Toll and Imd signaling pathway	16	95	0.967621	1	ko04624	Organismal Systems	Immune system	25891(PAMR1);288(ANK3);287(ANK2);329(BIRC2);4792(NFKBIA);5606(MAP2K3);286(ANK1);56911(MAP3K7CL);90378(SAMD1);330(BIRC3);8537(BCAS1);284186(TMEM105);53905(DUOX1);80129(CCDC170);83715(ESPN);347454(SOWAHD)	K20674+K10380+K16060+K04734+K04432+K04427+K04431+K06689+K13411
Hepatitis C	29	158	0.967702	1	ko05160	Human Diseases	Infectious diseases: Viral	1026(CDKN1A);1956(EGFR);3576(CXCL8);5010(CLDN11);9076(CLDN1);27443(CECR2);5295(PIK3R1);9075(CLDN2);6772(STAT1);78987(CRELD1);9074(CLDN6);3659(IRF1);4792(NFKBIA);23586(DDX58);1364(CLDN4);8717(TRADD);5521(PPP2R2B);153020(RASGEF1B);4940(OAS3);10686(CLDN16);221002(RASGEF1A);3665(IRF7);53842(CLDN22);9071(CLDN10);149461(CLDN19);1366(CLDN7);137075(CLDN23);4938(OAS1);3447(IFNA13)	K06625+K04361+K10030+K06087+K04365+K02649+K11220+K04357+K09444+K04734+K12646+K03171+K04354+K03099+K14216+K09447+K05414
Non-homologous end-joining	2	20	0.97086	1	ko03450	Genetic Information Processing	Replication and repair	7518(XRCC4);388336(SHISA6)	K10886+K10884
Hepatitis B	31	169	0.971934	1	ko05161	Human Diseases	Infectious diseases: Viral	595(CCND1);1026(CDKN1A);3576(CXCL8);401944(LDLRAD2);5295(PIK3R1);6772(STAT1);6778(STAT6);1643(DDB2);581(BAX);332(BIRC5);7043(TGFB3);7099(TLR4);4792(NFKBIA);4773(NFATC2);94059(LENG9);8900(CCNA1);23586(DDX58);3569(IL6);1869(E2F1);355(FAS);133584(EGFLAM);161357(MDGA2);4772(NFATC1);148327(CREB3L4);64135(IFIH1);5582(PRKCG);5579(PRKCB);6775(STAT4);3665(IRF7);596(BCL2);3447(IFNA13)	K04503+K06625+K10030+K06255+K02649+K11220+K11225+K10140+K02159+K08731+K13377+K10160+K04734+K17332+K19663+K06627+K12646+K05405+K17454+K04390+K04446+K09048+K12647+K19662+K11222+K09447+K02161+K05414
T cell receptor signaling pathway	23	131	0.973024	1	ko04660	Organismal Systems	Immune system	5063(PAK3);10451(VAV3);5295(PIK3R1);10125(RASGRP1);4792(NFKBIA);84433(CARD11);4773(NFATC2);101927322(LOC101927322);56911(MAP3K7CL);90378(SAMD1);153020(RASGEF1B);23624(CBLC);4772(NFATC1);57125(PLXDC1);959(CD40LG);3586(IL10);57144(PAK7);221002(RASGEF1A);441151(TMEM151B);106821730(BUB1B-PAK6);5588(PRKCQ);56961(SHD);940(CD28)	K05733+K05730+K02649+K04350+K04734+K07367+K17332+K07369+K04427+K04431+K03099+K04707+K04446+K03161+K05443+K05736+K05872+K05735+K18052+K19862+K06470
Gastric cancer	118	567	0.975498	1	ko05226	Human Diseases	Cancers: Specific types	595(CCND1);7474(WNT5A);1026(CDKN1A);1956(EGFR);22822(PHLDA1);4088(SMAD3);157638(FAM84B);7048(TGFBR2);8324(FZD7);84898(PLXDC2);27443(CECR2);55228(PNMAL1);4041(LRP5);8323(FZD6);5295(PIK3R1);94056(SYAP1);10297(APC2);78987(CRELD1);202(AIM1);1643(DDB2);581(BAX);55771(PRR11);80008(TMEM156);163782(KANK4);399694(SHC4);2256(FGF11);10849(CD3EAP);7043(TGFB3);8325(FZD8);79924(ADM2);80164(PRR36);7976(FZD3);22…	K04503+K00444+K06625+K04361+K01064+K04500+K04388+K02432+K04365+K03068+K02376+K02649+K02085+K04357+K10140+K02159+K17449+K04358+K13377+K02375+K10955+K02329+K02354+K05460+K00182+K17454+K04492+K03099+K05093+K05691+K08526+K02842+K00445+K02161+K22234+K01384+K01558+K05689+K04402+K01357
Base excision repair	8	56	0.976001	1	ko03410	Genetic Information Processing	Replication and repair	4013(VWA5A);9760(TOX);84969(TOX2);57685(CACHD1);55247(NEIL3);79661(NEIL1);339541(C1orf228);120406(NXPE2)	K10798+K10802+K10569+K10567+K03575+K02324
Transcriptional misregulation in cancer	95	465	0.976587	1	ko05202	Human Diseases	Cancers: Overview	3488(IGFBP5);5328(PLAU);10417(SPON2);1026(CDKN1A);3576(CXCL8);4094(MAF);3487(IGFBP4);5327(PLAT);7048(TGFBR2);388115(C15orf52);84898(PLXDC2);7030(TFE3);3020(H3F3A);4193(MDM2);8861(LDB1);84918(LRP11);23612(PHLDA3);894(CCND2);2892(GRIA3);64332(NFKBIZ);202(AIM1);83999(KREMEN1);1643(DDB2);6495(SIX1);2115(ETV1);581(BAX);7404(UTY);493860(CCDC73);2078(ERG);79924(ADM2);1051(CEBPB);860(RUNX2);84267(C9orf64…	K10138+K01348+K06532+K06625+K10030+K09035+K01343+K04388+K11447+K09105+K11253+K06643+K15617+K15619+K10151+K05199+K14242+K10140+K15614+K09431+K02159+K09234+K09435+K10048+K09278+K15589+K09633+K08559+K13209+K09455+K07201+K02583+K05405+K06571+K05725+K09109+K09293+K08024+K00069+K05096+K01394+K15626+K04359+K06622+K08526+K05069+K05459+K10500+K15612+K11424+K09383+K01558+K21951+K04402+K09186+K22046+K17443
Central carbon metabolism in cancer	10	68	0.980231	1	ko05230	Human Diseases	Cancers: Overview	8140(SLC7A5);1956(EGFR);9123(SLC16A3);5295(PIK3R1);57103(TIGAR);4916(NTRK3);2263(FGFR2);3815(KIT);441531(PGAM4);5979(RET)	K13780+K04361+K08180+K02649+K14634+K05101+K05093+K05091+K01834+K05126
Toll-like receptor signaling pathway	22	129	0.980267	1	ko04620	Organismal Systems	Immune system	6696(SPP1);3576(CXCL8);5295(PIK3R1);6772(STAT1);5608(MAP2K6);7099(TLR4);4792(NFKBIA);6352(CCL5);5606(MAP2K3);3553(IL1B);2086(ERV3-1);3569(IL6);56911(MAP3K7CL);90378(SAMD1);671(BPI);3665(IRF7);51284(TLR7);3929(LBP);414062(CCL3L3);3592(IL12A);3447(IFNA13);7100(TLR5)	K06250+K10030+K02649+K11220+K04433+K10160+K04734+K12499+K04432+K04519+K10168+K05405+K04427+K04431+K05399+K09447+K05404+K05408+K05406+K05414
HTLV-I infection	137	656	0.980806	1	ko05166	Human Diseases	Infectious diseases: Viral	595(CCND1);3106(HLA-B);7474(WNT5A);1026(CDKN1A);3107(HLA-C);3105(HLA-A);22822(PHLDA1);3554(IL1R1);4088(SMAD3);157638(FAM84B);3383(ICAM1);7048(TGFBR2);8324(FZD7);84898(PLXDC2);8061(FOSL1);3133(HLA-E);5567(PRKACB);27443(CECR2);896(CCND3);7412(VCAM1);4488(MSX2);55228(PNMAL1);8323(FZD6);894(CCND2);5295(PIK3R1);94056(SYAP1);10297(APC2);991(CDC20);202(AIM1);2114(ETS2);94241(TP53INP1);581(BAX);55771(PRR…	K04503+K06751+K00444+K06625+K01064+K04386+K04500+K06490+K04388+K02432+K04502+K04345+K10152+K06527+K09341+K02376+K10151+K02649+K02085+K03363+K21932+K15310+K02159+K06621+K06637+K00787+K02537+K13377+K02375+K08041+K02329+K17386+K02354+K04734+K17332+K21770+K21769+K08049+K06752+K00182+K06635+K05405+K09253+K17454+K05074+K04446+K09420+K08045+K04359+K06622+K08048+K02842+K03351+K05069+K00445+K08044+K01384+…
Mismatch repair	4	35	0.982306	1	ko03430	Genetic Information Processing	Replication and repair	25764(HYPK);728621(CCDC30);5983(RFC3);9156(EXO1)	K10858+K10756+K10746
Ascorbate and aldarate metabolism	4	36	0.985495	1	ko00053	Metabolism	Carbohydrate metabolism	150209(AIFM3);55586(MIOX);9104(RGN);167127(UGT3A2)	K08232+K00469+K01053+K00699
Hedgehog signaling pathway - fly	4	36	0.985495	1	ko04341	Environmental Information Processing	Signal transduction	64750(SMURF2);5567(PRKACB);2869(GRK5);2019(EN1)	K04678+K04345+K08291+K09319
Drug metabolism - other enzymes	8	60	0.987355	1	ko00983	Metabolism	Xenobiotics biodegradation and metabolism	3614(IMPDH1);7083(TK1);3251(HPRT1);1890(TYMP);7498(XDH);1066(CES1);978(CDA);167127(UGT3A2)	K00088+K00857+K00760+K00758+K00106+K01044+K01489+K00699
Autophagy - other	5	43	0.987915	1	ko04136	Cellular Processes	Transport and catabolism	23710(GABARAPL1);10533(ATG7);124817(CNTD1);115201(ATG4A);285973(ATG9B)	K08341+K08337+K08334+K08342+K17907
Pyrimidine metabolism	25	149	0.98891	1	ko00240	Metabolism	Nucleotide metabolism	4907(NT5E);50484(RRM2B);6241(RRM2);6240(RRM1);7083(TK1);1503(CTPS1);957(ENTPD5);5558(PRIM2);4832(NME3);956(ENTPD3);1890(TYMP);5167(ENPP1);5422(POLA1);133015(PACRGL);494514(TYMSOS);221264(AK9);56953(NT5M);79740(ZBBX);79190(IRX6);135138(PACRG);129607(CMPK2);100506564(THEGL);221424(LRRC73);978(CDA);120406(NXPE2)	K19970+K10808+K10807+K00857+K01937+K01511+K02685+K00940+K01510+K00758+K01513+K02320+K03018+K00560+K18533+K01081+K03006+K13809+K03027+K01489+K02324
Epstein-Barr virus infection	48	260	0.989062	1	ko05169	Human Diseases	Infectious diseases: Viral	7431(VIM);960(CD44);3106(HLA-B);1026(CDKN1A);3107(HLA-C);3105(HLA-A);3383(ICAM1);3133(HLA-E);4734(NEDD4);5567(PRKACB);4193(MDM2);5295(PIK3R1);3134(HLA-F);4067(LYN);5608(MAP2K6);339123(JMJD8);4792(NFKBIA);5606(MAP2K3);3306(HSPA2);7188(TRAF5);983(CDK1);8900(CCNA1);956(ENTPD3);7128(TNFAIP3);23586(DDX58);5971(RELB);3135(HLA-G);56911(MAP3K7CL);90378(SAMD1);8717(TRADD);6693(SPN);133015(PACRGL);400566(C…	K07606+K06256+K06751+K06625+K06490+K10591+K04345+K06643+K02649+K05854+K04433+K03283+K04734+K04432+K09849+K02087+K06627+K01510+K11859+K12646+K09253+K04427+K04431+K03171+K06477+K03018+K06053+K05855+K05443+K01242+K03006+K05872+K02161+K04012+K03097+K03027+K09543
Homologous recombination	7	56	0.990438	1	ko03440	Genetic Information Processing	Replication and repair	55379(LRRC59);84142(FAM175A);100861412(FSBP);675(BRCA2);5888(RAD51);641(BLM);151651(EFHB)	K10882+K20774+K10877+K08775+K04482+K10901+K10869
D-Glutamine and D-glutamate metabolism	1	17	0.99094	1	ko00471	Metabolism	Metabolism of other amino acids	2747(GLUD2)	K00261
Hepatocellular carcinoma	114	568	0.991939	1	ko05225	Human Diseases	Cancers: Specific types	595(CCND1);3481(IGF2);7474(WNT5A);1026(CDKN1A);7296(TXNRD1);1956(EGFR);22822(PHLDA1);4088(SMAD3);157638(FAM84B);7048(TGFBR2);8324(FZD7);84898(PLXDC2);27443(CECR2);55228(PNMAL1);4257(MGST1);4041(LRP5);8323(FZD6);5295(PIK3R1);94056(SYAP1);10297(APC2);202(AIM1);1643(DDB2);581(BAX);55771(PRR11);1029(CDKN2A);80008(TMEM156);163782(KANK4);399694(SHC4);10849(CD3EAP);7043(TGFB3);8325(FZD8);79924(ADM2);797…	K04503+K13769+K00444+K06625+K22182+K04361+K01064+K04500+K04388+K02432+K04365+K00799+K03068+K02376+K02649+K02085+K10140+K02159+K06621+K17449+K13377+K02375+K02329+K02354+K19663+K05460+K00182+K08774+K17454+K05692+K04492+K00510+K03099+K22198+K02842+K19662+K00445+K22197+K01384+K01558+K04402+K01357
Viral carcinogenesis	51	278	0.992157	1	ko05203	Human Diseases	Cancers: Overview	595(CCND1);3106(HLA-B);1026(CDKN1A);3107(HLA-C);3105(HLA-A);3572(IL6ST);718(C3);3133(HLA-E);5567(PRKACB);55379(LRRC59);896(CCND3);3020(H3F3A);9244(CRLF1);4193(MDM2);894(CCND2);5295(PIK3R1);991(CDC20);5366(PMAIP1);581(BAX);1029(CDKN2A);3134(HLA-F);4067(LYN);4792(NFKBIA);123355(LRRC28);79912(PYROXD1);93349(SP140L);7188(TRAF5);983(CDK1);8900(CCNA1);112885(PHF21B);9734(HDAC9);3135(HLA-G);9404(LPXN);3…	K04503+K06751+K06625+K05060+K03990+K04345+K16175+K10152+K11254+K06643+K10151+K02649+K03363+K10131+K02159+K06621+K05854+K04734+K16174+K15413+K09849+K02087+K06627+K11643+K11409+K05760+K03171+K09048+K11252+K06053+K02146+K05855+K09447+K05768+K04178+K04180
Protein export	2	26	0.993032	1	ko03060	Genetic Information Processing	Folding, sorting and degradation	83943(IMMP2L);196294(IMMP1L)	K09648+K09647
mTOR signaling pathway	106	540	0.995349	1	ko04150	Environmental Information Processing	Signal transduction	7474(WNT5A);8140(SLC7A5);245973(ATP6V1C2);22822(PHLDA1);54541(DDIT4);157638(FAM84B);8324(FZD7);6197(RPS6KA3);3667(IRS1);84898(PLXDC2);6196(RPS6KA2);6446(SGK1);6520(SLC3A2);27443(CECR2);55228(PNMAL1);4041(LRP5);8323(FZD6);5295(PIK3R1);2887(GRB10);94056(SYAP1);202(AIM1);51719(CAB39);55771(PRR11);80008(TMEM156);163782(KANK4);339123(JMJD8);10849(CD3EAP);8325(FZD8);83667(SESN2);79924(ADM2);7976(FZD3);…	K00444+K13780+K02148+K01064+K08270+K02432+K04373+K16172+K13302+K06519+K04365+K03068+K02376+K02649+K20064+K08272+K20408+K02375+K20394+K02329+K08267+K02354+K19663+K00182+K15705+K03259+K07198+K02147+K03099+K10421+K16186+K02842+K19662+K05459+K00445+K02145+K01384+K01558+K01357+K20396
Vibrio cholerae infection	9	72	0.9956	1	ko05110	Human Diseases	Infectious diseases: Bacterial	245973(ATP6V1C2);5567(PRKACB);8992(ATP6V0E1);115(ADCY9);345651(ACTBL2);525(ATP6V1B1);245972(ATP6V0D2);1080(CFTR);83538(TTC25)	K02148+K04345+K02153+K08049+K05692+K02147+K02146+K05031+K02145
Mitophagy - animal	82	441	0.998112	1	ko04137	Cellular Processes	Transport and catabolism	22822(PHLDA1);57608(KIAA1462);388115(C15orf52);7164(TPD52L1);7030(TFE3);27443(CECR2);23786(BCL2L13);23710(GABARAPL1);94056(SYAP1);23313(KIAA0930);55824(PAG1);25764(HYPK);55771(PRR11);10849(CD3EAP);124817(CNTD1);100129792(CCDC152);23051(ZHX3);79801(SHCBP1);29799(YPEL1);54863(TOR4A);387914(SHISA2);4286(MITF);338773(TMEM119);27346(TMEM97);729438(GATSL2);728621(CCDC30);57604(KIAA1456);10687(PNMA2);10…	K17985+K09105+K15485+K08341+K08334+K09455+K17454+K04556+K21361+K17907+K11839+K03097
RNA polymerase	6	59	0.998191	1	ko03020	Genetic Information Processing	Transcription	133015(PACRGL);79740(ZBBX);79190(IRX6);135138(PACRG);100506564(THEGL);221424(LRRC73)	K03018+K03006+K03027
Glycosylphosphatidylinositol (GPI)-anchor biosynthesis	2	33	0.998757	1	ko00563	Metabolism	Glycan biosynthesis and metabolism	80055(PGAP1);2822(GPLD1)	K05294+K01127
N-Glycan biosynthesis	7	68	0.998937	1	ko00510	Metabolism	Glycan biosynthesis and metabolism	84620(ST6GAL2);23732(FRRS1L);146664(MGAT5B);57643(ZSWIM5);11320(MGAT4A);55199(FAM86C1);25834(MGAT4C)	K00779+K03843+K09661+K01231+K00738+K03842+K13748
Autophagy - animal	99	531	0.999178	1	ko04140	Cellular Processes	Transport and catabolism	22822(PHLDA1);57608(KIAA1462);54541(DDIT4);388115(C15orf52);3667(IRS1);7164(TPD52L1);9760(TOX);5567(PRKACB);27443(CECR2);8660(IRS2);1612(DAPK1);84969(TOX2);5295(PIK3R1);23710(GABARAPL1);94056(SYAP1);23313(KIAA0930);10533(ATG7);55824(PAG1);25764(HYPK);55771(PRR11);24141(LAMP5);10849(CD3EAP);1514(CTSL);124817(CNTD1);100129792(CCDC152);23051(ZHX3);79801(SHCBP1);29799(YPEL1);54863(TOR4A);115201(ATG4A…	K17985+K08270+K16172+K10802+K04345+K07187+K08803+K02649+K08341+K08337+K06528+K01365+K08334+K08342+K17603+K06068+K04427+K07198+K16186+K01363+K04958+K19330+K02161+K18052+K17907+K21245+K08512
Alzheimer's disease	32	210	0.999462	1	ko05010	Human Diseases	Neurodegenerative diseases	4311(MME);348(APOE);6263(RYR3);55228(PNMAL1);10447(FAM3C);54539(NDUFB11);6623(SNCG);25825(BACE2);840(CASP7);3553(IL1B);3028(HSD17B10);125965(COX6B2);776(CACNA1D);2903(GRIN2A);355(FAS);489(ATP2A3);775(CACNA1C);29944(PNMA3);84968(PNMA6A);91860(CALML4);3708(ITPR1);4137(MAPT);57469(PNMAL2);151651(EFHB);2904(GRIN2B);778(CACNA1F);2905(GRIN2C);83698(CALN1);84701(COX4I2);56344(CABP5);9478(CABP1);5330(PLC…	K01389+K04524+K04963+K02183+K07747+K11351+K04528+K04397+K04519+K08683+K02267+K04851+K05209+K04390+K05853+K04850+K04958+K04380+K05210+K04853+K05211+K02263+K05858
SNARE interactions in vesicular transport	2	37	0.999544	1	ko04130	Genetic Information Processing	Folding, sorting and degradation	6804(STX1A);8673(VAMP8)	K04560+K08512
Nucleotide excision repair	6	66	0.999553	1	ko03420	Genetic Information Processing	Replication and repair	8450(CUL4B);1643(DDB2);259217(HSPA12A);5983(RFC3);5949(RBP3);120406(NXPE2)	K10609+K10140+K10756+K10841+K02324
Parkinson's disease	19	146	0.99974	1	ko05012	Human Diseases	Neurodegenerative diseases	7317(UBA1);5567(PRKACB);2770(GNAI1);10105(PPIF);54539(NDUFB11);6623(SNCG);2774(GNAL);125965(COX6B2);5071(PARK2);5413(SEPT5);116843(SLC18B1);135(ADORA2A);1813(DRD2);111(ADCY5);1812(DRD1);6571(SLC18A2);389119(FAM212A);7054(TH);84701(COX4I2)	K03178+K04345+K04630+K09565+K11351+K04528+K04633+K02267+K04556+K04557+K08155+K04266+K04145+K08045+K04144+K00501+K02263
Aminoacyl-tRNA biosynthesis	6	69	0.999759	1	ko00970	Genetic Information Processing	Translation	283459(GATC);1414(CRYBB1);1417(CRYBB3);1415(CRYBB2);1411(CRYBA1);1421(CRYGD)	K02435+K01886
Shigellosis	11	102	0.999817	1	ko05131	Human Diseases	Infectious diseases: Bacterial	960(CD44);3678(ITGA5);3576(CXCL8);4792(NFKBIA);8767(RIPK2);345651(ACTBL2);3059(HCLS1);102724594(U2AF1L5);56961(SHD);7454(WAS);151827(LRRC34)	K06256+K06484+K10030+K04734+K08846+K05692+K06106+K12836+K06619+K05747+K08727
Proteasome	4	57	0.999842	1	ko03050	Genetic Information Processing	Folding, sorting and degradation	5696(PSMB8);5699(PSMB10);5698(PSMB9);79741(CCDC7)	K02740+K02733+K02741+K02725
Non-alcoholic fatty liver disease (NAFLD)	24	177	0.999846	1	ko04932	Human Diseases	Endocrine and metabolic diseases	3576(CXCL8);3667(IRS1);8660(IRS2);6720(SREBF1);5295(PIK3R1);10018(BCL2L11);581(BAX);54539(NDUFB11);840(CASP7);3553(IL1B);4217(MAP3K5);125965(COX6B2);3569(IL6);355(FAS);3552(IL1A);85315(PAQR8);5563(PRKAA2);114905(C1QTNF7);389941(C1QL3);9370(ADIPOQ);5313(PKLR);84701(COX4I2);1571(CYP2E1);165257(C1QL2)	K10030+K16172+K07187+K07197+K02649+K16341+K02159+K11351+K04397+K04519+K04426+K02267+K05405+K04390+K04383+K07297+K07198+K07296+K12406+K02263+K07415
mRNA surveillance pathway	17	142	0.999918	1	ko03015	Genetic Information Processing	Translation	124540(MSI2);4440(MSI1);80777(CYB5B);53918(PELO);80336(PABPC1L);8106(PABPN1);1478(CSTF2);94059(LENG9);55809(TRERF1);65109(UPF3B);387597(ILDR2);51599(LSR);5521(PPP2R2B);55916(NXT2);55345(ZGRF1);132430(PABPC4L);642843(CPSF4L)	K14411+K14327+K06965+K13126+K14396+K14407+K14376+K11584+K14328+K11583+K04354+K14285+K14326+K14404
Huntington's disease	34	242	0.999968	1	ko05016	Human Diseases	Neurodegenerative diseases	85449(KIAA1755);10105(PPIF);627(BDNF);581(BAX);23245(ASTN2);1767(DNAH5);54539(NDUFB11);1212(CLTB);27113(BBC3);283248(RCOR2);7802(DNALI1);125965(COX6B2);8701(DNAH11);8218(CLTCL1);10891(PPARGC1A);80199(FUZ);126820(WDR63);3708(ITPR1);148327(CREB3L4);27019(DNAI1);79819(WDR78);136227(COL26A1);1768(DNAH6);79740(ZBBX);79190(IRX6);142686(ASB14);8632(DNAH17);2904(GRIN2B);100506564(THEGL);84701(COX4I2);291…	K05625+K09565+K04355+K02159+K10408+K11351+K04645+K10132+K11829+K10410+K02267+K04646+K07202+K11824+K11143+K04958+K09048+K10409+K03006+K05210+K02263+K04604+K05858
Acute myeloid leukemia	7	88	0.999981	1	ko05221	Human Diseases	Cancers: Specific types	595(CCND1);27443(CECR2);5295(PIK3R1);51176(LEF1);153020(RASGEF1B);3815(KIT);221002(RASGEF1A)	K04503+K04365+K02649+K04492+K03099+K05091
Amino sugar and nucleotide sugar metabolism	4	67	0.999984	1	ko00520	Metabolism	Carbohydrate metabolism	3074(HEXB);10007(GNPDA1);91373(UAP1L1);63978(PRDM14)	K12373+K02564+K00972+K21749
Basal transcription factors	2	52	0.99999	1	ko03022	Genetic Information Processing	Transcription	54887(UHRF1BP1);6877(TAF5)	K03135+K03130
RNA transport	29	228	0.999995	1	ko03013	Genetic Information Processing	Translation	26999(CYFIP2);128434(VSTM2L);5905(RANGAP1);1917(EEF1A2);80777(CYB5B);80336(PABPC1L);10460(TACC3);9811(CTIF);729857(RGPD2);23225(NUP210);9715(FAM131B);54558(SPATA6);9086(EIF1AY);65109(UPF3B);317649(EIF4E3);55916(NXT2);375444(C5orf34);55345(ZGRF1);729540(RGPD6);11005(SPINK5);8637(EIF4EBP3);400966(RGPD1);132430(PABPC4L);54913(RPP25);348487(FAM131C);728689(EIF3CL);127579(DCST2);653489(RGPD3);222008(V…	K05749+K03538+K14319+K03231+K14327+K13126+K14283+K14322+K12172+K14314+K03260+K03236+K14328+K03259+K14285+K14326+K13137+K18645+K14525+K03252+K14315
Oxidative phosphorylation	14	142	0.999996	1	ko00190	Metabolism	Energy metabolism	245973(ATP6V1C2);1953(MEGF6);8992(ATP6V0E1);84466(MEGF10);54539(NDUFB11);125965(COX6B2);84947(SERAC1);525(ATP6V1B1);84465(MEGF11);245972(ATP6V0D2);83538(TTC25);84701(COX4I2);267020(ATP5L2);496(ATP4B)	K02148+K02258+K02153+K11351+K02267+K11726+K02147+K02146+K02145+K02263+K02140+K01543
Ubiquitin mediated proteolysis	29	233	0.999998	1	ko04120	Genetic Information Processing	Folding, sorting and degradation	7317(UBA1);8450(CUL4B);64750(SMURF2);8916(HERC3);4734(NEDD4);4193(MDM2);10477(UBE2E3);991(CDC20);27338(UBE2S);1643(DDB2);329(BIRC2);11065(UBE2C);339123(JMJD8);144100(PLEKHA7);259217(HSPA12A);23327(NEDD4L);5071(PARK2);202333(CMYA5);23624(CBLC);8651(SOCS1);330(BIRC3);55008(HERC6);8537(BCAS1);57125(PLXDC1);118980(SFXN2);728047(GOLGA8O);284186(TMEM105);378884(NHLRC1);80129(CCDC170)	K03178+K10609+K04678+K10614+K10591+K06643+K20217+K03363+K10583+K10140+K16060+K06688+K09561+K05633+K13305+K04556+K08285+K04707+K04694+K10615+K06689+K03351+K10595+K10602
RNA degradation	84	523	0.999998	1	ko03018	Genetic Information Processing	Folding, sorting and degradation	57608(KIAA1462);157638(FAM84B);84898(PLXDC2);130872(AHSA2);23612(PHLDA3);131870(NUDT16);94056(SYAP1);11178(LZTS1);80336(PABPC1L);7832(BTG2);92691(TMEM169);55824(PAG1);25764(HYPK);10849(CD3EAP);79924(ADM2);114327(EFHC1);389136(VGLL3);55211(DPPA4);59338(PLEKHA1);203197(C9orf91);347252(IGFBPL1);26032(SUSD5);57683(ZDBF2);387914(SHISA2);338773(TMEM119);219287(AMER2);84460(ZMAT1);100134938(UPK3BL);8430…	K12581+K16855+K13126+K14443+K12613+K12617+K01689+K12587
Ribosome biogenesis in eukaryotes	7	106	1	1	ko03008	Genetic Information Processing	Translation	128434(VSTM2L);51119(SBDS);10813(UTP14A);55916(NXT2);54913(RPP25);283106(CSNK2A3);222008(VSTM2A)	K03538+K14574+K14567+K14285+K14525+K03097
Spliceosome	15	191	1	1	ko03040	Genetic Information Processing	Transcription	221092(HNRNPUL2);50804(MYEF2);26049(FAM169A);339123(JMJD8);3306(HSPA2);25939(SAMHD1);25766(PRPF40B);135295(SRSF12);102724594(U2AF1L5);54463(FAM134B);256536(TCERG1L);730005(SEC14L6);728464(METTL24);83938(C10orf11);3310(HSPA6)	K12888+K12887+K12869+K03283+K12830+K12821+K12900+K12836+K12855+K12824+K12850+K12816+K11092
Olfactory transduction	40	477	1	1	ko04740	Organismal Systems	Sensory system	83988(NCALD);3241(HPCAL1);5567(PRKACB);55228(PNMAL1);5997(RGS2);202(AIM1);60509(AGBL5);2774(GNAL);408(ARRB1);6546(SLC8A1);815(CAMK2A);1414(CRYBB1);28984(RGCC);29944(PNMA3);84968(PNMA6A);2788(GNG7);91860(CALML4);162998(OR7D2);409(ARRB2);6547(SLC8A3);81472(OR2C3);1258(CNGB1);1415(CRYBB2);57469(PNMAL2);60494(CCDC81);26648(OR7E24);151651(EFHB);57101(ANO2);135138(PACRG);79541(OR2A4);83698(CALN1);34317…	K19695+K04345+K02183+K18154+K04257+K04633+K04439+K05849+K04515+K04543+K04952+K19497+K13755+K12321+K04547
Protein processing in endoplasmic reticulum	24	233	1	1	ko04141	Genetic Information Processing	Folding, sorting and degradation	23231(SEL1L3);1410(CRYAB);1409(CRYAA);581(BAX);102724652(LOC102724652);339123(JMJD8);22824(HSPA4L);9319(TRIP13);137886(UBXN2B);4217(MAP3K5);3306(HSPA2);29028(ATAD2);651746(ANKRD33B);5071(PARK2);9532(BAG2);90378(SAMD1);84279(PRADC1);8537(BCAS1);284186(TMEM105);596(BCL2);80129(CCDC170);91319(DERL3);3310(HSPA6);285126(DNAJC5G)	K14026+K09542+K09541+K02159+K03283+K09561+K09485+K13525+K14012+K04426+K10661+K04556+K09556+K04431+K10086+K06689+K02161+K13989+K09525
Ribosome	30	270	1	1	ko03010	Genetic Information Processing	Translation	6192(RPS4Y1);7164(TPD52L1);23313(KIAA0930);55824(PAG1);51065(RPS27L);100129792(CCDC152);55355(HJURP);23051(ZHX3);64968(MRPS6);200916(RPL22L1);64979(MRPL36);286097(MICU3);120939(TMEM52B);158405(KIAA1958);85315(PAQR8);100526842(RPL17-C18orf32);202243(CCDC125);55686(MREG);79847(MFSD13A);79896(THNSL1);340543(TCEAL5);199699(DAND5);388135(C15orf59);149466(C1orf210);79656(BEND5);647024(C6orf132);139212(…	K02987+K02927+K02978+K02990+K02891+K02919+K02895+K02880+K02910+K02984+K02993
